# Supplementary material for: A Systems-Based Analysis of Plasmodium vivax Lifecycle Transcription from Human to Mosquito
Source: PLoS Negl Trop Dis. 2010 Apr 6;4(4):e653. doi: 10.1371/journal.pntd.0000653 (PMC2850316; doi:10.1371/journal.pntd.0000653)
Supplement: Table S1 — Gene expression and ANOVA for all P. vivax genes. (2.79 MB XLS) [file pntd.0000653.s002.xls]

## Sheet: TableS1
Supplemental Table S1. Gene Expression and ANOVA values.
Gene expression for all P. vivax genes for all samples as determined by MOID interpretation of selected probe sets is provided. ESTs Cui, et al. column provides the number of ESTs mapped to each gene based on BLAST results. pANOVA is the p-value of the ANOVA calculated by taking each sample independently. Change is the absolute expression value change from the lowest to the highest expressed samp…
Gene	OldGeneName	Description	NofProbe	PfDescription	PyDescription	ESTs Cui, et al.	pANOVA	Change	Fold Change	Max Sample	Min Sample	pANOVA (2grps)	Change (2grps)	Fold Change (2grps)	Max Group	Min Group	Avg_Grp1	Avg_Grp2	PVDP08042501: PvSPZ1	PVDP08042502: PvSPZ2	PVDP08042503: CM101	PVDP08042504: CM106	PVDP08042505: CM108	PVDP08042506: CM114	PVDP08040201: CMM08	PVDP08042507: CM115	PVDP08042508: CM12-1	PVDP08042509: CM12-2	PVDP08042510: CM13-1	PVDP08042511: CM13-2	PVSW09011505: 122_Zygote	PVSW09011507: 122_Ookinete
PVX_109795	Pv109795	variable surface protein Vir33, putative	20			471	9.11609e-09	57.4	2.27556	3	8	1.1	0	1		1,2	72	40	43.8	61.8	57.1	65.2	102.4	53.2	83.3	79.5	49.2	40.8	44.8	23.5	129.1	57.8
PVX_090230	Pv090230	early transcribed membrane protein (ETRAMP)	20	PFD1120c: early transcribed membrane protein 4, ETRAMP4	PY04799: early transcribed membrane protein family	344	4.45757e-89	11467.2	23.2319	9	4	2.06093e-35	9730.6	6.58267	2	1	1743	11474	694.3	734.3	515.8	539.5	522.1	3329.9	3807.7	6975.5	11295	10633.3	12078.5	11887.6	2611.5	1758.9
PVX_003565	Pv003565	early transcribed membrane protein (ETRAMP)	20	PFB0120w: early transcribed membrane protein 2, ETRAMP2	PY00205: early transcribed membrane protein family	313	3.50001e-84	19013.5	45.0433	9	1	8.51099e-35	12865.7	4.39214	2	1	3793	16659	352	511.4	1408.5	730.6	662.6	6197	9965.1	9627.4	13556.2	14187.3	19969.5	18921	6949.3	6174.1
PVX_095080	Pv095080	40S ribosomal protein S3a, putative	20	PFC1020c: 40S ribosomal protein S3A, putative	PY02291: 40S ribosomal protein S3a-related	142	2.4795e-83	1696.2	12.9704	9	1,10	7.5182e-41	1415.5	4.8092	2	1	372	1787	107.9	82.4	306.3	302.4	165.8	731.9	351.5	1316.2	1839.8	1632.7	1995.3	1680.6	188.2	237.5
PVX_083270	Pv083270	hypothetical protein, conserved	20	MAL13P1.237: conserved Plasmodium protein, unknown function	PY07482: hypothetical protein	137	1.3853e-101	1605.5	16.6329	9	4	1.2511e-71	1432	12.0069	2	1	130	1562	157.8	191.2	102.7	91.3	67.7	126.6	262.2	208.5	1082.6	1749.3	1764.6	1651.8	148.2	221.1
PVX_092805	Pv092805	40S ribosomal protein S21, putative	17	PF11_0454: 40S ribosomal protein S21e, putative	PY06953: hypothetical protein	134	1.97401e-40	3961.3	11.3944	9	11	1.75486e-25	2374.1	3.24077	2	1	1060	3434	434.9	489.6	562.3	1022.3	2486.8	437.5	788.7	581.6	2814.3	2235.2	4186.1	4498.6	1054.6	381.1
PVX_087950	Pv087950	heat shock protein 86, putative	20	PF07_0029: heat shock protein 86	PY00131: putative heat shock protein 81-2	133	6.79938e-74	2533.6	25.4085	9	11	1.98146e-46	1511.3	3.36955	2	1	638	2149	934	1217.4	749.8	548.1	462.5	849.7	579	397.3	1400.9	1920.6	2510.1	2764.8	236.9	103.8
PVX_101035	Pv101035	40S ribosomal protein S17, putative	20	PFL2055w: 40S ribosomal protein S17, putative	PY04103: Ribosomal S17, putative	114	1.04336e-80	2595.32	14.7337	9	2,3,10,11	4.46617e-48	2004.8	7.55592	2	1	306	2311	317	270.1	248.9	96.3	124.5	807.9	251.6	2367.3	1791	1882.6	2358.9	3209.7	283.7	251.4
PVX_095135	Pv095135	cyclophilin, putative	14	PFC0975c: peptidyl-prolyl cis-trans isomerase	PY02749: peptidyl-prolyl cis-trans isomerase, cyclophilin-type, putative	106	2.48931e-18	906.75	5.65836	9	10,11	0.000346128	443.5	2.03573	2	1	428	872	271.2	335.2	348.3	411.4	438.2	528.6	414.6	310.4	631.4	652.6	1409.3	793.5	134	255.3
PVX_114910	Pv114910	40S ribosomal protein S13, putative	20	PF13_0316: 40S ribosomal protein S13, putative	PY03929: ribosomal protein S15, putative	95	2.30255e-80	1476.27	15.9068	9	1,10,11	9.35797e-51	1218.6	5.69414	2	1	260	1478	85.3	87.6	206.6	148.8	231.4	348	363.2	403.2	1489.7	1272.7	1499.3	1651.3	88.5	122.2
PVX_000010	Pv000010	hypothetical protein	20			92	4.83425e-74	1730.6	18.2028	9	1	5.66661e-36	1351	5.54882	2	1	297	1648	88.9	112.2	358.2	156.8	199.5	373.3	397.1	786.5	1663.5	1266.2	2622.5	1039.8	169.9	302.4
PVX_083045	Pv083045	phosphoethanolamine N-methyltransferase, putative	20	MAL13P1.214: phosphoethanolamine N-methyltransferase		92	9.55053e-77	2709.3	18.3562	8	2	7.89989e-29	2012.3	4.32008	2	1	606	2618	1473.8	1401.9	534.2	156.1	198.6	1435.3	706.4	593.4	2983	2747.8	2221.8	2521.1	177.8	142.8
PVX_090935	Pv090935	histone 2B	20	PF11_0062: histone H2B	PY02616: histone H2B variant 1	91	6.32132e-124	20370.5	70.2874	9	2	3.33883e-32	16136.6	5.36289	2	1	3699	19835	293.6	346.1	4489.5	294	310.4	4789.8	8609.2	4249.3	19365.1	18646.7	20272.4	21056.6	6270.7	4576.9
PVX_110835	Pv110835	erythrocyte binding protein	20		PY04830: neurofilament protein H form H2	90	1.15897e-62	487.55	4.0292	8	10,11	8.05281e-16	152.2	1.35264	2	1	432	584	301.2	154.7	357.5	472.7	348.4	433.6	546	190.5	795.5	501.4	514.2	524.2	143.4	178.5
PVX_117390	Pv117390	50S ribosomal protein S28e, putative	15	PF14_0585: 40S ribosomal protein S28e, putative	PY04142: Ribosomal protein S28e	89	2.3463e-54	1490.96	9.55693	8	2,4,5,10,11	5.39045e-46	1415.9	6.95166	2	1	238	1654	658.7	460.1	193.3	155.7	283.1	173	384.4	462.5	1500.7	1829.8	1568.3	1716.6	225.4	123.8
PVX_121935	Pv121935	hypothetical protein	20			88	1.35724e-163	5084.9	56.7555	9	3	1.58629e-26	3111.8	3.91914	2	1	1066	4178	98.9	87.6	1539.2	150.7	91.2	2369.2	1179.9	3815.2	2795.1	3563.6	5020.1	5332.2	217.4	353.6
PVX_088865	Pv088865	LSU	18			86	5.55196e-09	718.6	7.26504	4	5,10	1.91049e-09	23.9	1.06157	1	2	412	388	407.6	479.1	833.3	170.9	408	142.4	506	149.8	201.7	705.2	116.8	529	87	358.9
PVX_114830	Pv114830	elongation factor 1 alpha, putative	20	PF11_0245: translation elongation factor EF-1, subunit alpha, putative	PY04385: Elongation factor Tu family, putative	84	4.98412e-139	4991.25	37.6062	9	2,11	9.65061e-54	3877	10.0247	2	1	430	4307	709.9	849.7	337.8	97.5	149.2	832.3	731.3	990.5	3542.2	3428.9	5178.6	5076.6	390.9	175.2
PVX_091865	Pv091865	60S ribosomal protein L35, putative	20	PF11_0260: 60S ribosomal protein L35, putative	PY03511: ribosomal protein L29, putative	84	1.14554e-46	817.2	4.86749	9	1,10	1.28978e-06	282.6	1.57521	2	1	491	774	160.1	169.3	593.8	308.7	349.2	931	273.7	836.4	549.8	488.9	1013	1044.1	257.9	377.1
PVX_123585	Pv123585	hypothetical protein, conserved	20	PFL0880c: conserved Plasmodium protein, unknown function	PY04837: chloroquine resistance marker protein	84	1.52945e-23	208.5	3.24193	1	7	9.81445e-06	29	1.22621	1	2	157	128	319.2	283.9	96.9	190.1	211.3	179.7	108	93	126.5	145.7	128.3	112.5	100.2	134.6
PVX_116715	Pv116715	60S ribosomal protein L9, putative	20	PF13_0129: 60S ribosomal protein L6, putative	PY01587: ribosomal protein L6, putative	81	2.84381e-65	811.1	7.18688	9	1,2,3,4,6,10,11	7.98532e-44	703.2	6.02286	2	1	140	843	104.6	84.2	115.3	83.8	107.1	242.2	151.6	454.5	722.4	766.1	846.9	1037.4	198.3	167.2
PVX_092115	Pv092115	60S ribosomal protein L38-1, putative	20	PF11_0312: 60S ribosomal protein L38e, putative		78	1.55986e-27	728.3	7.6149	9	11	1.43845e-13	520.2	2.8937	2	1	275	795	184.1	140.6	169.7	317.7	261.6	363.9	260.4	187.7	831.4	671.5	847.5	829.2	334.1	110.1
PVX_086020	Pv086020	40S ribosomal protein S8e, putative	20	PF14_0083: 40S ribosomal protein S8e, putative	PY01682: Ribosomal protein S8e, putative	77	2.71978e-74	2812.15	18.9061	9	10,11	7.75802e-45	1982.4	4.93177	2	1	504	2487	405.6	397.6	532.9	485.2	469.2	370.8	662.9	835.4	2172.4	1835.4	2977.5	2960.9	194.8	119.3
PVX_083465	Pv083465	60S ribosomal protein L17, putative	20	PF13_0268: 60S ribosomal protein L17, putative	PY00934: ribosomal protein L22	75	5.38911e-27	553.8	5.66554	9	7	7.11931e-23	518.4	4.58754	2	1	145	663	194.6	155.4	127.1	124.8	115.5	157	198.1	118.7	623.1	683.7	638	706.9	224.9	171.9
PVX_124095	Pv124095	macrophage migration inhibitory factor, putative	20	PFL1420w: macrophage migration inhibitory factor homologue	PY05452: hypothetical protein	69	1.47109e-74	3520.76	25.4764	9	2,3,4,5,7,10,11	5.75951e-46	2589.2	17.346	2	1	158	2748	792.3	967.7	136.2	118.4	154.2	86.2	296.8	163	1722.9	1938.5	3471.5	3857.7	213.2	135.7
PVX_096335	Pv096335	40S ribosomal protein S10, putative	20	PF07_0080: 40S ribosomal protein S10, putative	PY02462: ribosomal protein S10	69	8.72855e-15	3803.9	19.6101	5	1	0.0285058	1470.7	3.9094	1	2	1976	506	196.9	211.9	2055.8	2907.7	435	4008.3	474.1	1866.5	493.8	359.6	650.6	518.1	631	392.3
PVX_080400	Pv080400	60S ribosomal protein L12, putative	20	PFE0850c: 60S ribosomal protein L12, putative	PY04344: probable 60s ribosomal protein l12	68	4.38639e-65	1347.57	13.3366	9	1,2,3	1.33905e-27	834.1	3.09731	2	1	398	1232	103.6	109.1	470.8	85.6	135.8	854.9	441.4	929.8	920	1093.9	1482.3	1431.2	307.3	357.9
PVX_080440	Pv080440	40S ribosomal protein S14-2, putative	20	PFE0810c: 40S ribosomal protein S14, putative	PY01636: ribosomal protein S11, putative	67	1.44738e-24	1390.87	6.60081	9	6,10,11	9.48706e-09	566.3	1.81459	2	1	695	1262	360.1	420.4	865.1	631.6	1249.2	447.8	282.3	520.9	995.6	772.2	1689.2	1589.2	278.3	184.4
PVX_091700	Pv091700	circumsporozoite-protein related antigen, putative	20	PF11_0224: circumsporozoite-related antigen	PY04421: U43539 hepatocyte erythrocyte protein 17 kDa	65	3.64643e-65	3283.1	14.7656	8	2	3.86875e-45	2982.1	9.08157	2	1	369	3351	1558.4	1495.6	251.8	238.5	307.5	607.6	439.5	1443.7	3472.6	3570.7	2847	3514	966.8	677.3
PVX_099525	Pv099525	S-adenosylmethionine synthetase, putative	20	PFI1090w: S-adenosylmethionine synthetase	PY06246: S-adenosylmethionine synthetase	63	9.34091e-83	1091.7	8.20594	9	2	1.27441e-57	862.8	4.90231	2	1	221	1084	394.2	367.7	230.9	151.5	223.9	227.9	271.4	365.5	873.1	976	1223.8	1262.7	212	191.7
PVX_080245	Pv080245	40S ribosomal protein S9, putative	20	PFE1005w: 40S ribosomal protein S9, putative	PY02191: ribosomal protein S4, putative	62	1.49261e-29	485.75	4.15524	9	10,11	1.32213e-17	239.4	1.7	2	1	342	581	171.8	280.7	418.1	223.7	359.7	409.6	298.7	298.8	535.6	510.5	828.9	450.5	198.1	109.8
PVX_119440	Pv119440	glutaredoxin, putative	19	PFC0271c: glutaredoxin 1	PY05305: thioltransferase	61	1.12219e-97	5770.6	24.4387	9	11	1.76544e-55	4671.7	12.555	2	1	404	5076	287.5	321.6	372.4	274.4	309.7	359.9	705	1465	4509.8	3760.7	5429.7	6603.8	2156	246.2
PVX_114040	Pv114040	60S ribosomal protein L27a, putative	20	PFF0885w: 60S ribosomal protein L27a, putative	PY03375: ribosomal protein L27a	61	1.5503e-46	1502.5	9.98087	9	10,11	2.02949e-29	1232.4	4.39037	2	1	364	1596	301	380.1	278.1	430.9	359.4	506.7	242.5	539.8	1752.8	1291.4	1876.5	1463	213.3	121.3
PVX_095015	Pv095015	enolase, putative	20	PF10_0155: enolase	PY06644: enolase	60	3.09852e-121	6227.1	48.4627	9	2	4.77664e-70	4914.8	20.342	2	1	254	5169	113.4	154.1	152.7	131.2	142.9	289.6	554	415.3	3755.8	4203.1	6459.9	6256.7	194.4	93
PVX_083560	Pv083560	hypothetical protein, conserved	20	PF13_0275: Plasmodium exported protein, unknown function		60	6.69516e-85	4537.1	27.1354	7	1	1.39802e-19	1866.8	3.39887	2	1	778	2645	230.3	116.8	1545.2	255.7	247.6	1263	579.3	4710.7	2734.1	2305.3	3266.9	2273.6	322.7	264.5
PVX_097760	Pv097760	60S ribosomal protein L31, putative	20	PFE0185c: 60S ribosomal protein L31, putative	PY00344: Ribosomal protein L31e, putative	59	2.79568e-85	2055.9	18.3787	9	2,3,10,11	1.15844e-45	1733.6	7.17819	2	1	281	2014	270.4	189.3	305	120.8	89.3	499.3	388.6	868.5	1685.9	2022.4	2457.2	1891.3	131	132.1
PVX_088065	Pv088065	60S ribosomal protein L34-A, putative	20	PF07_0043: 60S ribosomal protein L34-A, putative	PY04861: Ribosomal protein L34e, putative	58	2.64805e-50	713.3	3.92696	7	10	4.69638e-07	67.8	1.12045	2	1	563	631	377.5	301.8	879	473.3	368.9	632.6	460.7	957	665	691.9	531	634.7	243.7	392.7
PVX_117795	Pv117795	hypothetical protein, conserved	20	PF14_0510: p23 co-chaperone, putative	PY00792: 34 kDa phosphoprotein	56	1.15234e-105	2662.8	16.9832	9	2	1.51572e-38	1722.8	4.59591	2	1	479	2202	1961.5	1886.1	501.8	166.6	190.5	1151.7	385	1660.2	1379.9	1769.1	3039.2	2619.6	390.5	409.7
PVX_112670	Pv112670	tryptophan-rich antigen (Pv-fam-a)	20	PF08_0003: tryptophan/threonine-rich antigen	PY03625: secreted blood-stage antigen pAg-3	56	2.9912e-95	7476.8	42.1265	7	11	0.413721	287.8	1.41067	1	2	989	701	263.6	214.4	1030.1	254.3	206.2	3146.5	305.7	7658.6	680.5	492.4	1099.1	531	626.7	181.8
PVX_094840	Pv094840	hypoxanthine phosphoribosyltransferase, putative	20	PF10_0121: hypoxanthine phosphoribosyltransferase	PY03478: hypoxanthine phosphoribosyltransferase, putative	55	2.67149e-126	4195.82	45.0814	9	1,2,3,4,10,11	6.70574e-71	3122.8	18.253	2	1	181	3304	64.5	112.2	69.6	53.2	96.5	220.3	465.6	917.5	2230.7	2402.5	4385.8	4196.1	169.9	93.6
PVX_114480	Pv114480	4-methyl-5(B-hydroxyethyl)-thiazol monophosphate biosynthesis enzyme, putative	20	PFF1335c: 4-methyl-5(B-hydroxyethyl)-thiazol monophosphate biosynthesis enzyme	PY04638: Drosophila melanogaster CG1349 gene product	55	2.98838e-79	1517	14.5567	9	3	6.38279e-53	1049.1	7.40476	2	1	164	1213	115.9	147	152.1	78.3	111.9	283.2	193.4	367.4	958.5	635.3	1541.4	1716.4	136.6	140.3
PVX_091145	Pv091145	60S ribosomal protein L36, putative	20	PF11_0106: apicoplast ribosomal protein L36e precursor, putative	PY06787: Ribosomal protein L36e	55	1.31164e-31	529.5	5.36161	9	1,10,11	3.79308e-19	388.2	2.76294	2	1	220	608	73	111.2	229.2	210.2	156	301.9	203.6	339.3	623.6	508.2	663.4	638.4	124.6	147.5
PVX_080200	Pv080200	adenosylhomocysteinase(S-adenosyl-L-homocystein e hydrolase), putative	20	PFE1050w: adenosylhomocysteinase(S-adenosyl-L-homocystein e hydrolase)	PY02893: adenosylhomocysteinase	53	2.11876e-85	578.7	6.71273	9	11	4.3334e-39	273.7	2.29531	2	1	211	485	278.7	273.3	217.4	144	111.3	338.5	245.5	171.7	285.6	294.5	748.9	611.1	207	101.3
PVX_094535	Pv094535	RNA binding protein, putative	20	PF10_0068: RNA binding protein, putative	PY03354: Gbp1p protein-related	53	7.00741e-53	809.28	5.19707	9	2,4,6,10,11	2.23993e-40	614.9	4.15819	2	1	195	810	275.4	306.7	162.1	136	207.3	322.4	145.7	560.4	632	602.4	966.8	1037.4	292	228.3
PVX_086305	Pv086305	ribosomal S27a, putative	20	PF14_0027: 40S ribosomal protein S31/UBI, putative	PY00122: ubiquitin c-terminal extension protein UBIcep86	53	8.30887e-41	1060.6	5.03577	9	11	8.59279e-22	705.4	2.35342	2	1	521	1227	670.1	673.2	787.1	323.6	370.7	668.2	456.6	916.8	1089.1	1170.4	1320.1	1326.7	553.5	262.8
PVX_087860	Pv087860	60S ribosomal protein L37, putative	20	MAL7P1.320: ribosomal protein, L37e, putative	PY02795: Ribosomal protein L37e, putative	52	1.07456e-36	421.7	2.20245	9	11	2.0374e-22	156.9	1.27089	2	1	579	736	341.6	391.8	628.9	734.4	717.8	395.6	419.2	393.6	801.6	598.1	866.1	678.6	395.2	350.7
PVX_115255	Pv115255	ubiquitin/ribosomal, putative	20	PF13_0346: 60S ribosomal protein L40/UBI, putative	PY00183: Ubiquitin family, putative	51	5.11109e-23	662.1	6.80281	8	7	1.3582e-08	397.5	2.4983	2	1	265	663	150.6	117.1	206.6	309.3	270.6	116.8	423.4	114.1	814.7	737.8	517.6	580.9	171.4	112.3
PVX_119345	Pv119345	60S Ribosomal protein L44, putative	20	PFC0200w: 60S Ribosomal protein L44, putative	PY03170: Ribosomal protein L44, putative	50	4.45254e-76	1034.9	9.42752	9	10,11	2.12591e-54	645.9	3.09436	2	1	308	954	476.2	346.1	250.6	349.9	297.4	340.7	303.4	421.9	757	744.9	1102.2	1213.2	134.3	111.3
PVX_096340	Pv096340	60S ribosomal protein L11, putative	20	PF07_0079: 60S ribosomal protein L11a, putative	PY02461: ribosomal protein L11-like	50	1.6234e-68	2056.4	8.676	9	3	3.54064e-52	1809.1	6.82078	2	1	311	2120	527.4	466.4	299.9	280.4	267.9	346.2	359.4	465.2	1780.2	2051	2251.7	2396.9	903.6	386.9
PVX_090160	Pv090160	40S ribosomal protein S19s, putative	20	PFD1055w: 40S ribosomal protein S19, putative	PY04062: Ribosomal protein S19e, putative	49	2.52592e-35	481.1	6.6269	9	7	2.72168e-26	392.6	4.45599	2	1	114	506	151.9	155.9	120.3	107.5	98.5	85.1	156.6	85.5	436.4	455.3	501.8	631.4	95.4	151.9
PVX_090950	Pv090950	40S ribosomal protein S4, putative	20	PF11_0065: 40S ribosomal protein S4, putative	PY03779: ribosomal protein S4 X isoform	47	6.98295e-111	4729.8	35.8292	9	11	1.48889e-52	3755.8	13.2021	2	1	308	4064	207.8	180.6	300.8	174	157.2	299.6	607.3	576.4	3529.6	2993.5	4957	4774.1	583.4	135.8
PVX_098640	Pv098640	60S ribosomal protein L32, putative	20	PFI0190w: 60S ribosomal protein L32, putative	PY01152: Ribosomal protein L32	47	4.72747e-70	1365	7.08831	7	1	3.83393e-17	468.5	1.97747	2	1	479	948	202	246.4	628	444.4	286.7	683.8	353.5	1589.2	1010.4	747.2	1438.7	594.7	398.4	276.1
PVX_123070	Pv123070	60S ribosomal protein L13, putative	20	PF08_0075: 60S ribosomal protein L13-2, putative	PY06465: Ribosomal protein L13e	47	2.23633e-55	1130.1	9.05488	9	10	1.14445e-17	693.7	2.31233	2	1	529	1222	235.5	444.4	641.4	458.6	355	748.6	439.2	735.9	1238.9	1109.5	1262.9	1277.9	140.3	234.8
PVX_080275	Pv080275	40S ribosomal protein S24, putative	20	PFE0975c: 40S ribosomal protein S24, putative	PY06213: 40s ribosomal protein s24. [mouse-ear cress	47	3.23538e-25	410.75	3.63386	10	1,2,3,11	1.76342e-05	123.7	1.61512	2	1	201	325	137.5	137	371	98.7	114.2	221.4	200	209.7	251.9	337.8	354.3	355.1	566.7	273.7
PVX_119740	Pv119740	60S ribosomal protein L26, putative	20	PFC0535w: 60S ribosomal protein L26, putative	PY04507: ribosomal protein L24	47	3.14365e-17	633.8	2.86576	8	1	1.37593e-06	375.7	1.65146	2	1	577	952	377.6	301.8	702	639.7	652.6	529	360.4	830.5	1053.4	893.5	805	1057.6	409.3	484.1
PVX_084650	Pv084650	DnaJ domain containing protein	20	PF14_0359: HSP40, subfamily A, putative	PY02476: DnaJ homolog	45	1.1335e-10	152.067	2.29052	1	6,10,11	0.086345	17.3	1.10922	2	1	158	176	341.7	198	199.2	158	170.4	186.5	77.8	247.2	114.9	134.3	269.4	184.2	188.7	87
PVX_122245	Pv122245	40S ribosomal protein S27, putative	17	PF13_0045: 40S ribosomal protein S27, putative	PY03153: ribosomal protein S27	44	5.1713e-54	4438.8	26.2205	7	2	1.42919e-11	2279.4	2.89461	2	1	1203	3483	2564	4244.1	1240	176	203.7	3514.7	881.1	4614.8	2630.2	3130.2	4069.7	4099.9	4210.2	1666.5
PVX_097575	Pv097575	tryptophan-rich antigen (Pv-fam-a)	20	PF08_0003: tryptophan/threonine-rich antigen	PY03625: secreted blood-stage antigen pAg-3	43	7.51199e-99	1870.45	15.4047	7	10,11	0.00529628	14.2	1.03937	1	2	375	361	165.1	125.6	238.6	248.3	254.9	962.4	170.4	2000.3	286	314.9	397.8	444.2	161.7	98
PVX_093680	Pv093680	Phist protein (Pf-fam-b)	20	PF08_0137: Plasmodium exported protein (PHISTc), unknown function	PY01786: dentin phosphoryn, putative	43	2.80174e-70	1935.9	13.7446	9	11	9.5898e-38	1244.9	4.2085	2	1	388	1633	141.8	178.9	301.2	383.9	405.9	405.6	443.4	980.9	1250.7	1105.2	2429.4	1746.3	391.6	151.9
PVX_122710	Pv122710	40S ribosomal protein S15, putative	20	MAL13P1.92: 40S ribosomal protein S15/S19, putative	PY00188: ribosomal protein S19	43	2.41851e-50	522.2	4.14958	9	2	7.46864e-35	369.4	2.52897	2	1	242	611	166.1	192.4	249.5	165.8	260.8	256.7	275.1	350.6	545.9	522.3	638.7	737.3	209.8	135.3
PVX_089175	Pv089175	hypothetical protein, conserved	15	MAL8P1.36: conserved Plasmodium protein, unknown function		43	2.96157e-18	10588.1	11.2677	5	1	0.0123618	5115.8	4.66435	1	2	6512	1396	792.5	1269.9	3768.8	8390.6	7539.8	11619.3	1241.1	4264.2	1566.8	1150.4	1357.6	1509.6	1169.7	1108
PVX_090845	Pv090845	60S acidic ribosomal protein p1, putative	20	PF11_0043: 60S ribosomal protein P1, putative	PY06972: acidic ribosomal protein P1 - hydromedusa	42	5.36814e-60	1832.8	8.99302	9	10,11	9.12638e-31	1006.7	2.03241	2	1	975	1982	698.4	697.1	1108.4	592.8	1523.8	730.2	920.3	1275.3	1801.8	2001	2497.7	1626.5	206.3	252.3
PVX_099710	Pv099710	hypothetical protein, conserved	20	PFI1270w: conserved Plasmodium protein, unknown function	PY00763: hypothetical protein	41	4.20726e-91	1420.6	14.8866	9	1,2,3,4,11	6.36091e-55	1094.9	8.88265	2	1	139	1234	101.6	85.6	92.3	96.6	115.6	212.5	177.5	560.1	841.9	1047.4	1401.1	1644.7	1134.5	113.4
PVX_123110	Pv123110	Mitotic apparatus protein p62, putative	20	MAL8P1.95: conserved Plasmodium protein, unknown function	PY00457: hypothetical protein	41	2.8377e-46	1427.3	10.6766	5	2	0.00277321	19.5	1.03249	2	1	600	620	338.6	319.7	832	147.5	97.9	1574.8	348.5	1394.6	443.7	466.9	927.4	640.3	307.8	219.5
PVX_087735	Pv087735	hypothetical protein, conserved	20	MAL7P1.15: conserved Plasmodium membrane protein, unknown function	PY00678: hypothetical protein	41	5.17045e-30	257.2	4.9876	10	8	1.60935e-05	9.6	1.14307	1	2	77	67	71.1	69.6	66.1	52.6	61.7	85	118.2	83.4	67	62.1	79.1	60.4	321.7	93.6
PVX_122010	Pv122010	hypothetical protein, conserved	20	PF13_0018: conserved Plasmodium protein, unknown function	PY02930: hypothetical protein	40	6.52904e-81	1233.1	11.9317	1	2	0.0604411	18.7	1.06734	2	1	278	296	1395.8	1296.1	203.7	112.8	181.2	694.8	196.2	672.4	166.1	240.7	410.8	367.9	197	103.8
PVX_083000	Pv083000	40S ribosomal protein S6, putative	20	PF13_0228: 40S ribosomal protein S6, putative	PY06397: Ribosomal protein S6e, putative	39	2.92726e-124	2523	17.5226	9	3	1.50211e-25	1479.2	3.10622	2	1	702	2182	392.4	330.8	679.4	170.7	152.7	2058.3	450.5	1568	1516.9	1857.6	2858.3	2493.1	347.7	377
PVX_118255	Pv118255	fructose 1,6-bisphosphate aldolase, putative	20	PF14_0425: fructose-bisphosphate aldolase	PY03709: Fructose-bisphosphate aldolase class-I	39	5.17412e-94	6687.6	55.6819	7	2	4.0132e-39	3831.1	5.84581	2	1	791	4622	2360.7	1592.9	825.7	122.3	138.4	2355.7	510.8	6809.9	3845.8	3437.9	5478.5	5724.7	1056.1	712.6
PVX_089750	Pv089750	60S ribosomal protein L15-1, putative	20	PFD0770c: 60S ribosomal protein L15, putative	PY02811: Ribosomal L15	39	1.25241e-77	701.3	6.44065	9	1,5,10,11	1.18459e-57	515.6	3.84077	2	1	182	697	107.9	80.9	164.4	171.1	200.1	124.5	247.4	175.5	535.7	592.3	888.1	772.4	215	81.7
PVX_123450	Pv123450	10 kDa chaperonin, putative	20	PFL0740c: 10 kd chaperonin	PY02750: chaperonin, 10 kDa	39	5.37793e-55	2355.7	15.2424	9	2,11	2.13326e-35	1693.7	6.78055	2	1	293	1987	257	390.6	381	153.9	190.6	408.8	330.5	736.8	1435.4	1469	2214.2	2828.1	1130.1	176.9
PVX_111245	Pv111245	adenosine deaminase, putative	20	PF10_0289: adenosine deaminase, putative	PY02076: adenosine deaminase	39	1.13523e-23	166.7	3.05803	1	7	0.0734979	27.6	1.26641	2	1	104	131	245.6	249.8	92.4	117.5	114.2	92.5	101.4	81	110.1	134.3	185.2	95.3	171.7	152.7
PVX_084820	Pv084820	hypothetical protein, conserved	20	PF14_0324: Hsp70/Hsp90 organizing protein, putative	PY03138: stress-induced protein sti1-like protein	38	1.04328e-43	324.18	5.27002	9	2,3,6,10,11	1.00679e-22	245.7	2.98947	2	1	124	369	357.4	311.9	124.1	57.3	77.6	280.3	78.4	346.9	305.4	371.3	409	391.3	86.9	79.4
PVX_111495	Pv111495	hypothetical protein, conserved	20	PF10_0236: conserved Plasmodium protein, unknown function	PY04990: hypothetical protein	38	2.24036e-25	155	3.07219	2	9	7.15757e-29	93	1.91176	1	2	195	102	227.9	163	218.9	229.8	135.3	179.5	211.7	148	135.9	122.2	69.9	79.8	175.3	156.5
PVX_114610	Pv114610	hypothetical protein, conserved	20	PFF1465w: conserved Plasmodium protein, unknown function		38	1.60356e-47	3699.9	16.2447	9	3	2.89854e-27	2701.5	6.16539	2	1	523	3225	408.1	440.9	890.5	361.9	242.7	363.2	756.9	801.4	2449.4	2563.3	3572.7	4312.5	2201	454.6
PVX_101490	Pv101490	hypothetical protein, conserved	15	PFL2515c: conserved Plasmodium protein, unknown function		37	4.96508e-79	10856.8	51.3329	7	2	6.96146e-15	3893.9	3.1992	2	1	1771	5665	378.1	155.4	2576.9	215.7	429.7	4222.9	1407.6	11072.5	4730.1	5332.6	6382.6	6212.7	3212.2	3549
PVX_091925	Pv091925	40S ribosomal protein S18, putative	20	PF11_0272: 40S ribosomal protein S18, putative	PY07508: ribosomal protein S13/S18	37	1.08693e-38	434.3	3.5683	9	10,11	1.86947e-28	206.7	1.59499	2	1	347	554	317	420.6	295.8	411.8	454.3	318.2	256.9	324.9	443.6	566.3	577.1	629.6	185	153.2
PVX_085420	Pv085420	40S ribosomal protein S25, putative	20	PF14_0205: 40S ribosomal protein S25, putative		37	5.47331e-25	1054.6	7.01941	9	11	3.0599e-11	449.6	1.76281	2	1	589	1039	297.1	430.2	541.2	726.5	889.4	349	441	501.4	893.2	803.4	1316.9	1142.7	371.9	175.2
PVX_089425	Pv089425	heat shock 70 kDa protein, putative	20	PF08_0054: heat shock 70 kDa protein	PY06158: heat shock protein 70	36	2.04292e-93	1819.83	15.933	9	2,3,11	7.37832e-54	1399.9	7.63774	2	1	211	1611	576.2	617.6	255.7	116	78	275.7	329.1	237.4	1164.8	1394.8	1563.3	2320.1	242.9	171.6
PVX_115450	Pv115450	hypothetical protein, conserved	20	MAL13P1.413: membrane associated histidine-rich protein, MAHRP-1		36	1.65379e-98	2039.47	19.535	9	1,10,11	7.2781e-61	1412.9	7.48417	2	1	218	1631	80.8	91.6	277.4	172.1	186.9	232	221	592.4	1198.5	1025.7	2122.1	2176.9	111.8	132.1
PVX_094375	Pv094375	40S ribosomal protein S20e, putative	20	PF10_0038: 40S ribosomal protein S20e, putative	PY00943: ribosomal protein S10	35	7.0599e-104	7187.55	57.886	9	2,3	1.53682e-40	5335	8.34242	2	1	727	6062	526.9	721.9	1524.9	110.4	142.3	1082	773.5	2607.7	4823.3	4795.2	6942.2	7685.5	460	555.2
PVX_101080	Pv101080	translation initiation factor SUI1, putative	20	PFL2095w: translation initiation factor SUI1, putative	PY01209: translation initiation factor SUI1	35	1.58184e-128	6508	44.7366	1	2	1.36143e-31	4148.1	4.37299	2	1	1230	5378	6180.3	7133.2	470.8	148.8	219.9	4004	1305.6	5824.6	4568	5415.8	5744.5	5783.3	2551.1	1032.9
PVX_123060	Pv123060	hypothetical protein, conserved	20	PF08_0074: DNA/RNA-binding protein Alba, putative	PY07825: Arabidopsis thaliana At1g20220/T20H2_3-related	35	1.4739e-111	3906.3	44.9404	9	4	1.44864e-62	3186.1	16.5117	2	1	205	3392	125.8	116.7	88.9	78.9	75.6	181.7	601.9	266	2814.9	2760.6	4111.6	3878.9	248.6	174.3
PVX_088830	Pv088830	Phist protein (Pf-fam-b)	20	PF08_0137: Plasmodium exported protein (PHISTc), unknown function		35	1.12637e-30	635.05	7.0052	7	10,11	0.661084	26.1	1.11041	1	2	263	236	105.1	188.8	215.4	295.3	307	265.8	229.2	740.8	174.9	165.4	365.7	239.6	113.5	98
PVX_101520	Pv101520	Pv-fam-d protein	20			34	1.55281e-144	5033.9	51.0886	7	1	2.35207e-44	3041.3	8.02703	2	1	433	3474	111.5	89.4	268.5	69	151	1402.3	273.4	5134.4	2470.7	2844.7	4927.8	3653.1	636.9	164.3
PVX_118495	Pv118495	triosephosphate isomerase, putative	20	PF14_0378: triosephosphate isomerase	PY04306: triosephosphate isomerase	34	1.75368e-122	1801.2	16.01	9	2	5.77602e-55	1254.7	4.77581	2	1	332	1587	164.4	164	455.5	120	89.8	651.5	344.8	1082.6	1172	1333.7	1736.8	2105.7	164.9	170.4
PVX_094645	Pv094645	RAD protein (Pv-fam-e)	20			33	9.01248e-81	2107.5	14.4837	9	1	9.64744e-54	1456.6	5.02487	2	1	362	1819	177.1	135.6	328.1	196.6	236	425.8	623.2	394.4	1413.2	1333.3	2412.8	2114.7	231.9	177.5
PVX_122555	Pv122555	hypothetical protein, conserved	20	MAL13P1.75: conserved Plasmodium protein, unknown function	PY00474: mature parasite-infected erythrocyte surface antigen	33	5.08677e-19	456.7	3.84371	5	9	4.92139e-13	240.5	2.28678	1	2	427	187	295.5	512.2	373.7	479.3	291.9	617.3	374.9	411	182.3	244.3	158.4	162.7	113.5	219.4
PVX_089635	Pv089635	phosphoglycerate mutase, putative	20	PFD0660w: phosphoglycerate mutase, putative	PY00543: phosphoglycerate mutase family, putative	33	1.31147e-19	416.65	5.67358	8	10,11	8.54131e-16	244.1	2.21867	2	1	200	444	130.4	107.9	251.6	150.2	131.2	230.8	237.6	131	488.5	523	296	470.1	107.7	70.6
PVX_080155	Pv080155	hypothetical protein, conserved	20	PFE1090w: nucleotide binding protein, putative	PY01368: hypothetical protein	33	2.03047e-13	126.9	2.46536	6	9	1.8565e-10	61	1.61992	1	2	159	98	116.1	141.2	140.3	91.9	181.6	169.8	213.5	134.3	122.1	98.6	106.2	66.9	181.7	97.2
PVX_112690	Pv112690	tryptophan-rich antigen (Pv-fam-a)	20	PF08_0003: tryptophan/threonine-rich antigen	PY06203: blood-stage membrane protein Ag-1	32	1.04386e-140	6536.85	44.8862	9	10,11	3.03346e-59	5567.1	15.0619	2	1	396	5963	181.3	172.5	540.6	178.2	194.5	616.7	449.5	1424.1	4607	5873.5	6724.7	6646.9	134.1	163.8
PVX_095190	Pv095190	histone H2A, putative	20	PFC0920w: histone H2A variant, putative	PY00436: histone H2A variant	32	2.11102e-105	1649.46	17.7722	8	1,2,3,4,5,6,7,10,11	8.1159e-66	1176.2	13.7709	2	1	92	1268	96.6	82.1	61.6	52.1	141.2	57.9	147.5	119.1	1800.6	1694.9	678.9	898.8	122.1	94.3
PVX_117420	Pv117420	60S ribosomal protein L27, putative	20	PF14_0579: 60S ribosomal protein L27, putative	PY01750: 60S ribosomal protein L27 homolog	32	7.40876e-30	562.467	5.63571	9	1,2,3,6,10,11	1.30388e-17	483.1	3.92611	2	1	165	648	68.4	88.1	199.8	116.2	105.2	287.1	117.4	450.5	670	555.2	807	560.5	118.9	192.1
PVX_122385	Pv122385	hypothetical protein, conserved	20	PF13_0060: conserved Plasmodium protein, unknown function	PY02801: unnamed protein product, putative	31	2.35003e-102	3883.5	15.9538	7	6	1.15671e-06	112.3	1.19359	2	1	580	692	284.2	295.3	689	322.7	267.5	1361.5	259.7	4143.2	661.2	536	650.6	921.8	796.6	648.3
PVX_094300	Pv094300	Pv-fam-h protein	20	PF10_0023: Plasmodium exported protein (hyp16), unknown function		31	3.88464e-10	181.9	2.4587	5	1	0.119677	33.8	1.17874	1	2	223	189	133.6	115.7	183.5	154.7	222.1	306.6	247.5	298.5	161.8	150.4	259.4	184.7	176.7	161
PVX_084895	Pv084895	ribosome biogenesis protein Nop10, putative	11	PF14_0784: Ribosome biogenesis protein, NOP10-like	PY05263: protein Saccharomyces cerevisiae YHR072w-a	31	0.00188544	12345.6	7.50933	5	11	0.00921532	6648.6	3.08819	1	2	9833	3184	1783.2	3494.7	6064.3	12421.2	13927.9	14242.2	2507	6615.1	2765.7	2935.5	3165.6	3868.7	2752.7	1896.6
PVX_090930	Pv090930	histone H4, putative	20	PF11_0061: histone H4		30	1.55901e-130	13820	53.0331	8	2	2.50206e-36	10751.5	6.45291	2	1	1972	12723	1343.2	942.7	1559.3	265.6	351	3015.1	4667.6	433.2	13535.1	14636.1	11152.7	11568.9	3627.7	2206
PVX_121890	Pv121890	hypothetical protein, conserved	20		PY02638: hypothetical protein	30	2.04782e-107	1836.67	23.0953	7	1,2,10,11	9.98677e-57	873.5	6.11716	2	1	171	1044	80.4	61.8	129.3	101.2	121.7	340	161.4	1919.8	1182.7	790.7	1115	1088.6	96.8	63.4
PVX_091640	Pv091640	2,3-bisphosphoglycerate-dependent phosphoglycerate mutase, putative	20	PF11_0208: phosphoglycerate mutase, putative		30	3.8103e-104	1088	9.1073	9	3,5,10,11	7.67998e-66	795.5	5.50708	2	1	177	972	168.4	163.7	136.7	175.3	120.5	126	324.2	331.8	757.5	686.2	1218.5	1225.8	173.6	116.7
PVX_117675	Pv117675	LCCL domain-containing protein CCP2, putative	20	PF14_0532: LCCL domain-containing protein CCP2	PY01580: LCCL domain-containing protein CCP2	30	4.24396e-48	811.1	9.72151	9	11	1.35637e-27	576.5	3.37536	2	1	243	819	205.6	263.3	170	259.4	278.7	177.2	328.2	234.2	674	794.7	895.3	913	656.9	93
PVX_089275	Pv089275	protein transport protein sec61 beta 1 subunit, putative	15	MAL8P1.51: Sec61 beta subunit, putative	PY04246: hypothetical protein	30	6.37427e-38	2993.7	8.6195	9	6	1.48055e-14	2343.4	3.41513	2	1	970	3314	667.7	966.2	805.7	502.2	669.2	2481.3	392.9	2273.6	3114.6	3367.1	3101.4	3671.8	2042.6	875.9
PVX_123340	Pv123340	eukaryotic translation initiation factor 3 subunit 10, putative	20	PFL0625c: eukaryotic translation initiation factor 3 subunit 10, putative	PY04546: eukaryotic translation initiation factor 3 subunit 10	30	4.82456e-39	748.5	7.56004	3	10,11	5.29922e-05	124.1	1.28961	1	2	553	429	546.3	464.9	486.3	658	862.6	402	354.1	385.8	390	333	498.1	493	80.4	147.8
PVX_113790	Pv113790	hypothetical protein, conserved	19	PFF0630c: conserved Plasmodium protein, unknown function	PY03097: hypothetical protein	30	8.22736e-18	478.4	3.43585	9	7	2.03252e-12	264.8	1.81603	2	1	325	589	318.7	249.1	419.5	302.9	315.8	345.3	238.8	196.4	445.6	562	644.1	705.4	228.4	155.3
PVX_121930	Pv121930	hypothetical protein, conserved	20	PF13_0076: Plasmodium exported protein, unknown function		29	2.22985e-121	5528.1	47.8483	7	1	9.88494e-14	539.6	1.71413	2	1	756	1295	169.3	66.7	513.3	123.9	162.6	2698.8	279.2	5646.1	945.5	971.5	1609.1	1654.6	808.4	245
PVX_089840	Pv089840	RAD protein (Pv-fam-e)	20			29	9.27458e-111	1662.5	17.5423	9	1	5.2537e-52	1303.5	7.16312	2	1	212	1515	126.4	74.6	219.2	89.6	105.6	337.8	305.2	825.3	1226.9	1307.4	1506.7	2019.2	178.4	139.1
PVX_118115	Pv118115	hypothetical protein	20	PF14_0452a: conserved Plasmodium protein, unknown function		29	5.82597e-69	6761.88	44.3106	10	1,2,3,6	7.21378e-28	2078.4	5.12873	2	1	503	2582	254.5	164.8	694.6	77.7	149	1407.4	188.1	648.1	2240.8	1988.2	2993.6	3104.6	6918	510.7
PVX_083240	Pv083240	male fertility protein pf47, putative	20	PF13_0248: Pfs47	PY04205: Pb47	29	4.75355e-51	609.15	6.06991	7	2,11	4.02548e-41	338.6	3.08113	2	1	163	501	117.6	206.5	152.6	115.6	187	148.1	210	729.3	554.5	463.3	428.4	559.1	597	124.7
PVX_090070	Pv090070	ran binding protein 1, putative	20	PFD0950w: ran binding protein 1, putative	PY07276: Ran-binding protein	29	4.76521e-55	2412.6	12.2476	2	11	0.0453832	630.7	1.52938	1	2	1822	1191	1104.3	1420	1561.7	2627.1	2555.4	1010.9	1355.2	919.1	1110.4	973.9	1326.8	1354.6	217.9	214.5
PVX_113695	Pv113695	hypothetical protein, conserved	20	PFF0550w: transcription factor with AP2 domain(s), putative	PY03117: hypothetical protein	29	0.0439956	108.275	1.89097	7	1,3,10,11	0.0778449	4.5	1.03294	1	2	141	137	105.4	138.1	135.8	175.3	113.2	146.9	134.3	229.8	156.2	113.6	140.6	136	87.7	163.4
PVX_114205	Pv114205	nascent polypeptide associated complex alpha chain, putative	20	PFF1050w: nascent polypeptide associated complex alpha chain, putative	PY01462: Egd2p, putative	29	1.1	0	1		1,2,3,4,5,6,7,8,9,10,11	1.1	0	1		1,2	95	79	57.3	59.2	90.1	79.7	63.7	131.9	107.1	65.9	69.4	69	106.6	70.7	147.6	138.7
PVX_082970	Pv082970	60S ribosomal protein L18, putative	20	MAL13P1.209: 60S ribosomal protein L18-2, putative	PY01390: Eukaryotic ribosomal protein L18, putative	28	3.83709e-99	2044.8	13.4228	8	3	1.35753e-48	1801	5.96007	2	1	363	2164	855.4	950.8	354.8	105	164.6	792.3	398.8	1533.3	2177	2241.8	1895.6	2341.9	521.6	282.7
PVX_081830	Pv081830	hypothetical protein	20		PY04543: aggrecan keratan sulfate domain-related	28	1.19527e-108	2205.06	23.1525	9	1,2,3,10,11	2.7983e-56	2083.1	11.71	2	1	195	2278	57.1	68.9	166.6	95.6	73.1	431.1	205.9	2095.7	2345.3	2155.8	2309	2300.2	172.1	93.9
PVX_085125	Pv085125	proliferation-associated protein 2g4, putative	20	PF14_0261: proliferation-associated protein 2g4, putative	PY02559: methionine aminopeptidase, type II, putative	28	3.97809e-07	134.4	2.6	9	7	3.85746e-09	76.9	1.62066	2	1	124	201	67.8	58.2	114.7	116.7	89.4	164.2	134.5	84	195.7	170.5	249.9	186.9	99.4	158.5
PVX_084345	Pv084345	eukaryotic translation initiation factor 3 subunit 8, putative	20	PFL0310c: eukaryotic translation initiation factor 3 subunit 8, putative	PY00916: eukaryotic translation initiation factor 3 subunit 8	28	0.00125344	206.6	2.92724	4	3	0.145665	39.2	1.1915	2	1	205	244	179.6	168.9	313.8	116.6	107.2	304.1	182	159.7	301.6	257.2	246.4	170.3	185	159.3
PVX_086905	Pv086905	hypothetical protein	20			27	3.17197e-23	216.4	3.11328	7	5	0.742814	12.5	1.08521	1	2	159	147	236.1	176	265.7	94.2	116	102.4	217.6	318.8	121.7	123.3	162.6	179.1	185	136.2
PVX_099095	Pv099095	elongation factor 1B, putative	20	PFI0645w: elongation factor 1-beta	PY06160: translation elongation factor 1 beta-related	27	6.96636e-17	316.3	2.66037	5	1	3.01879e-08	82.2	1.23372	1	2	434	352	164.9	216.1	442.2	472.4	443.8	506.8	304.2	504.2	340.5	345.2	385	336.1	204.6	345.7
PVX_099215	Pv099215	hypothetical protein, conserved	20	PFI0770c: conserved Plasmodium protein, unknown function	PY07489: hypothetical protein	27	4.78132e-05	201.514	3.04405	9	1,2,3,5,6,10,11	8.90556e-11	180.7	2.80881	2	1	100	281	82.3	59.9	176.4	76.4	75.7	78.4	92.4	194.4	212.6	309.7	329.3	270.8	89.4	206.7
PVX_111175	Pv111175	ookinete surface protein Pvs25	20	PF10_0303: 25 kDa ookinete surface antigen precursor (pfs25)	PY00522: 28 kDa ookinete surface protein	26	2.04817e-91	1647.7	8.04748	10	1	1.19558e-46	526.4	2.45014	2	1	363	889	267.4	200.2	339	368.8	453.9	301.7	351.4	304.1	691.2	748.7	1195.2	922.6	1881.5	252.9
PVX_101500	Pv101500	hypothetical protein	20			26	1.66496e-46	628.2	5.35042	7	1	1.00522e-07	250.3	1.69605	2	1	360	610	174.6	114.3	266	393.5	183.4	650.8	304.4	772.6	867.6	539.9	568.8	463.3	187	136.2
PVX_084955	Pv084955	60S ribosomal protein L14, putative	20	PF14_0296: 60S ribosomal protein L14, putative	PY02173: 60S ribosomal protein L14	26	2.52654e-32	795.25	4.29637	9	10,11	7.6024e-16	467.8	1.9754	2	1	480	947	400.8	214.4	491.8	446.7	325.4	405.8	728.3	368.6	890.8	825.8	994	1079	247.9	234.6
PVX_094615	Pv094615	26S proteasome regulatory subunit 4, putative	20	PF10_0081: 26S proteasome regulatory subunit 4, putative	PY00768: 26S proteasome subunit 4-like protein	26	3.46398e-33	155.367	2.62461	8	1,2,4,6,10,11	2.27825e-26	99	1.9725	2	1	102	201	82.1	108.2	72.5	106.3	97.3	124.1	108.9	125.9	232.3	269.6	153.2	147.9	125.1	65.8
PVX_010105	Pv010105	variable surface protein Vir12-related	20			26	8.78739e-13	86.2	2.29624	4	9	3.79724e-17	54	1.78261	1	2	123	69	89.9	48.3	152.7	98.9	88.5	132.3	142.6	49	86.5	56.7	76.1	56.9	89.4	82.7
PVX_082840	Pv082840	60S ribosomal protein L6, putative	20	PF13_0213: 60S ribosomal protein L6-2, putative	PY02722: 60S ribosomal protein L6, putative	26	8.76179e-17	134.78	2.19359	7	1,2,3,10,11	0.151463	57.4	1.44914	2	1	128	185	79.8	67.5	131.3	75.6	88.9	199.7	143.4	247.7	168.8	190	195.9	185.9	138.3	188.1
PVX_084185	Pv084185	hypothetical protein, conserved	16	PFL0140w: conserved Plasmodium protein, unknown function		26	1.19315e-14	241.8	3.31166	9	1,2,3,4,5,6,10,11	2.39842e-16	191.6	3.46907	2	1	78	269	107.6	123.2	67.2	48	79.8	65	128	267.9	223.7	160.3	313.3	379.4	224.9	108.5
PVX_095200	Pv095200	hypothetical protein, conserved	20	PFC0912w: signal peptidase, putative		26	0.00830799	35.9	1.45328	9	8	0.0150355	16.7	1.20771	2	1	80	97	87.3	76	81.4	94.7	74.9	68.5	82.5	90.2	74.8	83.6	96.6	133.6	113.9	104.8
PVX_116630	Pv116630	lactate dehydrogenase	20	PF13_0141: L-lactate dehydrogenase	PY03885: l-lactate dehydrogenase	25	2.30985e-108	3190.6	30.9306	9	7	1.64802e-62	2257.5	15.0392	2	1	161	2418	69.1	68.5	113.7	136.8	121.3	75.5	356.7	106.6	1650.4	1428.4	3363.4	3231.1	168.6	123.8
PVX_117170	Pv117170	40S ribosomal protein S3, putative	20	PF14_0627: 40S ribosomal protein S3, putative		25	3.60799e-80	1194.9	10.3352	9	3,11	7.32083e-63	943.5	5.68703	2	1	201	1145	252.9	162.3	219.5	139.6	97	388.1	162.4	691	928	1005.3	1390.8	1255.1	341	159
PVX_114020	Pv114020	histone H3, putative	20	PFF0510w: histone H3	PY05073: histone H3	25	3.78426e-87	18005.4	62.8317	10	2	1.53278e-26	5684.8	4.13748	2	1	1812	7497	5778.2	7949.4	1557.2	291.2	576.7	4726.2	1908.3	2565.9	7004	8832.9	6265.7	7884.1	18296.6	5111.5
PVX_094705	Pv094705	hypothetical protein, conserved	20	PF10_0095: conserved Plasmodium membrane protein, unknown function	PY02531: hypothetical protein	25	7.3377e-31	155.4	5.23433	1	9	8.93837e-07	24.4	1.58795	1	2	66	42	136.6	247.7	61.5	70.4	65.3	58.4	73.7	61.8	49.5	42.9	30.5	42.9	83.6	141.2
PVX_119475	Pv119475	40S ribosomal protein S12, putative	20	PFC0295c: 40S ribosomal protein S12, putative	PY05755: 40S ribosomal protein S12	25	6.09253e-26	502.9	3.82528	10	1,2	4.53481e-11	151.4	1.71483	1	2	363	212	151.7	160.4	374.3	199.9	632.4	289.2	320.4	227.3	270.3	160.4	186.2	230.4	680.9	653.1
PVX_117580	Pv117580	hypothetical protein, conserved	20	PF14_0550: conserved Plasmodium protein, unknown function	PY00674: hypothetical protein	25	8.45648e-20	564.7	6.57453	9	1	2.69676e-16	378.1	2.91443	2	1	198	576	100.6	102.1	153.8	151	207.2	196.3	279	338.6	393.6	576.8	691.2	640.9	113.5	111.5
PVX_092735	Pv092735	60S ribosomal protein L33-B, putative	20	PF11_0438: 60S ribosomal protein L35Ae, putative	PY05736: Ribosomal protein L35Ae, putative	25	1.25628e-10	138.233	2.26975	8	1,2,4,6,10,11	0.0102853	103.4	1.7564	2	1	137	240	95.6	92.6	122.3	110.6	175.3	188.6	86.6	222.7	235.3	258.9	240	226.2	117.7	121.9
PVX_115315	Pv115315	U1 small nuclear ribonucleoprotein 70 kDa, putative	20	MAL13P1.338: U1 small nuclear ribonucleoprotein, putative	PY00080: u1 small nuclear ribonucleoprotein 70 kDa	25	5.60885e-08	123.4	2.00325	5	1,2,6,10,11	1.69058e-09	15.3	1.08974	2	1	171	186	64.8	91.9	183.8	121.9	173.9	246.4	126.4	220.7	163.9	201.7	259.9	117.8	115.1	173.3
PVX_093685	Pv093685	hypothetical protein	20			24	1.54012e-105	2567.2	11.9336	9	11	1.10959e-38	1767.4	4.80577	2	1	464	2232	316.1	318.8	656.3	292.4	291.6	617.8	463.7	2770.9	1523.7	1799.3	2911.9	2692.1	442.1	234.8
PVX_094400	Pv094400	60S ribosomal protein L13a, putative	20	PF10_0043: 60S ribosomal protein L13, putative	PY07370: ribosomal protein L13, putative	24	5.90943e-14	218.5	2.10298	11	3	0.116725	7.7	1.02379	1	2	331	324	263.4	286.4	403.1	318.7	198.1	362.2	374.9	394.4	374.8	263.7	319.8	336.4	222.9	416.6
PVX_080405	Pv080405	60S ribosomal protein L8, putative	20	PFE0845c: 60S ribosomal protein L8, putative	PY05952: ribosomal protein L2	24	4.02115e-15	74.6333	1.51841	4	5,10,11	6.06983e-08	10.2	1.05702	2	1	179	189	147.9	161.6	218.6	194.4	189.3	117.5	174.6	170.4	175.1	171.8	234.1	175.2	166.9	147.5
PVX_096220	Pv096220	hypothetical protein, conserved	16	PF07_0093: conserved Plasmodium protein, unknown function	PY02056: hypothetical protein	24	6.22662e-13	4309.6	9.517	2	7	2.47651e-07	1672.2	2.07254	1	2	3231	1559	1131.9	730.3	3705.7	4815.6	3448.2	1564.1	2622.7	506	1574	1605.9	1459.5	1597.2	1408.9	1073.3
PVX_002585	Pv002585	ribosome associated membrane protein RAMP4, putative	20	PFB0888w-b: ribosome associated membrane protein RAMP4, putative	PY04494: Arabidopsis thaliana F17L21.12-related	24	0.000354438	586.3	2.99626	10	5	0.029074	84.1	1.18672	2	1	450	535	455	326.6	331	477.1	760.4	293.7	389.9	441.8	508.5	376.6	682.9	570.1	880	316.6
PVX_085735	Pv085735	60S ribosomal protein L10, putative	20	PF14_0141: 60S ribosomal protein L10, putative	PY07431: Ribosomal L10, putative	23	5.52679e-55	488.7	6.1388	9	1	7.42487e-34	368.5	3.04495	2	1	180	549	128.4	61.8	160.1	110.9	156.3	316.1	157.4	304.4	458.8	568.5	567.5	600.1	193.2	150.6
PVX_123505	Pv123505	hypothetical protein, conserved	20	PFL0795c: male development gene 1	PY00179: hypothetical protein	23	1.7575e-87	2168.8	13.3018	7	2	3.07329e-47	1033.2	4.47996	2	1	297	1330	231.8	185.6	220	176.3	234.5	481.4	372.3	2345.1	1190.1	1303.5	1530.2	1296.6	172.1	228
PVX_092905	Pv092905	hypothetical protein	20	PF11_0472: conserved Plasmodium protein, unknown function		23	1.51473e-49	1890	10.8849	10	1	5.24156e-20	516.7	2.33618	2	1	387	903	157.4	225	440.1	308.9	307.3	593.9	283.1	400.7	591	777.5	1163.9	1081.1	2081.2	271.2
PVX_119410	Pv119410	ubiquitin-conjugating enzyme E2, putative	20	PFC0255c: ubiquitin conjugating enzyme E2, putative	PY05886: Plasmodium vivax PV1H14205_P	23	1.12466e-41	843.2	6.46822	9	1	4.93972e-33	655.6	4.94702	2	1	166	822	124.8	183.5	106.9	172.8	200	144.5	206.3	114.7	546.7	745.5	849.7	1145	231.9	217.4
PVX_082965	Pv082965	60S ribosomal protein L18a, putative	20	PF13_0224: 60S ribosomal protein L18, putative	PY01391: Ribosomal L18ae protein family	23	9.85996e-30	403.425	3.51238	9	2,3,10,11	1.207e-19	339.8	2.70926	2	1	199	539	188.9	212.7	180.6	108.7	116	374.9	214	209.5	434.8	591.8	644.8	483.1	242.1	175.5
PVX_114655	Pv114655	hypothetical protein, conserved	20	PF13_0277: conserved Plasmodium protein, unknown function	PY00833: hypothetical protein	23	4.62814e-21	96.6	1.93786	3	7	2.11285e-23	32.7	1.27296	1	2	153	120	107	112.7	141.2	141.2	199.6	196	84.4	103	119.3	102.9	132.3	124.6	146.8	141.2
PVX_080650	Pv080650	myo-inositol 1-phosphate synthase, putative	20	PFE0585c: myo-inositol 1-phosphate synthase, putative	PY03995: myo-inositol-1-phosphate synthase	22	3.4951e-95	758.3	8.34787	9	3	3.01842e-68	626.6	5.08209	2	1	154	780	142.6	127	165.2	151.9	103.2	157	190.2	193.4	589.5	808	788.5	934.4	270.2	114.8
PVX_098710	Pv098710	hypothetical protein, conserved	20	PFI0260c: dynein heavy chain, putative	PY04544: axonemal dynein heavy chain 8-related	22	4.19173e-45	86.825	2.75404	2,6,10,11	9	1.08101e-25	40.1	1.78937	1	2	91	51	75.6	66.1	55.7	96.1	107.2	82.8	112.6	71.2	55.9	48.4	43	55.9	202	134.6
PVX_083555	Pv083555	hypothetical protein	20			22	1.35302e-76	1153.04	13.9755	9	1,2,3,4,5,6,10,11	1.49508e-55	1007	14.7007	2	1	74	1081	33.4	55.7	56.1	45	35.1	90.4	140.8	601	863.5	974.5	1283.1	1200.7	163.6	135.4
PVX_080215	Pv080215	BIS(5'-nucleosyl)-tetraphosphatase, putative	20	PFE1035c: BIS(5'-nucleosyl)-tetraphosphatase (Diadenosine tetraphosphatase), putative	PY04487: NUDIX domain	22	1.92804e-56	716.8	6.02313	1	3	1.92535e-44	451.6	3.52855	2	1	179	630	894.1	824.8	221.9	82.9	142.7	265	180.4	806.8	515.6	569	601	835.3	295.3	127.4
PVX_114445	Pv114445	pyruvate kinase, putative	20	PFF1300w: pyruvate kinase	PY04645: pyruvate kinase	22	3.71315e-70	1871.8	25.6939	9	4	1.54516e-49	1428.9	11.8827	2	1	131	1560	259.1	272.6	75.8	53.6	73.4	199.2	254.6	160.2	1010.5	1335.3	1884.2	2010.9	181.7	170.3
PVX_096950	Pv096950	tryptophan-rich antigen (Pv-fam-a)	20	PF08_0003: tryptophan/threonine-rich antigen	PY03625: secreted blood-stage antigen pAg-3	22	1.26108e-71	3643.5	22.0364	7	1	0.0968078	71.7	1.13142	1	2	617	546	212.8	133.5	565.9	267.8	296.1	1674.1	282.7	3816.7	526.9	409	640.7	605.9	218.6	128.8
PVX_087675	Pv087675	hypothetical protein, conserved	20		PY05497: hypothetical protein	22	4.46907e-41	714.9	6.1692	9	1	9.22148e-32	456.4	2.73734	2	1	263	719	138.9	137.7	392.1	165.6	148.3	225.5	382	704.3	447.1	722.8	667.2	1039.3	143.6	135.8
PVX_096070	Pv096070	early transcribed membrane protein (ETRAMP)	20	PFE1590w: early transcribed membrane protein 5, ETRAMP5		22	9.36563e-44	1681.53	14.6083	7	1,2,11	2.76325e-14	457.7	2.07999	2	1	424	882	84.1	63.9	206.3	87.1	169	1341.4	315	1805.1	737.8	700.8	1093.9	993.3	235.7	209.6
PVX_123145	Pv123145	hypothetical protein, conserved	20	PF08_0086: RNA binding protein, putative	PY01794: putative peptidyl prolyl cis-trans isomerase with RNA binding region	22	4.09221e-29	608	4.42535	5	11	0.175826	19.8	1.0418	2	1	474	494	237.6	336.4	462.6	317.2	404.5	785.5	398.8	661.9	474.4	369.9	678.1	451.6	228.6	177.5
PVX_119285	Pv119285	hypothetical protein, conserved	20	PFC0150w: HAD superfamily protein, putative	PY01351: hypothetical protein	22	1.61154e-21	59	2.139	3	9	1.64996e-25	39.4	1.69858	1	2	96	56	61.1	83	85.8	105.9	110.8	64.4	112.1	78.3	67.4	54.6	55.1	48.5	146.8	98
PVX_113240	Pv113240	hypothetical protein	20			22	3.53718e-23	513.45	6.02643	7	10,11	0.00472488	95.6	1.42357	2	1	226	321	146.4	81.7	228.3	171.2	163.1	345.6	220.3	615.6	298.5	285.5	364.7	336.6	80.1	124.2
PVX_002650	Pv002650	40S ribosomal protein S26, putative	20	PFB0830w: 40S ribosomal protein S26e, putative	PY04712: Ribosomal protein S26e	22	2.92954e-15	230.133	2.05533	9	5,10,11	9.75754e-12	86.4	1.28468	2	1	304	390	460.1	351.5	274.4	331.1	366.7	200	345.2	248.4	332.5	330.9	365.2	531.2	248.4	205.8
PVX_095390	Pv095390	40S ribosomal protein S15Aa, putative	20	PFC0735w: 40S ribosomal protein S15A, putative	PY04951: ribosomal protein S8	22	9.14992e-17	543.1	3.62748	9	1	2.52585e-07	168.5	1.37865	2	1	445	614	224.9	188.5	499.7	399.3	415.7	467.6	442.6	603.8	430	524.4	639.5	860	396.4	235.5
PVX_111070	Pv111070	S-adenosylmethionine decarboxylase-ornithine decarboxylase, putative	20	PF10_0322: S-adenosylmethionine decarboxylase-ornithine decarboxylase	PY04754: S-adenosylmethionine decarboxylase-ornithine decarboxylase-related	22	1.79877e-15	103	3.19616	1	9	4.67402e-06	15.3	1.30177	1	2	66	51	206.1	93.7	69.8	58.6	55.8	63	82.9	41.8	67	42.1	47.5	46.2	115.2	142.8
PVX_085300	Pv085300	calcium-dependent protein kinase, putative	20	PF14_0227: calcium/calmodulin-dependent protein kinase, putative	PY07390: Arabidopsis thaliana ATCDPK1a	22	4.06258e-11	349.7	3.45231	3	8	0.00110848	153	1.84437	1	2	334	181	341.9	380.1	284.6	320.6	492.3	292.8	280.9	347.4	118.3	166.8	244.5	195	247.9	109.8
PVX_114435	Pv114435	hypothetical protein, conserved	20	PFF1290c: conserved Plasmodium protein, unknown function	PY07531: hypothetical protein	22	5.77844e-10	115.6	2.6975	9	7	2.56287e-07	78.7	1.85637	2	1	92	171	117.8	144.5	119	99.7	96.5	70.3	73.9	68.1	159	155.8	122.6	244.8	154.9	65.5
PVX_018655	Pv018655	variable surface protein Vir28-like	20			22	9.16528e-14	61.3	1.69738	3	6,10,11	6.03973e-10	19.5	1.19737	1	2	118	99	108	96.4	114.1	140.8	149.2	89.3	97.9	129.6	125.7	66	109.7	93.7	85.2	80.6
PVX_099645	Pv099645	hypothetical protein, conserved	20	PFI1210w: conserved Plasmodium protein, unknown function	PY05371: hypothetical protein	22	6.65724e-12	192.1	3.67549	8	4	4.84608e-17	129.3	2.40696	2	1	92	221	105.5	90.7	71.8	110.5	109.2	68	100.1	72.9	267.3	260.4	180.7	176.3	175.8	180.8
PVX_095050	Pv095050	hypothetical protein, conserved	20	PFC1050w: SMN-like protein	PY00358: hypothetical protein	22	7.52041e-12	80.2	1.82851	7	2,3,10,11	4.4684e-08	37	1.3157	2	1	117	154	137.9	116.1	151.8	76.3	75.5	138.3	144.2	177	181.5	140.6	168.7	125.8	168.2	67.2
PVX_089025	Pv089025	activated protein kinase C receptor, putative	20	PF08_0019: receptor for activated C kinase homolog, PfRACK	PY00516: hypothetical protein	21	3.01342e-115	3415	19.7226	9	2	1.51252e-42	2507.8	6.31314	2	1	472	2980	1146.5	1274.9	431	182.4	202.6	1108.8	435.2	1629.3	2431	2293.2	3532.7	3662.2	173.2	237.5
PVX_079865	Pv079865	hsp70 interacting protein, putative	20	PFE1370w: hsp70 interacting protein, putative	PY00398: 58 kda phosphoprotein (heat shock-related protein) (hrp).	21	8.03034e-57	733.15	9.62022	9	10,11	1.23066e-23	327.1	1.94102	2	1	348	675	784.1	671.1	294.6	212.6	204.9	678	347.9	448.4	545.2	517.3	820.3	816.1	110	60.1
PVX_096265	Pv096265	40S ribosomal protein S5, putative	20	PF07_0088: 40S ribosomal protein S5, putative	PY06068: ribosomal protein S7	21	4.65758e-77	3984.6	20.4087	9	3	3.46811e-32	2792.3	4.46096	2	1	807	3599	370.5	333	837	437.7	205.3	1793.9	760.1	2162.1	2914.2	3102.7	4132.5	4247.2	523.6	755.5
PVX_117370	Pv117370	hypothetical protein	20	PF14_0792: conserved Plasmodium protein, unknown function	PY04137: hypothetical protein	21	2.94392e-58	810.15	7.67614	10	2,11	2.7236e-40	345.7	3.07378	2	1	167	512	229.9	112.4	142.4	136.2	177.5	183.8	193.7	173.6	568.3	497.6	478.8	504.9	931.5	106.5
PVX_002615	Pv002615	small nuclear ribonucleoprotein Sm D2, putative	20	PFB0865w: small nuclear ribonucleoprotein, putative	PY01248: small nuclear ribonucleoprotein.	21	5.4874e-47	695.967	4.85079	9	2,3,6	2.17904e-16	472.9	2.29208	2	1	366	839	314.5	397.7	721.7	138	142	566.2	262.2	640	689.3	912.7	721.8	1031.6	581.1	575.6
PVX_087665	Pv087665	null	20			21	1.17521e-41	1166.95	9.08417	7	10,11	2.6375e-15	489.9	3.06709	1	2	727	237	271.1	230.7	599.1	631.9	845.5	1248.8	309.4	1311.3	321.5	156.3	234.3	235.8	187.1	101.6
PVX_123075	Pv123075	40S ribosomal protein S16, putative	20	PF08_0076: 40S ribosomal protein S16, putative	PY06464: ribosomal protein S9	21	1.00734e-40	716.75	6.74549	9	2,3,10,11	3.11829e-31	584.3	5.15576	2	1	141	725	160.3	162.9	129	131.1	104.2	150.8	188	223.7	594.2	622.2	1007.7	675.4	136.6	127.1
PVX_092775	Pv092775	translation initiation factor eIF-1A, putative	20	PF11_0447: translation initiation factor eIF-1A, putative	PY01973: eukaryotic translation initiation factor 1a	21	3.14068e-12	196.9	2.34495	5	8	0.0896471	21	1.09677	2	1	217	238	188.2	173.9	195.9	149.4	180.2	343.3	216.4	229.3	153.8	139.1	343.2	315.9	182.9	248.7
PVX_082640	Pv082640	hypothetical protein, conserved	20	PF13_0190: conserved Plasmodium protein, unknown function	PY02146: hypothetical protein	21	2.99208e-06	128.2	2.34382	6	8	0.0127351	23.7	1.16868	1	2	164	141	74.4	127.8	113.6	171.1	179.3	133.3	223.6	123.9	110.8	80	183.4	187.6	196.3	126.3
PVX_000780	Pv000780	hypothetical protein, conserved	20	PFD0460c: conserved Plasmodium protein, unknown function	PY04095: hypothetical protein	21	1.43584e-07	89	2.1125	3	5	0.000372554	2.9	1.02535	1	2	117	114	135.1	131.3	91.5	159.4	169	80	86.4	146	99	62.1	163.6	132.9	146.8	172
PVX_085270	Pv085270	ribosomal protein L7a, putative	20	PF14_0231: 60S ribosomal protein L7-3, putative	PY06460: 60S ribosomal protein L7a	21	5.74161e-05	399.7	3.52177	9	10,11	0.187455	76.4	1.18015	2	1	424	501	268.4	324	531.6	372.3	432.6	446.8	337.3	425.2	437.7	447.9	677.8	438.7	196.5	120.5
PVX_118325	Pv118325	U6 snRNA-associated Sm-like protein LSm5, putative	20	PF14_0411: small nuclear ribonucleoprotein, putative		21	0.0437373	140.2	1.91098	7	1	0.902513	51.9	1.28611	2	1	181	233	153.9	153.8	250.6	158.6	178	232.8	87.1	294.1	149.9	206.3	325.9	251	175	261.3
PVX_100845	Pv100845	hypothetical protein, conserved	20	PFL1835w: conserved Plasmodium protein, unknown function	PY04830: neurofilament protein H form H2	20	1.78045e-51	838.2	8.13969	5	1	1.18158e-05	244.7	1.64514	2	1	379	624	130.8	103.9	371.1	180	141	955.6	249	476	527.7	506.7	759.6	702	255.2	270.9
PVX_088855	Pv088855	hypothetical protein, conserved	20	PF08_0004: conserved Plasmodium protein, unknown function	PY04983: hypothetical protein	20	8.94637e-49	1225.4	7.83817	7	1	0.00378923	58.8	1.09802	2	1	600	659	164.4	193.9	835.1	651.4	237.9	957	318.3	1404.6	794.9	535.9	779.1	524.8	340.5	361.2
PVX_119480	Pv119480	60S ribosomal protein L7, putative	20	PFC0300c: 60S ribosomal protein L7, putative	PY05756: putative 60S Ribosomal protein L7	20	4.60878e-20	284.3	3.58925	9	2,3,4,6,10,11	2.24935e-22	272.4	3.74874	2	1	99	372	156.4	141.3	89.5	120.4	73.4	122.7	89.3	230.8	285.1	412.5	431.6	356.6	164.9	121.3
PVX_001030	Pv001030	hypothetical protein, conserved	20	PFD0207c: conserved Plasmodium protein, unknown function	PY01343: hypothetical protein	20	0.000170991	213.8	2.55717	2	7	0.0531547	69.6	1.3181	1	2	288	219	297.4	244.9	236.8	351.1	314.6	252.1	287.3	137.3	192.5	185	253.9	243.6	92.7	203.4
PVX_117900	Pv117900	PA14 domain containing protein	20	PF14_0491: conserved Plasmodium protein, unknown function	PY01624: hypothetical protein	20	1.22914e-16	220.3	4.48576	10	4	2.1392e-07	98.1	2.63773	2	1	60	158	92.6	85.8	63.2	68	54.9	55.2	58.3	85.2	180.9	141.4	150.6	159.1	283.5	177
PVX_095340	Pv095340	26S proteasome regulatory subunit p27, putative	20	PFC0785c: proteasome regulatory protein, putative	PY02649: PDZ domain, putative	20	1.66646e-11	234.925	3.20846	5	1,2,10,11	0.0770033	24.2	1.106	2	1	228	253	97.3	74.6	231.5	127.4	153.3	341.3	288	126	295.4	180	224.6	310.1	136	76.2
PVX_123065	Pv123065	hypothetical protein, conserved	20	MAL8P1.93: conserved Plasmodium protein, unknown function		20	3.73989e-12	207.6	3.62785	9	7	3.63721e-13	128.8	2.06623	2	1	121	250	169.8	72.4	160.1	107.1	88	110.7	138.3	79	183.1	242.3	241	332.2	222.4	98.2
PVX_117440	Pv117440	hypothetical protein, conserved	11	PF14_0575a: ribosomal protein L29, putative		20	5.44496e-06	356.5	3.3672	8	10,11	0.038846	136.6	1.41838	2	1	327	463	155.6	229.3	298.9	232.6	299.8	389.9	411.1	363.2	627.4	386.8	455.4	382.8	109.1	192.1
PVX_113860	Pv113860	60S ribosomal protein L19, putative	20	PFF0700c: 60S ribosomal protein L19, putative	PY05486: 60S ribosomal protein L19	19	6.49731e-56	835.9	6.98354	9	10,11	1.11156e-41	527.8	2.45239	2	1	363	891	273.4	213.3	305.7	411.4	390.3	425.7	284	541.3	758.7	854.6	1173.3	778	214.6	64.8
PVX_118435	Pv118435	KS1 protein precursor, putative	20	PF14_0390: conserved Plasmodium protein, unknown function	PY05640: hypothetical protein	19	1.18419e-62	3624.6	14.9622	7	2	7.36556e-14	1239.9	2.10018	2	1	1127	2367	726.9	732.2	1736	259.6	296.2	2644.3	698.8	3884.2	2043.6	2073.4	2677.9	2672.6	343.5	531.3
PVX_084205	Pv084205	hypothetical protein, conserved	20	PFL0160w: signal recognition particle SRP14, putative	PY05285: hypothetical protein	19	6.3737e-33	936.7	5.97451	9	10	3.28438e-14	580.4	2.38985	2	1	418	998	306.5	272.4	338.7	431.9	458	568.3	290.9	356.2	995.1	746.9	1222.7	1027.3	188.3	440.6
PVX_117945	Pv117945	hypothetical protein, conserved	20	PF14_0482: conserved Plasmodium protein, unknown function	PY01989: dentin phosphoryn	19	3.19737e-42	1012.2	7.31835	2	10,11	6.75607e-09	472.6	2.24172	1	2	853	381	708.4	726.9	896.6	1172.4	1148.4	535.3	513.5	519.3	364.9	355.4	465	337.2	148.4	172
PVX_118695	Pv118695	Pv-fam-d protein	20	PF08_0137: Plasmodium exported protein (PHISTc), unknown function	PY03717: immediate early protein homolog	19	5.23554e-30	617.9	5.45173	7	1	3.71423e-07	24.3	1.09685	2	1	251	275	177.6	99.9	379.5	180.8	158.2	271.1	264.8	756.7	218.3	251.3	342.1	289.3	188.2	129.6
PVX_086900	Pv086900	hypothetical protein	20			19	3.11769e-17	350.2	3.82192	7	3	5.03759e-05	88	1.51979	1	2	257	169	233.1	146.9	411.7	154.3	124.1	322.5	273.9	474.3	254.2	133.2	189.2	100.8	278.5	234.6
PVX_117140	Pv117140	hypothetical protein	20	PF14_0633a: conserved Plasmodium protein, unknown function	PY06248: hypothetical protein	19	3.42498e-20	9577.6	14.3318	5	1	1.58872e-10	3700.8	2.32907	1	2	6485	2785	540.7	896	7022.1	8618.5	5478.8	10296	1011.1	4551.2	2512	2130.9	3530.7	2964.3	5046.5	1580.4
PVX_100940	Pv100940	hypothetical protein, conserved	20	PFL1930w: conserved Plasmodium protein, unknown function	PY03361: hypothetical protein	19	0.000121551	121	2.53165	3	9	0.00262808	25.3	1.24611	1	2	128	103	104.6	76.6	125.5	117.5	200	107.4	90	159.2	124.9	128.1	86.1	72	126.8	179.2
PVX_084245	Pv084245	hypothetical protein, conserved	20	PFL0200c: conserved Plasmodium protein, unknown function	PY00981: fulmal1	19	2.47772e-07	407.7	3.80592	4	6	5.88743e-09	69.4	1.25983	1	2	337	267	420.4	538.4	553	468.6	157.7	357.7	145.3	366	198.8	166.8	302.5	400.1	183.4	268.1
PVX_113235	Pv113235	Pv-fam-d protein	20	PF10_0026: Tryptophan-rich antigen 3, putative		18	4.65295e-114	9793.9	101.347	9	1	3.19947e-35	7224.1	6.28812	2	1	1366	8590	106.6	88.6	1240.7	157.2	117.8	4161.4	1153.6	8565.3	6812.7	7765	9376.1	10407	1079.4	656.6
PVX_090015	Pv090015	trafficking protein particle complex subunit 3, putative	20	PFD0895c: Bet3 transport protein, putative	PY02417: transport protein particle component Bet3p-like protein	18	1.03482e-46	632.7	6.32576	9	2,3,10,11	2.17512e-26	424.4	3.62949	2	1	161	586	207.5	180.7	242.6	81.7	88	216.3	178.2	124	430.4	409.6	732.6	770.5	166.9	138.6
PVX_118375	Pv118375	methionine-tRNA ligase, putative	20	PF14_0401: tRNA binding protein, putative	PY02994: putative methionyl-tRNA synthetase	18	4.86843e-50	459.2	5.17075	9	3	1.48152e-41	378.2	3.88262	2	1	131	509	154.6	199.4	124.6	125.9	110.1	155.6	140	201.9	391.6	507.3	652.6	486	200.3	169.2
PVX_111060	Pv111060	hypothetical protein, conserved	20	PF10_0324: conserved Plasmodium protein, unknown function	PY03151: hypothetical protein	18	2.26367e-30	593.9	4.66831	3	9	3.18663e-30	388	3.30131	1	2	557	169	622.4	364.7	479.5	598.6	755.8	227.7	721.2	207.7	287	63.3	166.8	157.1	415.9	153.6
PVX_094565	Pv094565	hypothetical protein, conserved	20	PF10_0073: conserved Plasmodium protein, unknown function	PY00004: hypothetical protein	18	5.18961e-31	583.95	4.21647	1	10,11	2.66115e-08	215.7	1.45651	2	1	473	688	554.7	976.3	542.3	506.8	382.9	619.9	310.4	525.4	586.7	678.7	730.5	756.8	201.3	161.8
PVX_089625	Pv089625	eukaryotic translation initiation factor 3 subunit 4, putative	20	MAL8P1.83: eukaryotictranslation initiation factor, putative	PY00540: eukaryotic translation initiation factor 3 p42	18	2.19374e-12	222	2.67547	9	3	0.000177979	146.1	2.03032	2	1	142	288	101.4	69.9	154.4	123.9	132.5	139.8	158.2	149.9	249.5	192.8	346.9	362.2	146	192
PVX_086290	Pv086290	hypothetical protein, conserved	20	PF14_0029: conserved Plasmodium protein, unknown function	PY00124: hypothetical protein	18	3.34968e-13	360.9	3.06938	5	1	0.00950266	28.9	1.11593	1	2	278	249	140.1	208.7	179.7	211.1	214.9	535.3	250.1	390	291.2	217.6	209.2	279.1	203.6	211.5
PVX_092765	Pv092765	hypothetical protein, conserved	20	PF11_0443: DNAJ protein, putative	PY01970: hypothetical protein	18	7.73223e-08	158.25	2.35314	8	10,11	0.00135566	77.9	1.43015	2	1	181	259	141.8	115.4	219.2	204.2	168	165.3	149	143	285.9	264.5	297.7	188.1	95.2	138.7
PVX_011615	Pv011615	variable surface protein vir23, putative	20			18	4.41673e-12	104.2	2.90494	6	9	9.94571e-10	20.9	1.36991	1	2	77	57	63.3	70.3	52.6	56.5	68.7	50.3	158.9	84.5	40.1	76.3	46	63.4	86.1	49.3
PVX_086035	Pv086035	hypothetical protein, conserved	20	PF14_0079: transcription factor with AP2 domain(s), putative	PY06900: hypothetical protein	18	5.6115e-11	276.6	3.0175	4	9	4.22605e-14	193	2.15362	1	2	360	167	300.7	236.4	413.7	376.3	378	353.8	279.5	220	252.6	142.6	140.3	133.9	187.1	167
PVX_085200	Pv085200	phosphoenolpyruvate carboxylase, putative	20	PF14_0246: phosphoenolpyruvate carboxylase, putative	PY00206: phosphoenolpyruvate carboxylase	18	1.97505e-09	37.3	1.93017	8	9	0.000282049	7.3	1.14175	2	1	52	59	24.7	87.3	27.4	62.3	41.9	73.3	52.8	34	80.6	74.3	35.5	44.8	101.9	152.7
PVX_094590	Pv094590	eukaryotic translation initiation factor 3 subunit 7, putative	20	PF10_0077: eukaryotic translation initiation factor 3 subunit 7, putative	PY04269: eukaryotic translation initiation factor 3 subunit 7	18	0.000535718	231.9	2.46865	9	7	8.93781e-08	192.8	2.02717	2	1	188	381	285.2	282.5	187.7	205	205.4	219	121.2	157.9	292	450.4	432.9	346.7	185.3	175.2
PVX_094760	Pv094760	hypothetical protein, conserved	20	PF10_0105: ribosomal protein, putative	PY02089: hypothetical protein	18	0.000849361	176.1	2.363	7	10,11	0.00202023	35.7	1.17122	2	1	209	244	205	257	284.8	192.2	129.8	151	284.8	305.3	205.3	219.9	295.5	256.2	166.1	92.3
PVX_122130	Pv122130	hypothetical protein, conserved	20	PF13_0031: conserved Plasmodium protein, unknown function	PY05590: homeobox-containing protein	18	0.00393831	80.2	2.07796	9	4	1.26778e-06	55.8	1.84163	2	1	66	122	80.8	53.9	74.4	66.2	58.7	74	58.4	50.5	97.4	81.7	156.1	153.2	192.1	122.2
PVX_092130	Pv092130	hypothetical protein, conserved	20	PF11_0315: conserved Plasmodium protein, unknown function	PY00656: hypothetical protein	18	0.00454568	98	2.63333	9	7	0.00359384	38.8	1.32854	2	1	118	157	95.6	108.5	108.1	143.6	96.9	137.5	104.5	60	130.4	181.1	173.6	142.4	111.8	123
PVX_100885	Pv100885	K+ channel tetramerisation domain containing protein	20	PFL1875w: conserved Plasmodium protein, unknown function	PY05961: homeobox-containing protein	18	0.0228765	195.1	2.8832	2	4	0.00427855	32.8	1.16441	1	2	232	200	206.8	106.8	103.6	298.7	263.1	205.8	290.1	178.2	192.7	173.5	202.9	229	108.5	204.6
PVX_091425	Pv091425	cyclophilin, putative	20	PF11_0164: peptidyl-prolyl cis-trans isomerase	PY00781: peptidyl-prolyl cis-trans isomerase, cyclophilin-type	17	2.45863e-68	383.757	4.45283	8	1,2,3,4,5,6,11	2.44763e-47	335.6	4.15414	2	1	106	442	75	119.5	109.5	88.9	99.8	100.7	133.3	151.3	494.3	495.4	343.3	435	355.2	148.6
PVX_113665	Pv113665	histone H3, putative	20	PFF0510w: histone H3	PY05073: histone H3	17	1.44163e-58	1420.6	10.1889	8	3	8.12942e-36	942.7	4.10814	2	1	303	1246	286.5	322.3	222.6	199.5	154.6	546.1	393.9	471.9	1817.7	1332.6	842.9	990.9	935.2	361.4
PVX_123040	Pv123040	hypothetical protein, conserved	20	PF08_0073: conserved Plasmodium protein, unknown function	PY05340: hypothetical protein	17	7.43725e-50	555	7.03261	8	7	1.88324e-37	483.2	4.1114	2	1	155	639	302.7	159.7	131.5	152.4	107.2	119.4	265.8	92	699.9	594.1	612.4	647.4	173.4	90.3
PVX_096080	Pv096080	mago nashi domain containing protein	20	MAL7P1.139: mago nashi protein homolog, putative	PY03676: mago nashi protein homolog	17	1.14129e-32	408.48	4.01194	9	2,3,5,10,11	2.60106e-29	365.5	3.69344	2	1	136	501	212.8	224.3	200.9	82	121.4	111.5	162.8	168.7	514.5	402.2	425.7	662.6	211.6	151.6
PVX_084365	Pv084365	DNA-directed RNA polymerase III subunit, putative	20	PFL0330c: DNA-directed RNA polymerase III subunit, putative	PY01847: DNA-directed RNA polymerase, beta subunit, putative	17	5.57434e-23	44.7	2.02759	5	9	1.59424e-19	18.9	1.38337	1	2	68	49	62.6	89.4	52.9	80.2	60.8	88.2	59	76.4	73	37.4	43.5	43.4	178.4	98.9
PVX_092310	Pv092310	heat shock protein hsp70 homologue, putative	20	PF11_0351: heat shock protein hsp70 homologue	PY06981: heat shock protein hsp70 homologue Pfhsp70-3	17	3.96989e-31	337	4.22488	1	2	5.25812e-12	84.6	1.60602	2	1	140	224	464.8	418.1	114.1	104.5	116.4	193.5	169.3	134.3	177.7	193.6	337.6	187.9	256.9	144.5
PVX_082940	Pv082940	hypothetical protein, conserved	20	PF13_0221: conserved Plasmodium protein, unknown function	PY04558: hypothetical protein	17	2.29223e-23	146.4	2.48178	10	1	1.16024e-08	46.7	1.31943	2	1	146	193	113	84.5	164	133.8	126.8	163	143.6	175.9	149.4	135.1	217.8	269.3	245.2	182.4
PVX_092730	Pv092730	60S ribosomal protein L28, putative	20	PF11_0437: 60S ribosomal protein L28, putative		17	1.59644e-22	270.2	2.39494	9	10,11	5.97994e-12	103.2	1.30587	2	1	337	441	364.1	227.9	313.6	353.5	291.7	418.6	309.7	437.4	514.8	319.7	552.4	375.5	238.2	149.2
PVX_002590	Pv002590	40S ribosomal protein S30, putative	12	PFB0885w: 40S ribosomal protein S30, putative		17	6.05859e-11	605.45	4.94559	2	10,11	0.214352	71.6	1.13497	1	2	602	531	321.7	329.9	630.5	758.9	565	548	508.1	291.5	501.1	502.3	495.9	622.6	138.8	168.1
PVX_114685	Pv114685	20S proteasome alpha subunit D2, putative	20	MAL13P1.270: proteasome subunit, putative	PY02351: Y13180 multicatalytic endopeptidase	17	3.71583e-07	66.5375	1.79152	9	1,2,3,5,6,7,10,11	1.16082e-09	63.4	1.7503	2	1	85	148	88.9	109	93.3	89.6	63.7	75.2	100.5	42.1	151.9	138.7	161.8	139.3	107.5	94.9
PVX_111380	Pv111380	40S ribosomal protein, putative	20	PF10_0264: 40S ribosomal protein S2B, putative	PY06059: ribosomal protein S2, putative	17	2.71077e-06	990.1	5.88697	2	10,11	2.73759e-07	491.5	2.5733	1	2	804	312	292	328.3	948.7	1192.7	587.3	454.3	836.4	371.4	482.6	210.7	268.7	287.8	200	205.2
PVX_113245	Pv113245	hypothetical protein	20			16	4.74783e-107	5991.97	54.4361	7	1,3,11	9.82666e-38	1094.8	4.03269	2	1	361	1456	78.8	90.9	216.9	120.2	73.4	1162.6	231.7	6104.1	1330.3	1238.1	1640.7	1614.1	264.5	178.2
PVX_115155	Pv115155	hypothetical protein	20			16	6.44004e-109	1675.8	14.1435	8	4	4.26299e-61	1307.9	8.27015	2	1	180	1488	177.8	122.5	127.5	171.1	117.2	283.2	200.7	580.9	1701.6	1905.1	1092.6	1251.9	301.1	219.4
PVX_098655	Pv098655	hypothetical protein, conserved	20	PFI0205w: conserved Plasmodium protein, unknown function	PY01149: hypothetical protein	16	1.28549e-69	922.9	6.58995	9	11	1.4494e-56	754.1	3.7165	2	1	278	1032	179.3	161.4	376.8	240.1	187.8	308	275.4	245.7	980.2	970.8	1045.9	1130	479.1	165.1
PVX_085490	Pv085490	glutathione reductase, putative	20	PF14_0192: glutathione reductase	PY01204: glutathione reductase	16	9.22833e-44	682.45	5.19324	9	10,11	3.16507e-31	545.2	3.64019	2	1	207	752	188	236.4	202.1	239.4	211.2	200.3	179.7	249.8	594.8	721.7	822.1	868.2	135.3	190.2
PVX_101170	Pv101170	hypothetical protein, conserved	20	PFL2185w: conserved Plasmodium protein, unknown function	PY06544: homeobox-containing protein	16	4.61266e-26	321.25	3.17134	3	10,11	1.54819e-17	179	2.04434	1	2	350	171	298.1	379.4	456.2	314.8	469.2	293.5	218.3	305.8	174.2	137.5	185.4	188.3	186.5	109.4
PVX_087755	Pv087755	hypothetical protein, conserved	20	PF07_0016: conserved Plasmodium membrane protein, unknown function	PY01947: hypothetical protein	16	2.63696e-19	299.3	2.79436	2	9	1.90488e-07	155.3	1.78633	1	2	353	198	180.6	205.8	330.7	466.1	393.8	342.7	230.8	306.8	220.7	235.6	140.5	193.1	192	185.1
PVX_117430	Pv117430	hypothetical protein	20		PY01754: CCAAT-box DNA binding protein subunit B	16	2.54917e-17	125.3	2.91298	1	9	1.59781e-17	45.7	1.56489	1	2	127	81	214.1	167.5	160	168.7	84.3	96	123.8	49.6	106.9	85.7	52	79	95.2	170.3
PVX_096165	Pv096165	metallo-beta-lactamase domain containing protein	20	PF07_0100: conserved Plasmodium protein, unknown function	PY05503: similar to elaC homolog 1	16	1.59475e-15	120.1	2.62517	2	9	8.28211e-18	78.5	2.1699	1	2	146	67	154.8	99.7	121.2	194	182.4	86.6	143.7	83.4	70.7	49.8	58.3	89.5	74.3	121.3
PVX_085145	Pv085145	hypothetical protein, conserved	20	PF14_0257: conserved protein, unknown function	PY06840: similar to RIKEN cDNA 2810018A15 gene, putative	16	7.14541e-16	395.25	4.26788	3	10,11	0.475621	98.5	1.44131	1	2	322	223	215.8	182.7	240.3	428.6	516.2	168.9	254.5	357.5	177.2	208.8	262.1	244.8	108.2	133.7
PVX_084255	Pv084255	eukaryotic translation initiation factor 5A	20	PFL0210c: eukaryotic initiation factor 5a, putative	PY00983: translation initiation factor eIF-5A	16	7.03111e-23	499.738	5.08074	10	1,2,3,4,5,6,7,11	3.4216e-15	439.5	4.24354	2	1	136	575	54.2	62.8	153	68.1	115.6	159.4	181.5	106.6	653.9	458.7	508.9	678.4	622.2	137
PVX_086145	Pv086145	hypothetical protein, conserved	20	PF14_0055: BOP1-like protein, putative	PY05281: hypothetical protein	16	1.19594e-06	66	1.53966	1	4	0.740267	5.9	1.04187	1	2	147	141	139.6	237.1	122.3	160.8	152.4	186.1	112.6	133.8	156.6	99.8	166.1	141	182.1	172.5
PVX_123550	Pv123550	hypothetical protein, conserved	20	PFL0845w: conserved Plasmodium protein, unknown function	PY04727: hypothetical protein	15	7.36304e-120	3695	17.8337	7	11	2.0482e-28	1290.8	3.07457	2	1	622	1913	431.5	482.3	431.1	221	299.5	1771.5	388	3914.5	1689.6	1722.6	1803.2	2436.8	573.9	219.5
PVX_094275	Pv094275	hypothetical protein	20			15	2.45882e-100	2493.5	27.3027	7	1	6.67687e-17	545	2.20709	2	1	452	997	103.1	86.6	537.4	163.3	113.7	1168.7	274.4	2588.3	627.4	685.5	1487.1	1185.9	178.8	170.3
PVX_114015	Pv114015	histone H2A, putative	20	PFF0860c: histone h2a	PY05076: histone h2a	15	1.84584e-107	8548.75	84.4431	8	2,3	3.60276e-50	7905	17.1031	2	1	491	8396	159.9	97.3	552.4	75.4	129.5	772.1	925.2	261.1	7596.4	9706	8349.8	7931.4	2445.1	651.8
PVX_112680	Pv112680	tryptophan/threonine-rich antigen	20			15	7.47343e-130	1818.86	21.7775	9	1,2,3,10,11	1.10382e-80	1274.6	9.79641	2	1	145	1420	67.5	77.4	111.5	116	56	114.9	326.1	252.8	735.6	1129.8	2175.8	1636.9	83.4	109.8
PVX_096980	Pv096980	variable surface protein Vir, putative	20			15	1.39218e-87	2105	24.2854	9	4	1.98437e-57	1763.8	9.7577	2	1	201	1965	112.1	90	90.4	110	162.3	408.4	235.8	1190.2	1615.6	1854.6	1894.3	2496.5	363.3	114.8
PVX_096955	Pv096955	hypothetical protein	20			15	1.67669e-69	2157.9	15.2061	7	1	3.82519e-08	178.5	1.40531	2	1	440	619	140.8	163	447.6	340.6	238.6	790.4	385	2309.8	498.2	283.8	1142.2	551.3	400.9	465.8
PVX_122425	Pv122425	M1-family aminopeptidase, putative	20	MAL13P1.56: m1-family aminopeptidase	PY01557: m1-family aminopeptidase	15	5.77485e-97	1582.9	21.4245	9	4	4.02274e-67	1349.9	11.6965	2	1	126	1476	144.6	267.6	77.5	72.2	68	149.9	263.3	173.7	1089	1494.6	1672.1	1648.7	178.4	169.2
PVX_085275	Pv085275	60S ribosomal protein family L5, putative	20	PF14_0230: 60S ribosomal protein L5, putative	PY06459: Ribosomal L18p/L5e family, putative	15	2.60322e-71	424.6	4.52951	9	7	2.15945e-60	388.8	4.22924	2	1	120	509	97.3	107.5	127	121.8	115.4	127.8	109.9	120.3	454.8	492.2	661.8	428	227.9	146.9
PVX_101610	Pv101610	RAD protein (Pv-fam-e)	20			15	2.39422e-79	2330.9	26.7843	7	1	1.09354e-23	687.4	3.21885	2	1	310	997	93.6	87.2	222.6	168.2	165	804.3	189.1	2421.3	953.2	830.4	1183.2	1022.2	133.5	126.3
PVX_117030	Pv117030	RNA helicase-1, putative	20	PF14_0655: helicase 45	PY04360: RNA helicase-1	15	8.64061e-78	1885.5	14.7028	9	3	4.20662e-47	1371.1	8.14487	2	1	192	1563	180.6	150.5	199.2	172.9	137.6	215.1	234.8	227.6	1029.3	1176.6	2349.6	1696.6	185	177
PVX_083450	Pv083450	hypothetical protein, conserved	20	MAL13P1.257: conserved Plasmodium protein, unknown function	PY06217: hypothetical protein	15	2.25899e-60	784.167	6.36243	9	1,2,3,7,10,11	4.86133e-36	521.1	3.22028	2	1	235	756	150.7	106	272.4	213.5	137.8	267.1	282.8	118.7	541.1	621.2	997.5	863.2	112.2	166.9
PVX_087840	Pv087840	hypothetical protein, conserved	20	MAL7P1.202: conserved Plasmodium protein, unknown function	PY03814: unknown protein	15	3.98452e-36	343.9	4.15505	9	1	4.41473e-22	237	2.43289	2	1	165	402	118.1	99.9	113.2	171.5	137.6	263.3	141.5	166.3	289.2	414.6	481.1	424.7	177.5	179.2
PVX_080100	Pv080100	multidrug resistance protein (mdr1)	20	PFE1150w: multidrug resistance protein	PY00245: multidrug resistance protein	15	1.41442e-26	312	3.58921	9	1	2.94208e-19	204.4	2.36997	2	1	149	354	121.1	119.9	142.9	139.4	121.8	219.4	122.3	253	270.5	278.8	452	413	175.5	97.2
PVX_097680	Pv097680	merozoite surface protein 3 beta (MSP3b)	20			15	2.15693e-23	347.35	3.55686	3	10,11	1.13739e-17	149.9	1.61891	1	2	392	242	216.1	374.8	359.2	354.4	483.2	422.2	341.4	428.8	221.5	150.4	244.9	352.1	168.4	103.3
PVX_101415	Pv101415	hypothetical protein, conserved	20	PFL2420w: conserved Plasmodium protein, unknown function		15	1.28163e-30	173.68	2.96871	10	1,2,3,6,11	9.13077e-10	69.5	1.695	2	1	100	170	66.6	60.4	100.9	65.1	54.5	171	108.6	214.9	146.2	115.5	189.7	226.5	261.9	149.4
PVX_118295	Pv118295	heat shock protein, putative	20	PF14_0417: HSP90	PY01906: heat shock protein 83	15	1.03946e-20	113.1	2.12425	4	7	8.5025e-18	52.2	1.48694	1	2	159	107	122.6	89.4	213.7	188.7	149.2	112	133.4	100.6	101.8	107.2	119.2	100.8	175.5	98
PVX_111195	Pv111195	O-sialoglycoprotein endopeptidase, putative	20	PF10_0299: glycoprotease, putative	PY00526: O-sialoglycoprotease-related	15	1.90356e-20	425	3.58988	2	10,11	5.39626e-23	180.9	1.64194	1	2	463	282	285.2	208	412.3	589.1	585.7	338.1	388.1	165.3	292.3	226.6	250.9	357.3	173.8	154.4
PVX_122285	Pv122285	60S ribosomal protein L24, putative	20	PF13_0049: 60S ribosomal protein L24, putative	PY06973: Ribosomal protein L24e, putative	15	7.24679e-19	566.9	4.48862	4	10,11	2.34283e-13	41.1	1.07936	1	2	559	518	350.1	405.4	729.4	537.8	493.4	505.8	528.6	652	487.7	515.9	472.6	595.6	169.4	155.6
PVX_099465	Pv099465	ubiquitin conjugating enzyme E2, putative	20	PFI1030c: ubiquitin conjugating enzyme, putative	PY03603: Ubiquitin carrier protein-related	15	1.86344e-26	921.62	6.30948	9	2,3,5,6,11	4.263e-23	768.1	5.63269	2	1	166	934	218.4	261.1	189.3	67.6	150.1	183.2	238.7	348.8	670.8	874.2	1150.6	1039.9	408.1	228.3
PVX_091050	Pv091050	hypothetical protein, conserved	20	PF11_0088: conserved Plasmodium protein, unknown function	PY03787: hypothetical protein	15	1.73547e-17	143.55	2.33473	9	1,2,3,4,5,6,10,11	1.45191e-11	89.4	1.80396	2	1	111	201	81.1	79.2	92.8	105.5	124.5	98.8	134.6	146.2	140.3	160	277.2	225	93.7	130.3
PVX_081635	Pv081635	hypothetical protein, conserved	20	PF07_0108: conserved Plasmodium protein, unknown function	PY02527: ring-infested erythrocyte surface antigen, putative	15	4.65855e-12	202.1	3.0707	7	9	1.03386e-09	47.1	1.40534	1	2	163	116	129.1	249.8	185.5	140.3	107.7	297.7	85.4	299.7	141.8	127.7	116.7	78.5	121.8	90.3
PVX_113250	Pv113250	hypothetical protein	20			15	5.18756e-09	123.3	2.31031	7	1	0.000142401	64.5	1.62621	2	1	103	168	112.9	75.3	109	108.5	88.5	100.4	108.4	217.4	155.4	208.4	156.3	149.9	95.4	125.5
PVX_001835	Pv001835	60S ribosomal protein L30, putative	20	PF10_0187: 60S ribosomal protein L30e, putative	PY05200: 60S ribosomal protein L30	15	8.01978e-07	77	1.53324	1,2,3,4,5,6,7,10,11	8	5.03538e-05	57.1	1.34732	1	2	222	164	192.8	177.1	179.3	209.8	252.9	269.1	196.5	260.3	130.1	158.8	173.9	194.7	228.4	211.4
PVX_122490	Pv122490	hypothetical protein, conserved	20	PF13_0077: DEAD box helicase, putative	PY03767: Helicase conserved C-terminal domain, putative	15	1.27281e-12	122.1	2.54167	6	4	0.103203	10.9	1.10009	2	1	109	120	143.1	111.3	79.2	79.3	87.5	97.1	201.3	84.2	120.9	81.7	123.8	152.6	197	159.3
PVX_123090	Pv123090	hypothetical protein, conserved	20	PF08_0079: translation initiation factor SUI1, putative		15	2.28841e-08	99.475	2.19525	5	1,3,10,11	1.45996e-09	41.6	1.42063	1	2	141	99	87.8	109.6	120.1	174.4	83.4	182.7	141.7	97.3	100.8	100.4	98.1	96.5	73.5	77.3
PVX_002550	Pv002550	hypothetical protein, conserved	20	PFB0915w: liver stage antigen 3	PY02057: hypothetical protein	15	2.25857e-07	58.3	2.71976	7	9	1.1	0	1		1,2	67	33	72.6	61	37.2	69.9	66.2	87.8	73.7	92.2	31.4	33.4	48.5	19.2	161.7	103.8
PVX_114035	Pv114035	hypothetical protein, conserved	20	PFF0880c: conserved Plasmodium protein, unknown function	PY05478: hypothetical protein	15	1.66322e-12	406.55	3.46469	9	10,11	0.821947	132.6	1.35664	2	1	372	504	473.3	497.3	497	376	256.7	515.6	213.7	355.7	400.2	474.4	494.9	648	173.4	156.5
PVX_092970	Pv092970	hypothetical protein, conserved	20	PF11_0485: mitochondrial ATP synthase delta subunit, putative	PY05978: hypothetical protein	15	2.59384e-09	233.15	3.32105	1	3,6,10,11	0.59113	21.7	1.19709	1	2	132	110	297.4	369.9	135	220.5	91.6	122.4	89.3	117.3	91	134.2	101.6	113.7	92.1	128.8
PVX_100855	Pv100855	calcyclin binding protein, putative	20	PFL1845c: calcyclin binding protein, putative	PY04829: 69948-68670, putative	15	0.00546396	171.8	2.98843	3	10,11	0.0110262	11.6	1.05556	2	1	209	220	186.3	156.5	182.4	252.6	258.2	135.1	215.7	130.8	175.3	192.7	293.2	220.2	85.2	87.6
PVX_117605	Pv117605	thioredoxin, putative	20	PF14_0545: thioredoxin, putative	PY04185: thioredoxin	15	0.0918263	433.15	3.16846	3	10,11	0.0036533	178.9	1.61457	1	2	470	291	372.6	273.3	590.3	503.9	632.9	206.5	416.3	216.1	258.3	250.6	304.7	350.9	133	266.5
PVX_092420	Pv092420	hypothetical protein, conserved	20	PF11_0372: conserved Plasmodium protein, unknown function	PY01226: hypothetical protein	14	3.96298e-99	1820.93	22.558	9	2,3,11	3.12946e-50	1184.8	6.13123	2	1	231	1416	130.8	291.3	372.8	79.2	49.5	424.3	228.7	413.9	771.2	1080.7	1560.5	2250.3	479.1	124.7
PVX_092995	Pv092995	tryptophan-rich antigen (Pv-fam-a)	20	PF08_0003: tryptophan/threonine-rich antigen	PY03625: secreted blood-stage antigen pAg-3	14	4.09895e-104	9484	52.9387	7	1	0.0430532	992.2	3.30155	1	2	1423	431	211.1	154	673	293.9	319.6	5544.8	285.1	9666.6	443	432.3	495.6	353.5	1212.4	395.9
PVX_110870	Pv110870	enhancer of rudimentary domain containing protein	20	PF10_0370: Enhancer of rudimentary homolog, putative	PY04075: putative enhancer protein	14	1.65111e-61	1495.7	6.95185	1	3	5.56477e-22	784.7	2.92659	2	1	407	1192	2016.1	1477.9	858.3	286.4	251.3	294.6	345.7	515.1	759	751.8	1524.8	1732.6	260.7	541
PVX_080425	Pv080425	transporter, putative	20	PFE0825w: metabolite/drug transporter, putative	PY03312: solute carrier family 22, member 1-like	14	1.50826e-70	5195.9	34.8275	10	3	6.69759e-45	2848.1	6.26743	2	1	541	3389	411.6	275.5	1025.2	195.9	153.6	856.7	472.2	1238.1	2373.7	2343	4490.1	4348.2	5349.5	661.5
PVX_080205	Pv080205	hypothetical protein, conserved	20	PFE1045c: conserved Plasmodium protein, unknown function	PY06945: rhoptry protein	14	2.85754e-35	193.3	3.20662	3	9	2.82042e-22	93.9	1.94088	1	2	194	100	135.1	227.1	225.4	222.6	280.9	119.8	119.7	118.2	118.5	105.7	110.2	65	175	126.3
PVX_094810	Pv094810	QF122 antigen, putative	20	PF10_0115: QF122 antigen	PY03523: KH domain, putative	14	8.21874e-56	598.4	7.03834	9	3	1.55114e-38	462.6	3.72118	2	1	170	633	292.7	230	210.9	113.8	99.1	264.7	161.7	226.9	601.5	534	718.3	676.7	180.8	176.9
PVX_097690	Pv097690	merozoite surface protein 3 (MSP3), putative	20			14	2.06168e-20	581.4	5.83292	3	10,11	5.63408e-22	122.6	1.34351	1	2	480	357	355.2	366.3	463.4	534.1	701.7	362.7	335.8	384.3	449.7	234.8	386.3	356.8	140.1	100.5
PVX_002600	Pv002600	hypothetical protein, conserved	20	PFB0880w: conserved protein, unknown function		14	4.63656e-46	2077.1	20.4485	7	2	2.32504e-13	1113.8	4.26628	2	1	341	1455	227.1	187.4	604.5	106.8	121.3	561.4	311	2183.9	1115.3	1268.7	1478.2	1957	1568.5	857.1
PVX_097015	Pv097015	hypothetical protein	20	PFE1595c: Plasmodium exported protein (PHISTc), unknown function	PY01098: hypothetical protein	14	1.5492e-30	262.8	3.97285	5	4	1.16044e-21	73	1.62181	1	2	190	117	95.6	132.7	88.4	157.1	160.5	351.2	194.7	317.6	87	95.5	101.2	186.1	185.4	173.6
PVX_089120	Pv089120	hypothetical protein, conserved	20	PF08_0028: conserved Plasmodium membrane protein, unknown function	PY03123: hypothetical protein	14	1.30484e-27	316.3	4.54199	1	3	1.17054e-05	77.2	1.33726	2	1	229	306	349.2	462.1	293	174.3	89.3	367.6	220.1	227.9	371.7	331.8	250.4	270.3	260.2	242.9
PVX_089520	Pv089520	high mobility group protein, putative	20	MAL8P1.72: high mobility group protein	PY07077: high mobility group protein	14	2.02846e-35	3636.2	23.7121	10	1	0.00152938	8.5	1.02216	2	1	384	392	188.1	132.1	457.4	275.9	419.3	516.6	248.2	288.7	425.3	339.5	361.3	441.9	3796.3	382.4
PVX_122690	Pv122690	hypothetical protein, conserved	20	PF13_0099: conserved Plasmodium protein, unknown function	PY00192: hypothetical protein	14	1.84312e-20	222.95	3.49524	4	10,11	1.12216e-10	31.9	1.13816	1	2	263	231	302.4	196.2	312.3	242	283.3	238.2	238.3	199.4	317	202.3	239	165.3	78.8	99.9
PVX_096030	Pv096030	hypothetical protein	20			14	1.02189e-30	1401.3	10.3296	7	1	4.79043e-10	208.5	1.84447	1	2	455	247	181.7	118.8	278.6	385.3	426.1	963	224.1	1551.5	290.9	281.2	160.6	254.9	532.6	375.4
PVX_001050	Pv001050	hypothetical protein, conserved	20	PFD0190w: SET domain protein, putative	PY01349: SET domain, putative	14	2.52939e-19	490.6	4.80901	3	8	5.36252e-22	169.3	2.24302	1	2	306	136	447.2	328.6	235.1	302.3	619.4	186.8	184.1	214.7	120.1	137.5	165.6	121.8	188.7	149.4
PVX_084865	Pv084865	hypothetical protein, conserved	20	PF14_0315: conserved Plasmodium membrane protein, unknown function	PY05680: hypothetical protein	14	4.64875e-15	779.6	7.20207	3	10,11	8.26637e-12	325.6	2.36348	1	2	564	239	307.2	370.5	476.6	806.5	905.3	281.8	351.6	259.9	247.4	250.2	232.8	224.7	110.2	141.2
PVX_117060	Pv117060	hypothetical protein, conserved	20	PF14_0649: conserved Plasmodium protein, unknown function	PY01412: ERYTHROCYTE MEMBRANE PROTEIN PFEMP3	14	1.09148e-16	193.3	3.51039	4	8	1.35937e-25	125.3	2.42711	1	2	213	88	156.6	115	270.3	222.6	183.4	196.7	192.7	147.5	77.8	76.2	100.7	96.7	153.4	151.1
PVX_092855	Pv092855	hypothetical protein, conserved	20	PF11_0462: conserved Plasmodium protein, unknown function	PY00720: hypothetical protein	14	4.34596e-16	210.2	2.9463	1	9	0.000165691	48.8	1.38577	1	2	175	127	431	205.4	206.1	104.9	259.5	164.8	141.3	141.6	172.9	117.1	97.2	118.8	108.5	175.8
PVX_092795	Pv092795	hypothetical protein, conserved	20	PF11_0452: conserved Plasmodium protein, unknown function	PY02609: hypothetical protein	14	6.9856e-12	45.1	1.68024	1,2,6,10,11	7	5.17085e-08	11.8	1.14425	1	2	94	82	75.1	77.3	84.1	91.4	96.4	98.2	97.9	66.3	61.1	73.9	101.2	91.1	180	111.5
PVX_084810	Pv084810	hypothetical protein, conserved	20	PF14_0326: dynein-related AAA-type ATPase	PY00634: hypothetical protein	14	4.97445e-14	197.45	3.08831	5	10,11	5.10194e-07	106.3	1.62419	1	2	277	170	156.1	253.4	289.1	233.8	286.3	292	282	140.9	166.5	153.2	197.7	163.8	91.9	97.2
PVX_115220	Pv115220	hypothetical protein, conserved	11	MAL13P1.580: conserved Plasmodium protein, unknown function	PY07363: hypothetical protein	14	2.60233e-19	404.8	3.28442	9	2	1.01258e-15	250.3	1.90919	2	1	275	526	313.2	173.5	387.7	177.2	183.4	236.4	391.9	296	515.1	423.3	366.7	797.2	252.9	148.8
PVX_114190	Pv114190	Pfs77, putative	20	PFF1035w: Pfs77 protein	PY04322: Pfs77 protein, putative	14	2.11464e-10	254.8	3.189	9	11	0.0159262	55.5	1.19501	2	1	285	340	218.6	215.8	304.4	259	320	336	203.4	228.8	330.2	287.8	341.1	401.4	228.6	116.4
PVX_094980	Pv094980	cysteine -tRNA ligase, putative	20	PF10_0149: cysteinyl-tRNA synthetase, putative	PY04618: cysteinyl-tRNA synthetase	14	1.20087e-13	129.3	2.33162	9	3,6,10,11	1.09265e-16	86.2	1.63429	2	1	136	222	158.6	136.3	147.5	151	59.4	195.6	125.8	155.6	211.5	224.2	231.3	221.4	110.2	93
PVX_097740	Pv097740	Ser/Arg-rich splicing factor, putative	20	PFE0160c: Ser/Arg-rich splicing factor, putative	PY02124: dentin phosphoryn	14	8.78104e-10	107.16	2.29202	1	3,5,6,10,11	1.30234e-05	34.8	1.36326	2	1	96	131	222.5	157.6	103.9	143.3	73.1	84.4	74.1	96	120.1	94	155.8	152.7	89.4	93.7
PVX_118200	Pv118200	hypothetical protein, conserved	20	PF14_0434: conserved Plasmodium protein, unknown function	PY05555: hypothetical protein	14	7.46984e-09	137.967	2.27354	4	6,10,11	0.0753968	9.9	1.05366	2	1	185	194	189.8	200.5	246.3	161.4	246.2	152.2	116.5	150.6	183.9	165.2	221.5	207.1	115.2	93.3
PVX_113515	Pv113515	translation initiation factor IF-2, putative	20	PFF0345w: translation initiation factor IF-2, putative	PY05837: translation initiation factor if-2	14	7.17254e-05	514.5	5.59786	5	3	0.000121401	117	1.3083	2	1	380	497	191.1	196.6	371.8	344.6	111.9	626.4	443	414.2	498.3	502.2	527.2	458.1	126.8	167
PVX_089055	Pv089055	hypothetical protein, conserved	20	MAL8P1.23: ubiquitin-protein ligase 1, putative	PY01030: HECT-domain, putative	14	1.1134e-06	73.8	2.19611	6	4	4.13675e-08	22.8	1.25821	2	1	88	111	68.1	102.8	61.7	117	76.2	50.9	135.5	95.7	87.4	123.3	145.1	88.8	192	176.9
PVX_101585	Pv101585	null	20	PF13_0198: reticulocyte binding protein 2 homolog A	PY01365: rhoptry protein	14	0.0414106	38.8	1.71852	5	8	1.1	0	1		1,2	78	45	63.6	74.5	48.6	78.4	72.9	92.8	95	62.2	53.5	54.6	29.6	40.6	110.2	102.9
PVX_091360	Pv091360	hypothetical protein, conserved	20	PF11_0153: conserved Plasmodium protein, unknown function	PY00725: hypothetical protein	14	0.622479	221.5	2.95154	2	9	0.206495	63.1	1.44594	1	2	205	142	79.3	122.5	171.8	335	207.1	127.7	181.4	129.1	189.5	149.5	103.6	123.4	156.6	128.8
PVX_123690	Pv123690	hypothetical protein, conserved	20	PFL1015w: conserved Plasmodium protein, unknown function		13	3.53717e-55	1462.2	10.3431	9	11	5.38476e-32	911.2	3.85106	2	1	320	1231	250.4	287.8	472.1	319.7	240.1	307.5	258.7	577.7	979.3	706.4	1750.6	1486.7	564	156.5
PVX_091275	Pv091275	hypothetical protein, conserved	20	PF11_0526: conserved Plasmodium protein, unknown function		13	2.54836e-71	908.5	10.6239	9	1	3.08659e-40	561.1	4.32012	2	1	169	730	130.8	58	158.9	125.5	150.2	209.9	200.3	149.2	450	464.6	1051.5	954.2	137.7	94.3
PVX_084420	Pv084420	41K blood stage antigen precursor 41-3, putative	20	PFL0385c: blood stage antigen 41-3 precursor	PY04165: hypothetical protein	13	6.7943e-81	1430.4	16.8757	9	1	1.1416e-65	1144.9	9.88208	2	1	129	1274	99.9	80.2	91.8	86.8	141.1	110.3	214.7	198.5	946.1	1108	1599.9	1441.1	203.1	103.2
PVX_081810	Pv081810	hypothetical protein, conserved	20	PF07_0126: transcription factor with AP2 domain(s), putative	PY01583: hypothetical protein	13	2.64499e-79	842.367	9.32927	1	6,10,11	0.862861	8.2	1.05381	1	2	161	152	894	993	123.5	116.1	125	354.2	84.4	159.2	114.9	128.8	201.7	164.2	125.1	93.9
PVX_084100	Pv084100	XPA binding protein 1, putative	20	PFL0075w: XPA binding protein 1, putative	PY01480: Arabidopsis thaliana At4g21800/F17L22_260	13	2.21005e-59	655.7	9.71941	1	4	2.60126e-23	377.1	3.57406	2	1	147	524	731.4	730.4	75.2	50.5	66.2	434.6	106	506.4	380.8	465.3	700.7	547.4	98.5	95.6
PVX_084850	Pv084850	microsomal signal peptidase 12 kDa subunit, putative	20	PF14_0317: Microsomal signal peptidase protein, putative	PY06001: signal peptidase 12kDa subunit	13	1.16934e-45	1530.5	6.76894	9	6,11	1.45833e-12	701.9	1.99872	2	1	703	1405	412.7	545.7	636.5	371.4	825.4	1368.6	311.9	804.9	940.3	1086.9	1781.4	1810.2	399.2	218.7
PVX_098605	Pv098605	small GTPase Rab7, putative	20	PFI0155c: PfRab7, GTPase	PY01824: putative Rab7 GTPase	13	6.27476e-37	764.45	7.27885	8	5,11	1.96791e-29	615.8	3.71158	2	1	227	843	387.5	263	244.6	280.1	171.7	119.7	319.6	214.6	867.8	904.7	847.9	751	457.5	123.8
PVX_114870	Pv114870	pyrroline carboxylate reductase, putative	20	MAL13P1.284: pyrroline carboxylate reductase	PY02938: pyrroline-5-carboxylate reductase	13	6.96573e-28	413.875	4.47429	9	1,2,10,11	3.36552e-11	239.7	2.40917	2	1	170	410	112.1	111.5	145.5	93.3	212.2	205.1	194.4	126.2	195	378.2	508.4	557.5	136	135.4
PVX_117395	Pv117395	U3 small nucleolar ribonucleoprotein protein IMP3, putative	20	PF14_0584: mitochondrial ribosomal protein S4/S9 precursor, putative	PY04143: S4 domain, putative	13	9.84644e-27	315.7	4.86414	8	4	8.19045e-28	259.2	3.17998	2	1	119	378	136.8	129.2	81.7	91	155.9	134.4	131.7	202.1	357.2	437.6	333.8	383.9	242.9	150.2
PVX_001670	Pv001670	hypothetical protein	20			13	1.09496e-18	134.375	1.96102	9	1,6,10,11	8.17716e-16	68.8	1.40566	2	1	170	238	75.1	113.6	149.5	200.8	214.9	180.7	102	169.3	211.1	194	267.4	281.1	193.8	169.2
PVX_082895	Pv082895	60S ribosomal protein, mitochondrial precursor, putative	20	MAL13P1.200: mitochondrial ribosomal protein L49 precursor, putative		13	8.49042e-20	669.65	4.80159	3	10,11	9.49027e-06	189.9	1.79723	1	2	428	238	508.2	532.7	251.5	467.8	845.8	220.7	354.6	208.3	187.1	208.6	304.8	252.4	166.9	185.4
PVX_117585	Pv117585	hypothetical protein, conserved	20	PF14_0549: conserved Plasmodium protein, unknown function	PY00673: hypothetical protein	13	1.09763e-23	241.7	3.6329	7	4	2.85791e-14	124.6	2.01383	2	1	123	248	302.2	357.7	91.8	77.3	67.7	208.7	168.8	333.5	161.8	182.6	299	346.5	267.8	273.1
PVX_096305	Pv096305	ferrodoxin reductase, putative	20	PF07_0085: ferrodoxin reductase-like protein	PY01431: Tamegoloh, putative	13	2.7732e-18	169.1	2.82613	4	8	1.65934e-07	89.5	1.92746	1	2	186	97	242.3	191.2	261.7	175.3	228.2	121.3	143.7	111.7	76.9	108.3	115.7	85	108.5	157.2
PVX_117920	Pv117920	hypothetical protein, conserved	20	PF14_0487: conserved Plasmodium protein, unknown function	PY05354: hypothetical protein	13	9.23664e-15	124.2	2.60673	7	8	3.02962e-11	19.7	1.23204	1	2	105	85	95.6	87.3	131.5	98.9	116.4	117.3	59	201.5	87.8	66.8	120.3	64.6	131.8	175.3
PVX_116520	Pv116520	hypothetical protein, conserved	20	MAL13P1.153: Ribonuclease P protein subunit rpr, putative	PY00262: hypothetical protein	13	2.62862e-20	439.2	3.71782	5	10	0.00609003	29.6	1.08513	1	2	377	348	330.4	274	337.4	304.3	271.2	600.8	372.8	303.2	291.1	326.9	490.8	282	161.6	259.9
PVX_121975	Pv121975	RNA helicase, putative	20	MAL13P1.14: ATP dependent DEAD-box helicase, putative	PY00742: probable ATP-dependent RNA helicase dhr1	13	5.17868e-17	195.2	2.55786	3	9	9.1877e-21	104.2	1.77936	1	2	238	134	233.6	139.8	198.9	219	320.5	249.5	201.8	141.9	161.8	122.2	141.8	108.8	170	103.3
PVX_080330	Pv080330	proteasome subunit beta type 1, putative	20	PFE0915c: proteasome subunit beta type 1, putative	PY02685: proteasome subunit beta type 1-related	13	2.60501e-25	604.7	3.72756	8	11	9.29765e-19	400.8	2.05169	2	1	381	782	219.9	236.4	244.3	484.5	433.1	240.6	502.9	270.4	924.7	728	716.9	757.9	308.6	221.7
PVX_121955	Pv121955	hypothetical protein	20	PF13_0012a: Plasmodium exported protein, unknown function		13	4.64473e-29	349.25	3.93858	1	10,11	0.304311	2.4	1.01464	1	2	166	164	538.5	397.6	186.4	135.8	120.8	196.5	192.1	138.8	149.9	150.7	201.3	153.7	134.1	103.6
PVX_082525	Pv082525	60S ribosomal protein L23, putative	20	PF13_0171: 60S ribosomal protein L23, putative	PY07409: 60S ribosomal protein L23	13	1.81927e-14	542	4.23582	10	1	0.00157666	55.4	1.20749	2	1	267	322	151.8	183.2	203.7	312.6	283.6	283.1	251.9	256.7	300.5	360.7	318.2	310.3	709.5	401.5
PVX_090995	Pv090995	hypothetical protein, conserved	20	PF11_0075: conserved Plasmodium protein, unknown function		13	1.44218e-14	95.6222	1.98806	9	1,2,3,4,5,6,7,10,11	1.33255e-11	66.7	1.79028	2	1	84	151	61.7	59.9	64.1	75.7	67.4	95.6	119	60	91.8	127.5	147	237.9	191.4	137
PVX_095350	Pv095350	40S ribosomal protein S11, putative	20	PFC0775w: 40S ribosomal protein S11, putative	PY06696: ribosomal protein S17, putative	13	3.19693e-08	369.4	2.67604	7	1	0.677044	21.8	1.07445	1	2	315	293	208.7	232.1	280.9	285.2	392.4	275.1	339.5	589.8	319.9	334.6	279.1	237.7	229.9	268.2
PVX_092500	Pv092500	hypothetical protein, conserved	20	PF11_0389: calcium-binding protein, putative	PY02433: EF hand, putative	13	3.9999e-22	164.54	3.38257	10	1,2,5,6,11	0.0819209	18.4	1.26361	2	1	70	88	58.6	82.3	76.1	66.6	97.8	51.7	56.9	104	75	80.9	76.1	120.8	233.6	99.6
PVX_083410	Pv083410	hypothetical protein, conserved	20	PF13_0263: conserved Plasmodium protein, unknown function	PY05605: hypothetical protein	13	1.86287e-14	916.2	4.48498	2	10	2.65134e-12	324.3	1.71369	1	2	779	454	409.2	336.1	729.2	1179.1	887.9	605	492.3	664.3	402.6	446.3	428.1	540.6	262.9	316
PVX_111555	Pv111555	orotidine 5' monophosphate decarboxylase, putative	20	PF10_0225: orotidine monophosphate decarboxylase	PY01515: putative orotidine-monophosphate-decarboxylase	13	6.17685e-07	109.6	2.28488	4	7	0.0163765	24.9	1.23988	1	2	129	104	126.3	59.2	194.9	62	82.9	165.6	138.3	85.3	114.8	111.4	104.2	84.6	128.3	86
PVX_116805	Pv116805	hypothetical protein, conserved	20	PF14_0704: conserved Plasmodium protein, unknown function	PY03692: hypothetical protein	13	8.96753e-05	187.675	3.38091	11	2,6,7,10	0.0141092	9.4	1.09874	1	2	105	95	111.4	113.3	83.4	85.3	148.2	124.1	82	61.2	85.7	106.7	103.1	85.3	86.8	266.5
PVX_122885	Pv122885	3',5'-cyclic-nucleotide phosphodiesterase, putative	20	MAL13P1.118: 3',5'-cyclic nucleotide phosphodiesterase	PY03988: cGMP phosphodiesterase A4, putative	13	1.80432e-07	187.9	2.86779	8	7	0.132213	61.1	1.45699	2	1	134	195	197.6	148.3	115.8	163.6	111.5	159.8	117.7	100.6	306.3	270.6	118.7	83.6	171.7	229.7
PVX_119675	Pv119675	Protein kinase domain containing protein	20	PFC0485w: protein kinase, putative	PY02490: putative protein kinase	13	1.46024e-09	176.2	2.44308	6	1	2.48928e-09	70.6	1.45112	1	2	227	157	152.6	91.6	209.2	207.8	152.4	267.6	298.3	261.1	128.1	196.4	140.5	161	177.5	214.8
PVX_122585	Pv122585	hypothetical protein, conserved	20	PF13_0086: conserved Plasmodium protein, unknown function	PY04584: hypothetical protein	13	1.3481e-05	92.9	2.13293	5	9	3.60481e-11	62.5	1.97504	1	2	127	64	65.5	133.5	100.1	136.8	113.6	174.9	107.6	109.5	34.4	57.9	85.1	79	72.6	113.5
PVX_122030	Pv122030	hypothetical protein, conserved	20	MAL13P1.19: peptidase, putative	PY00456: hypothetical protein	13	3.60323e-05	60.1	1.52125	5	1	0.133159	11.3	1.07756	2	1	146	157	133.6	97.1	154	123.5	154.2	175.4	121.2	127.5	168.1	164.6	145.6	149.8	178.4	93.9
PVX_117355	Pv117355	hypothetical protein, conserved	20	PF14_0591: conserved Plasmodium protein, unknown function	PY07266: hypothetical protein	13	0.000477551	131.6	1.72627	8	1	0.00770443	50.9	1.22208	2	1	229	280	195.6	166.8	251.4	254.8	192.4	218.3	229.2	199.5	296.4	329.1	225.3	269.8	181.7	198.3
PVX_090990	Pv090990	hypothetical protein, conserved	20	PF11_0074: exonuclease, putative	PY03131: Drosophila melanogaster CG10354 gene product-related	13	1.1	0	1		1,2,3,4,5,6,7,8,9,10,11	1.1	0	1		1,2	62	54	39.3	58.4	63.1	66.1	46.9	60.7	74.8	28.9	49.6	61.2	55.3	51.1	74.8	68.9
PVX_101400	Pv101400	hypothetical protein, conserved	20	PFL2405c: PFG377 protein	PY06283: hypothetical protein	12	2.40498e-90	2275.5	30.8231	10	1	4.26451e-56	1186.9	8.01892	2	1	169	1356	69.6	83	113.2	134.3	97.3	227.9	272.9	1368	1099.8	1518.2	1211.2	1594.7	2351.8	331.5
PVX_123425	Pv123425	hypothetical protein, conserved	20	PFL0715w: conserved Plasmodium protein, unknown function		12	1.22925e-71	1379.3	10.5586	10	1	4.12749e-45	587	3.39299	2	1	245	832	173.3	115.3	423.6	156.3	200.4	236.6	209.4	347.4	809.7	721.1	1025.4	773.1	1523.6	261.5
PVX_086225	Pv086225	hypothetical protein, conserved	20	PF14_0039: conserved Plasmodium protein, unknown function	PY05429: hypothetical protein	12	3.12538e-76	2372.72	19.4254	7	2,5,10,11	1.10003e-44	737.7	5.15138	2	1	178	915	239.2	237.8	220	95.4	259.9	132.3	180.9	2501.5	886.5	790.7	1027.8	956.4	163.6	123.8
PVX_090265	Pv090265	tryptophan-rich antigen (Pv-fam-a)	20	PF08_0003: tryptophan/threonine-rich antigen	PY03623: hypothetical protein	12	3.87039e-53	1678.3	12.9879	7	1	6.96381e-05	293.9	1.50274	2	1	585	879	99.4	180.6	665.3	187.1	630.1	915.2	525.5	1818.3	840.2	625.7	1049.3	998.8	269	267.8
PVX_086295	Pv086295	RNA binding protein, putative	20	PF14_0028: pre-mRNA splicing factor, putative	PY00123: Drosophila melanogaster LD23810p	12	2.68553e-45	453.9	6.10574	8	1	3.02809e-29	375.6	3.57967	2	1	146	521	89.6	88.2	150.9	132.4	82.5	227.2	134.9	500.2	648.5	437	555.8	443.7	133.5	170.3
PVX_110855	Pv110855	hypothetical protein, conserved	20	PF10_0372: Antigen UB05	PY04877: hypothetical protein	12	2.38795e-42	472.75	5.03543	8	2,3,10,11	2.67619e-26	313	2.93808	2	1	162	475	187.1	178.9	313.1	80.9	97.6	121.3	194.4	370.8	612.5	567.3	315.7	402.5	147.9	142.2
PVX_094600	Pv094600	hypothetical protein, conserved	20	PF10_0079: conserved Plasmodium protein, unknown function	PY00764: chloroquine resistance marker protein, putative	12	1.20727e-25	91.9	1.98605	6	8	7.51468e-28	63.1	1.64652	1	2	161	98	140.6	113.6	160.6	177.6	113.3	166.9	185.1	117.7	94.2	92.3	114.7	89.2	176.7	123
PVX_098005	Pv098005	hypothetical protein	20			12	5.89021e-41	2512.6	8.86909	3	11	5.60566e-33	1282.2	2.93306	1	2	1946	663	685.2	1132	1367.1	2440.4	2831.9	1291	1797.3	901.9	835.1	518	534.3	765.8	607.2	319.3
PVX_116510	Pv116510	hypothetical protein, conserved	20	PF13_0160: conserved Plasmodium protein, unknown function		12	1.31077e-54	435	5.69762	1	5	1.10434e-18	136.6	2.08585	2	1	126	262	554.5	500.7	107	113.5	118.2	92.6	197.7	54.4	290.1	242.7	300.1	216.6	110.8	137.4
PVX_082755	Pv082755	hypothetical protein, conserved	20	MAL13P1.182: conserved Plasmodium protein, unknown function	PY01503: hypothetical protein	12	7.2959e-35	583.04	5.77667	7	1,2,3,10,11	1.49757e-20	485	3.65027	2	1	183	668	106.9	105.3	281.2	104.4	89.6	229.5	210.4	705.1	602.6	739.1	786.2	544.3	138.6	171.6
PVX_118140	Pv118140	hypothetical protein, conserved	20	PF14_0449: conserved Plasmodium protein, unknown function	PY06705: hypothetical protein	12	8.48088e-28	566.1	4.92852	7	10,11	0.0441659	34.7	1.07443	1	2	501	466	652.4	764.5	427.1	605.9	536.7	553.6	381.2	710.2	413.2	446.5	444.6	560.6	162	126.2
PVX_117345	Pv117345	hypothetical protein, conserved	20	PF14_0593: conserved Plasmodium protein, unknown function	PY05870: hypothetical protein	12	1.14362e-19	49.2	2.11061	4	9	1.13185e-16	19.6	1.36912	1	2	73	53	80.1	86.6	93.5	85.4	43.7	70.8	70.2	88.3	80.6	43.3	54.1	34.5	116.8	165.9
PVX_121980	Pv121980	40S ribosomal protein S7, putative	20	PF13_0014: 40S ribosomal protein S7, putative	PY03900: Ribosomal protein S7e	12	9.98821e-29	505.1	5.00555	9	10,11	1.34782e-07	188.7	1.46182	2	1	409	597	222	196.9	409.7	427.7	499.1	331.5	374.8	500.7	625.5	501.2	624.2	638.2	113.5	138.7
PVX_117230	Pv117230	Ser/Thr protein phosphatase family protein	20	PF14_0614: phosphatase, putative	PY04404: Ser/Thr protein phosphatase, putative	12	1.56871e-40	2210.3	19.1321	1	2,6,10,11	8.7008e-06	104.5	1.73077	2	1	143	248	2543.4	2121	182.9	68	137.1	198.8	128.3	320.8	144.2	181.4	361.2	303.3	155.1	136.2
PVX_094750	Pv094750	eukaryotic translation initiation factor 2 beta, putative	20	PF10_0103: eukaryotic translation initiation factor 2 beta, putative	PY02091: eukaryotic translation initiation factor 2, subunit 2	12	2.20331e-08	206.2	2.69294	2	7	4.31948e-06	56.8	1.23212	2	1	245	302	170.9	103	244	328	274.2	121.8	255.4	121.8	309.7	244.7	320.7	330.9	136.3	111.2
PVX_092600	Pv092600	vacuolar ATP synthase subunit F, putative	20	PF11_0412: vacuolar ATP synthase subunit F, putative	PY00743: vacuolar ATP synthase subunit f	12	3.15227e-18	420.543	4.75628	9	2,3,4,5,6,10,11	6.2834e-14	413.7	4.76776	2	1	110	524	188.9	139.2	84	112.3	107.4	131.6	113.5	347.3	469.4	559.6	465.1	600	126.2	108.7
PVX_001080	Pv001080	hypothetical protein, conserved	20	PFD0160w: conserved Plasmodium protein, unknown function	PY02442: Zinc finger, C2H2 type, putative	12	7.23529e-13	184.3	2.53456	5	8	4.91921e-14	54.9	1.44926	1	2	177	122	130.1	146.9	120.9	167.3	137.6	304.4	155.1	131.1	89.4	150.8	124.8	123.6	83.2	172.5
PVX_118345	Pv118345	hypothetical protein, conserved	20	PF14_0407: guanine nucleotide exchange factor, putative	PY00094: Sec7 domain, putative	12	3.20669e-12	296	3.96593	9	1	5.62942e-07	172	2.03802	2	1	166	338	111	88.6	263.1	187.3	120	132.5	125.8	155.6	260.5	298.8	323.1	468.4	150.1	147.8
PVX_082440	Pv082440	hypothetical protein, conserved	20	MAL13P1.159: thioredoxin, putative	PY04179: expressed protein	12	1.02453e-15	318.938	2.21564	9	2,3,4,5,6,7,10,11	8.6339e-13	163.9	1.61363	2	1	267	431	239.1	367.5	282.3	241	312.2	242.2	257.9	251.8	215.7	345.7	542.8	619.8	296.1	215.4
PVX_111345	Pv111345	hypothetical protein, conserved	15	PF10_0270: conserved Plasmodium protein, unknown function	PY05878: hypothetical protein	12	7.4079e-21	723	5.88844	10	8	3.73324e-08	51.3	1.24336	1	2	262	211	148.6	175.3	217.3	296.3	295.8	176.4	324.9	123.9	155.5	140.3	262.5	284.8	870.9	413.3
PVX_119400	Pv119400	hypothetical protein, conserved	20	PFC0245c: conserved Plasmodium protein, unknown function	PY02646: hypothetical protein	12	1.01523e-12	141.4	2.2371	9	7	2.87133e-11	109.8	1.81273	2	1	135	245	210.1	137.7	139.5	70.4	116	219.4	130.4	114.3	218.3	249.8	289.5	221.9	151.7	167
PVX_111590	Pv111590	kelch domain-containing protein	20	PF10_0219: kelch protein, putative	PY01661: Arabidopsis thaliana MXI22.1-related	12	1.3803e-09	244.35	2.73236	1	10,11	1.54269e-13	91.3	1.55502	1	2	256	165	389.7	381.2	298.2	248.3	252.2	245.6	234.8	171	170.5	177.9	173.6	135.9	178.8	103.3
PVX_119460	Pv119460	hypothetical protein, conserved	20	PFC0282w: conserved Plasmodium protein, unknown function	PY06839: hypothetical protein	12	4.12818e-09	600.6	2.74644	6	9	3.4668e-12	297.2	1.78875	1	2	674	377	330	404.4	550.4	632.2	635.4	607.4	944.5	243.2	491.7	327.4	410.5	277.4	358.2	271.7
PVX_118065	Pv118065	SEL-1 protein, putative	20	PF14_0462: SEL-1 protein, putative	PY04510: hypothetical protein	12	7.9309e-11	79.8	1.96727	4	7	0.00265005	8.2	1.07276	2	1	113	121	96.6	69.5	162.3	127.7	84.3	111.6	77.8	82.5	103.4	89.6	166.1	124.6	171.7	104.9
PVX_100820	Pv100820	hypothetical protein, conserved	20	PFL1810w: conserved Plasmodium protein, unknown function	PY04408: hypothetical protein	12	3.38625e-08	251.1	4.3391	8	4	0.021722	101.5	1.74632	2	1	136	238	114.6	90.1	75.2	121.7	133.5	157.7	191.7	118.7	332.2	320.4	162.6	134.9	180.8	142.8
PVX_090870	Pv090870	casein kinase II beta chain, putative	20	PF11_0048: casein kinase II beta chain	PY01577: casein kinase ii beta chain	12	5.52527e-07	600.25	4.68591	3	10,11	0.510888	44.4	1.08398	1	2	573	529	354.6	347.2	685.7	617.4	763.1	388.2	411.3	294.3	520	551.7	506.2	537	180	145.7
PVX_111405	Pv111405	hypothetical protein, conserved	20	PF10_0258: conserved Plasmodium protein, unknown function	PY06711: hypothetical protein	12	3.32456e-05	176.3	2.08027	9	3	0.000895953	56	1.25866	2	1	217	273	251.6	279.7	276.7	193.4	163.2	258.3	191	219.3	157.1	253.8	274.6	404.4	183.4	145.9
PVX_095025	Pv095025	hypothetical protein, conserved	20	PF10_0157: conserved Plasmodium protein, unknown function	PY01540: hypothetical protein	12	2.36694e-05	188.833	3.02466	7	2,10,11	0.0476847	72.5	1.53114	2	1	137	209	181.1	152.6	184.6	75	99.6	143.5	180	282.1	206.1	236	174.6	219.1	109.2	95.6
PVX_003925	Pv003925	hypothetical protein, conserved	20	PFB0423c: conserved protein, unknown function	PY00323: hypothetical protein	12	5.95601e-12	386.65	6.82743	3	10,11	0.200753	18.5	1.05392	1	2	362	343	260.6	143.4	429.5	407	453	225.1	293.6	196.5	305.3	377	369.8	320.3	67.1	65.6
PVX_086015	Pv086015	hypothetical protein, conserved	20	PF14_0084: conserved Plasmodium protein, unknown function	PY01680: hypothetical protein	12	0.0014008	45.5	1.53092	8	5	2.23935e-06	28.9	1.30843	2	1	94	123	114	89.3	106.4	83.5	95.1	85.7	97.9	112.8	125.3	137.1	114.2	113.9	116.8	141.2
PVX_003600	Pv003600	ERCC1 nucleotide excision repair protein, putative	20	PFB0160w: ERCC1 nucleotide excision repair protein, putative	PY06905: DNA repair protein rad10, putative	12	0.226046	121.3	2.45969	9	7	0.0104754	99.8	2.01526	2	1	98	198	102.4	150.2	73.3	85.7	91.6	120.2	120.6	83.1	183.9	199.8	173.8	235	176.5	109.8
PVX_122930	Pv122930	histone H2B, putative	20	PF07_0054: histone H2B	PY02616: histone H2B variant 1	11	3.32999e-112	2518.6	16.4326	8	3	5.6411e-60	1717.9	5.21571	2	1	408	2125	704.3	806.7	328.6	299.6	163.2	344.9	901	504.4	2987.2	2376.5	1384.5	1753.6	262	169.4
PVX_092990	Pv092990	tryptophan-rich antigen (Pv-fam-a)	20	PF08_0003: tryptophan/threonine-rich antigen	PY06203: blood-stage membrane protein Ag-1	11	4.56654e-96	3288.9	24.1613	7	1	0.0337405	79.3	1.16449	1	2	561	482	159.1	124.9	308.9	406.1	286.8	1390.2	415	3430.9	434.6	287.8	647.6	558.6	208.6	164.3
PVX_092605	Pv092605	hypothetical protein, conserved	20	PF11_0413: conserved Plasmodium protein, unknown function	PY00532: hypothetical protein	11	1.93652e-83	1110.7	8.68119	7	3	2.11464e-15	200.2	1.64539	2	1	310	510	166.6	269.7	433.4	171	144.6	573.2	228.7	1255.3	486.8	516.7	516.2	521.8	233.6	237.9
PVX_113765	Pv113765	hypothetical protein, conserved	20	PFF0605c: conserved Plasmodium protein, unknown function	PY03102: hypothetical protein	11	1.20067e-68	351.8	3.58297	9	3,11	1.73333e-40	260.8	2.31452	2	1	198	459	194.6	148.3	210.6	248	125.5	189.2	218.8	207.1	468.7	392.3	506.4	469.6	396.8	146.9
PVX_086210	Pv086210	hypothetical protein, conserved	20	PF14_0042: U3 small nucleolar ribonucleoprotein, U3 snoRNP, putative	PY00994: rrp5 protein homolog	11	7.30984e-68	2476.3	15.1908	7	2	3.30239e-20	735.6	2.2937	2	1	569	1304	292.6	288.9	885.7	174.5	187.4	1214.7	380.5	2650.8	960.5	1043.6	1433.6	1779.2	374.3	565.8
PVX_116700	Pv116700	60S ribosomal protein L23a, putative	20	PF13_0132: 60S ribosomal protein L23a, putative	PY04600: 60S ribosomal protein L23a	11	1.25201e-75	1623.7	6.50034	9	1	7.58034e-28	1158.6	2.6114	2	1	719	1878	318.6	271.9	542.4	543.5	495.3	1190.9	822.7	1186.8	1477.9	2194.7	1940.3	1897.5	1735.2	393.5
PVX_101530	Pv101530	hypothetical protein	20			11	2.39819e-64	4097.2	27.9375	7	10,11	6.75919e-11	384.3	1.77153	1	2	882	498	471.8	488.4	845.5	781.8	843.2	1461.5	480	4249.3	414.3	421.3	590.9	566	207	97.2
PVX_099315	Pv099315	78 kDa glucose-regulated protein precursor (GRP 78), putative	20	PFI0875w: Heat shock protein 70 (HSP70) homologue	PY05001: heat shock protein	11	7.9862e-53	358.55	4.40342	9	10,11	1.18973e-59	258	2.36004	2	1	190	448	121.1	170.3	199.7	229.2	232.4	132.2	155.1	117.2	402.7	460.2	457.5	470.2	111.8	98.9
PVX_091930	Pv091930	DnaJ domain containing protein	20	PF11_0273: DNAJ protein, putative		11	1.62113e-48	442	5.64774	1	8	3.39088e-09	67.6	1.66274	1	2	170	102	541.5	532.7	166.1	128.3	110.5	327.1	116	299.3	121.9	68.2	116.6	101.1	116.6	138.7
PVX_082765	Pv082765	hypothetical protein	20	PF13_0203: conserved Plasmodium protein, unknown function	PY01502: hypothetical protein	11	6.09707e-35	2066.1	14.5216	7	2,3,11	1.29844e-09	229.6	1.53645	2	1	428	658	591.3	590.7	529.3	138.1	100.3	1107.4	265	2218.9	602.5	519.4	866.5	642	479.1	220
PVX_114585	Pv114585	SET domain containing protein	20	PFF1440w: SET domain protein, putative	PY00684: Bromodomain, putative	11	4.87098e-17	93.4	2.49201	3	9	9.59218e-13	38.5	1.52452	1	2	112	73	129.1	91.6	107.2	124.5	156	93.9	77.8	83.2	82.6	85.7	69.6	55.7	146.8	111.5
PVX_085615	Pv085615	hypothetical protein, conserved	20	PF14_0805: conserved Plasmodium protein, unknown function		11	1.29652e-33	965.55	5.8901	9	10,11	6.23329e-21	493.1	2.00551	2	1	490	984	204.5	215.8	476.7	577	522.4	481	394.9	351.8	859	749.1	1165	1161	252.9	142
PVX_098775	Pv098775	hypothetical protein	20			11	5.66188e-40	1483.1	6.46866	1	10	0.000584365	3.6	1.00667	2	1	540	544	1875.7	1632.9	622.1	597.6	284	528.8	667.2	568.7	614.5	420.8	463	675.9	271.2	439.7
PVX_079850	Pv079850	hypothetical protein, conserved	20	PFE1395c: conserved Plasmodium protein, unknown function	PY01283: hypothetical protein	11	5.43679e-50	810.1	8.37125	8	1,5,10,11	5.19452e-42	683.5	4.73293	2	1	183	867	120	117.2	171.4	225	216.3	102	201	166.7	848.2	991.8	624.6	1001.8	110.3	108.7
PVX_122940	Pv122940	hypothetical protein, conserved	20	PF07_0056: conserved Plasmodium protein, unknown function	PY02618: CCAAT-box DNA binding protein subunit B, putative	11	1.70271e-16	89.8	2.44605	7	4	0.86156	4.2	1.05691	1	2	78	74	132.1	112	62.1	58.1	63.9	147.1	59	151.9	81.8	72.7	87.7	53.1	135.1	149.4
PVX_084390	Pv084390	hypothetical protein, conserved	20	PFL0355c: conserved Plasmodium protein, unknown function	PY06370: hypothetical protein	11	1.17157e-17	142.8	1.89418	3	10,11	0.318586	44.9	1.21504	1	2	254	209	213.1	283.2	237.1	262.2	302.5	245.3	221.6	246.9	216.3	191.3	221.8	205.6	161.7	157.7
PVX_122645	Pv122645	formin-binding protein, putative	20	PF13_0091: conserved Plasmodium protein, unknown function	PY03239: Drosophila melanogaster CG3542 gene product	11	1.51036e-26	718.6	6.89984	7	3	7.64126e-09	399	2.62791	2	1	245	644	539.8	714.1	169.7	69.4	121.8	675.3	189.1	840.4	591.1	553.6	666.6	765.1	143.4	177
PVX_001830	Pv001830	hypothetical protein, conserved	20	PF10_0186: Zinc finger C-x8-C-x5-C-x3-H type, putative	PY01183: ERYTHROCYTE MEMBRANE PROTEIN PFEMP3	11	8.86672e-16	165.4	2.51883	3	8	3.01624e-11	102.7	1.79922	1	2	231	129	176.9	151.9	204.4	252.4	274.3	242.1	182.7	205.3	108.5	109.3	126.2	169.9	189.8	213.3
PVX_100560	Pv100560	cytochrome b5, putative	20	PFL1555w: cytochrome B5, putative	PY04794: hypothetical protein	11	3.32806e-21	570.1	4.25585	10	11	0.00258546	57.1	1.14416	2	1	396	453	414.7	476.1	562.5	287.6	483.4	239.9	407.1	535.1	422.9	457.2	466.1	466.8	745.2	175.1
PVX_099510	Pv099510	50S ribosomal protein L29, putative	20	PFI1075w: conserved Plasmodium protein, unknown function		11	1.13439e-16	361.5	4.24506	5	10,11	6.16502e-05	121.5	1.49673	1	2	366	245	256.6	316.2	339.9	401.8	359.3	472.9	256.6	429.2	281.8	256.7	215.8	224.1	107.7	115.1
PVX_083405	Pv083405	small nuclear ribonucleoprotein E, putative	16	MAL13P1.253: small nuclear ribonucleoprotein, putative	PY05604: small nuclear ribonucleoprotein homolog	11	7.71134e-21	597.467	5.50465	9	2,3,4,5,10,11	3.8173e-19	454.9	4.55113	2	1	128	583	155.7	229	107.4	71.3	80.9	122.2	258.5	151.5	493	378.6	660.7	799.5	287.8	126.2
PVX_098795	Pv098795	hypothetical protein	17	PFI0336w: conserved Plasmodium protein, unknown function	PY05145: hypothetical protein	11	6.97046e-18	681.6	5.19704	8	5,10,11	3.63075e-18	532	2.80891	2	1	294	826	493.8	487	267.9	440.2	399.2	163.6	199.8	686.3	906.8	781.3	843.8	772.7	206.4	117.2
PVX_092185	Pv092185	hypothetical protein, conserved	20	PF11_0326: conserved Plasmodium protein, unknown function	PY07399: CCAAT-box DNA binding protein subunit B	11	5.63304e-13	80	2.14778	8	9	6.95338e-07	8.3	1.07566	1	2	118	110	92.1	88.6	133.5	108.6	111.5	107.4	128.9	102.5	112.5	186.9	70.1	69.2	116.8	175.3
PVX_087135	Pv087135	hypothetical protein, conserved	20	PFI1525w: conserved Plasmodium protein, unknown function	PY07648: hypothetical protein	11	1.42572e-09	188.933	2.77125	6	2,10,11	0.0517038	42.2	1.21934	2	1	192	235	362.6	205.9	277.9	113	119	156.4	295.6	166.5	277.8	142.6	253.4	264.8	145.3	61.7
PVX_083550	Pv083550	tryptophan-rich antigen (Pv-fam-a)	20	MAL13P1.269: tryptophan-rich antigen, putative		11	3.28812e-12	350.1	3.10397	3	9	5.19701e-09	156.5	1.83467	1	2	344	188	185.1	211.5	394.9	367	516.5	237.8	203.9	274.6	136.7	280.4	168.1	164.7	123.5	268.2
PVX_110860	Pv110860	hypothetical protein	20	PF10_0415: conserved Plasmodium protein, unknown function	PY04874: hypothetical protein	11	3.86318e-09	142.55	2.13903	4	10,11	3.68279e-08	53	1.3296	1	2	214	161	344.4	153.7	267.7	248.4	172.1	176.3	204.3	187.3	211	164.8	131.1	136.4	116.6	133.7
PVX_122420	Pv122420	cytochrome c, putative	20	MAL13P1.55: cytochrome c2 precursor,putative	PY02807: cytochrome c	11	2.12201e-07	235.4	2.40789	10	5	0.000692503	11.6	1.05156	2	1	225	237	269.4	257	283.3	262.2	198.6	167.2	213.7	218.8	213.7	180.3	250.9	301.3	402.6	187
PVX_100980	Pv100980	mitochondrial carrier protein, putative	20	PFL2000w: mitochondrial carrier protein, putative	PY01494: hypothetical protein	11	2.77545e-07	155.8	1.97314	8	10,11	0.0119399	55.7	1.22781	2	1	245	300	221	149.1	293.3	188.9	216.6	256	267.8	202.6	353.5	278.4	303.6	265.5	210.8	109.4
PVX_122995	Pv122995	transporter, putative	20	PF07_0064: drug/metabolite exporter, drug/metabolite transporter		11	6.10472e-09	208.5	2.93056	8	1	0.000986169	125.5	1.78733	2	1	159	285	81.9	134.2	179.8	93.3	72.9	306.6	144.2	256.2	294.5	338.5	231.4	275.2	139.1	185.3
PVX_117990	Pv117990	hypothetical protein, conserved	20	PF14_0475: conserved Plasmodium protein, unknown function	PY07341: hypothetical protein	11	5.63605e-05	137.9	1.985	5	6,10,11	7.02515e-06	70.8	1.40996	2	1	173	244	174.5	271.9	167.3	162.9	142	277.9	113.5	202.7	239.5	291.8	239	203.6	126.6	179.9
PVX_092290	Pv092290	hypothetical protein, conserved	20	PF11_0347: conserved Plasmodium protein, unknown function	PY00240: FHA domain, putative	11	8.76918e-05	91.5	2.19608	3	8	1.66023e-05	42.6	1.55181	1	2	120	77	140.6	129.9	119.8	114.7	168	89.6	107	43	90.9	62.1	94.7	61.3	92.7	102.9
PVX_116830	Pv116830	dihydroorotase, putative	20	PF14_0697: dihydroorotase, putative	PY04293: hypothetical protein	11	2.74922e-07	122.2	2.30695	5	1	0.000142573	30.9	1.24661	2	1	125	156	106.1	80.9	105.8	112.3	111.4	215.7	81.5	109	132.8	114.6	186.7	190.7	202	175.8
PVX_089370	Pv089370	U6 snRNA-associated Sm-like protein LSm3, putative	15	PF08_0049: lsm3 homologue, putative	PY03069: Putative Ribonucleoprotein	11	0.000120941	321.65	2.5771	3	1,5,6,7,10,11	0.210543	32.3	1.10022	2	1	322	355	213.8	190.2	318	403.5	525.6	154.3	210.2	180.2	286.6	327.2	335.2	469.2	344.9	132.1
PVX_090300	Pv090300	hypothetical protein	20	PF14_0730: Plasmodium exported protein (PHISTb), unknown function		11	2.28552e-11	501.9	6.05948	7	10,11	0.330277	78.5	1.61472	1	2	206	128	145.9	92.3	196.4	248.7	225.6	208.5	151.8	601.1	111.7	117.9	178.7	102.5	109.4	89
PVX_114975	Pv114975	RNA-binding protein, putative	20	PF13_0318: RNA binding protein, putative	PY00947: RNA recognition motif, putative	11	0.000812302	93.4	1.74009	2	5,6,10,11	0.00153856	2.4	1.01403	1	2	174	171	152.9	158	181.5	219.6	207.3	121.4	137.6	158.9	184.3	167.1	152.4	180.8	146	99.8
PVX_122920	Pv122920	hypothetical protein, conserved	20	PF07_0053: conserved Plasmodium protein, unknown function	PY04903: hypothetical protein	11	0.00122894	225.95	3.9594	2	10,11	0.917317	45.3	1.28798	1	2	203	157	175.6	112.7	203.7	302.3	103.2	239.6	164.3	190.9	158.6	97	206.7	167	75.4	77.3
PVX_101445	Pv101445	hypothetical protein, conserved	20	PFL2455w: conserved Plasmodium protein, unknown function		11	0.00331058	385.233	4.47788	8	2,5,11	0.00114036	333.3	3.05234	2	1	162	496	520.9	337.9	196.5	95.5	165.9	109.4	244.7	178.9	602	390	495.2	495.5	334.4	127.4
PVX_096365	Pv096365	hypothetical protein	20	MAL7P1.99: conserved Plasmodium protein, unknown function	PY05856: hypothetical protein	11	0.000350256	1122.4	7.42841	3	5	0.0118636	231.2	1.89612	1	2	489	258	146.4	244.2	592.6	197.7	1297	174.6	184.1	262.1	216.9	255.7	316.8	242.7	246.6	206.8
PVX_123305	Pv123305	hypothetical protein, conserved	20	MAL8P1.114: conserved Plasmodium protein, unknown function		11	0.071303	100.6	1.96824	2	7	0.000843995	32.7	1.27069	1	2	154	121	153.1	163.3	172.6	204.5	119.2	153.5	117.8	103.9	138.7	95	145.2	104.4	186.5	110.3
PVX_091810	Pv091810	ribosomal protein L7A, putative	20	PF11_0250: high mobility group-like protein NHP2, putative	PY03136: nhp2-like protein 1-related	11	1.1	0	1		1,2,3,4,5,6,7,8,9,10,11	1.1	0	1		1,2	137	91	154.3	117.7	121	153.4	162.2	106.4	142.3	72	93.7	70	114.8	83.4	172.9	89.7
PVX_099035	Pv099035	hypothetical protein, conserved	20	PFI0580c: Falstatin, putative	PY03424: hypothetical protein	10	1.22755e-99	4148.6	20.8213	1	2	6.2246e-47	826.3	4.13349	2	1	264	1090	3981.9	4733.8	224.3	209.3	268.1	324.7	292	451.8	1124.4	1087	1042.9	1105.8	211.3	240.1
PVX_085790	Pv085790	Sperm-specific protein Don juan, putative	20	PF14_0131: conserved Plasmodium protein, unknown function		10	5.62968e-99	1611	9.00298	7	10,11	2.93862e-24	523.6	1.67841	1	2	1295	772	837.2	1045.2	1247.9	1460.3	1552.2	1419.2	797.4	1812.3	900.9	612	849.8	724.3	198	204.6
PVX_084795	Pv084795	mitochondrial glycoprotein domain containing protein	20	PF14_0329: conserved protein, unknown function	PY02557: putative protein, putative	10	7.50604e-84	1481.6	16.1803	9	1	2.76419e-55	1042.9	5.48945	2	1	232	1275	114.9	80.2	201.5	205.6	216.1	153.9	384.5	283.4	1049.1	893.4	1522.8	1635.5	153.2	158.5
PVX_083335	Pv083335	plasma membrane Ca2+ ATPase, putative	20	MAL13P1.246: conserved Plasmodium membrane protein, unknown function	PY06372: hypothetical protein	10	2.24185e-50	204.1	4.48294	11	9	6.47978e-24	68.7	2.03776	1	2	135	66	160.1	118.5	140.9	123.5	160.9	88.9	160.2	90	103.4	44	63.6	53.6	245.2	262.7
PVX_119220	Pv119220	hypothetical protein	20			10	1.99984e-73	1503.85	19.693	8	10,11	8.05191e-46	1350.3	7.14891	2	1	220	1570	157.4	117.5	197.5	238	139.3	249.2	274.1	677.2	1813.7	1354.9	1358.7	1752.3	70.6	90.3
PVX_112110	Pv112110	Phist protein (Pf-fam-b)	20	PF10_0162: Plasmodium exported protein (PHISTc), unknown function		10	1.43939e-69	5475.8	51.0073	7	3	1.15233e-20	840.4	3.10732	2	1	399	1239	201.1	171.8	311.5	165.4	109.5	1204.1	203.4	5585.3	794.3	764	1965	1433.4	187.1	173.6
PVX_110915	Pv110915	hypothetical protein, conserved	20	PF10_0361: conserved Plasmodium protein, unknown function	PY01008: ERYTHROCYTE MEMBRANE PROTEIN PFEMP3	10	8.69266e-50	259.5	5.325	2	7	7.16878e-36	173.8	3.43417	1	2	245	71	200.1	93.7	231.4	319.5	294.9	78.6	301.8	60	103.4	43.3	69.1	69.7	180.8	191.7
PVX_083275	Pv083275	hypothetical protein	20	MAL13P1.237a: conserved Plasmodium protein, unknown function	PY07611: hypothetical protein	10	2.19224e-72	2530.95	22.3853	9	3,11	2.29207e-52	1759.8	10.9762	2	1	176	1936	200.9	157.3	238.9	144.6	76.6	206.5	215.5	397.8	1343.1	1103.1	2453.6	2845.1	826.7	160.1
PVX_000675	Pv000675	hypothetical protein	20	PFD0580c: conserved Plasmodium protein, unknown function		10	8.01086e-48	1113.47	6.9248	10	5,6,11	1.54313e-22	344.3	2.62253	2	1	212	557	254.5	286.6	208.2	206	254.8	195.2	196.6	318.5	365.5	375.7	703.2	781.8	1301.4	172
PVX_099960	Pv099960	hypothetical protein, conserved	20	PFI1465w: procollagen lysine 5-dioxygenase, putative		10	1.51956e-51	2900.3	12.0152	10	3	2.12447e-20	745.9	2.62931	2	1	458	1204	317.4	261.5	637.1	377.9	263.3	622.4	388.1	475.8	984.6	918.2	1739	1172.8	3163.6	1096.4
PVX_093630	Pv093630	1-cys peroxidoxin, putative	20	PF08_0131: 1-cys peroxiredoxin	PY04285: 1-cys peroxidoxin	10	4.29102e-34	227.088	3.53128	9	2,3,4,5,6,7,10,11	1.57194e-20	139.6	2.56327	2	1	89	229	178.9	242.1	70.3	124.6	85.7	77.3	88.6	71.6	120.6	161.5	240.7	392.9	100.3	99.3
PVX_115395	Pv115395	mitochondrial carrier protein, putative	20	PF13_0359: mitochondrial carrier protein, putative	PY04289: Mitochondrial carrier protein, putative	10	9.42025e-23	112.3	2.51348	3	8	2.89514e-20	62.9	1.78137	1	2	143	81	122.1	119.2	133.8	152.9	186.5	124.7	119.2	80.6	102.9	45.6	80.6	92.9	90.2	124.7
PVX_096020	Pv096020	hypothetical protein	20			10	2.97138e-43	2576.7	30.314	7	1	0.000458455	1.7	1.00402	1	2	424	423	93.6	82.3	684.2	192.9	244.5	822.8	176.5	2664.6	526.6	319.9	606.4	237.2	363.3	233
PVX_090165	Pv090165	u5 small nuclear ribonucleoprotein-specific protein, putative	20	PFD1060w: u5 small nuclear ribonucleoprotein-specific protein, putative	PY05116: Unknown-related	10	1.33371e-23	106.7	2.15103	2	9	1.73878e-15	36.5	1.33641	1	2	145	109	105.6	134.9	124.3	199.4	114.2	186.8	100.1	98.4	117.3	131.6	107.7	77.6	183.8	144.5
PVX_121965	Pv121965	hypothetical protein, conserved	20	MAL13P1.13: conserved Plasmodium protein, unknown function	PY02854: SEN1-related	10	1.00859e-17	164.5	2.91949	10	8	8.79329e-07	40.1	1.43873	1	2	132	91	143.6	165.4	133.8	145.9	120.5	149.6	107.5	195.1	102.2	69.2	112.7	81.3	250.2	177.6
PVX_003945	Pv003945	eIF-4A-like DEAD family RNA helicase, putative	20	PFB0445c: DEAD box helicase, UAP56	PY00326: DEAD/DEAH box helicase, putative	10	9.75876e-37	587.9	6.89078	9	4	3.71224e-30	462.4	5.12489	2	1	112	575	228.1	124.2	99.8	83	111.5	113.1	153.2	112.3	390	532.8	667.1	708.3	98.5	175.3
PVX_085580	Pv085580	hypothetical protein, conserved	20	PF14_0173: cyclic nucleotide-binding protein, putative	PY05448: reticulocyte-binding protein 2 homolog A, putative	10	2.48316e-22	214.9	4.46613	3	7	2.69229e-11	82.1	2.14186	1	2	154	72	194.1	246.3	129.8	172	276.9	121.2	70.2	62	73	70.3	70.1	74.3	106.8	101.3
PVX_116925	Pv116925	20S proteasome beta 4 subunit, putative	20	PF14_0676: 20S proteasome beta 4 subunit, putative	PY06665: proteasome subunit beta type 2	10	4.85437e-40	538.956	8.7498	8	1,2,3,4,5,6,7,10,11	6.39495e-39	486.5	9.24576	2	1	59	546	68.3	41.5	53.5	52.1	46.5	67.8	75.3	60.1	545.1	671.9	377	588.2	105.6	110.1
PVX_090860	Pv090860	hypothetical protein, conserved	20	PF11_0045: CPW-WPC family protein	PY00905: hypothetical protein	10	1.7601e-22	485.8	6.434	9	11	1.6832e-06	118.1	1.33268	2	1	355	473	192.9	204.2	428.6	299.4	290	464.3	292.7	332.5	333.2	408.7	554.9	595.6	397.1	89.4
PVX_085705	Pv085705	ATP-dependent protease, putative	20	PF14_0147: ATP-dependent protease, putative	PY04458: ATP-dependent protease la	10	1.01467e-31	354.2	3.94431	2	10,11	1.01336e-23	222.1	2.71109	1	2	352	130	233.6	179.6	261.4	474.5	416.7	277.2	329.8	195.3	136.7	123.7	159.1	99.9	135.1	105.5
PVX_122870	Pv122870	hypothetical protein, conserved	14	MAL13P1.115: conserved protein, unknown function		10	3.06533e-35	389.16	3.52636	7	3,5,6,10,11	4.01119e-31	266	2.23434	2	1	216	482	192.1	217.9	279.3	296.7	132.9	228.1	140.3	543.2	543.5	428.9	529.8	423.9	148.1	120.8
PVX_080295	Pv080295	hypothetical protein, conserved	20	PFE0955w: conserved Plasmodium protein, unknown function	PY06064: hypothetical protein	10	4.53947e-25	413.3	6.40969	9	2,3	4.18949e-13	220.8	2.13231	2	1	195	416	270.4	237.4	216.9	64.3	88.5	460.1	145.4	356	309.8	374	505.8	473.6	332.3	226.1
PVX_097875	Pv097875	hypothetical protein, conserved	20	PFE0315c: conserved Plasmodium protein, unknown function		10	4.92908e-37	4682.9	9.38478	10	11	0.000996659	344.8	1.17129	1	2	2358	2013	658.5	796.3	2243.2	1770	4479.5	2569	726.8	954.1	1431.1	1360.6	2317.5	2942.3	5241.4	558.5
PVX_089675	Pv089675	hypothetical protein, conserved	20	PFD0695w: conserved Plasmodium protein, unknown function	PY02205: hypothetical protein	10	9.9583e-27	575.5	3.6582	1	11	2.45009e-10	290.5	1.66736	2	1	435	726	831	753.1	518.3	322.3	476.9	452.7	406.4	600.7	684.7	746.8	849.7	621.8	346.7	216.5
PVX_085920	Pv085920	eukaryotic translation initiation factor 2 gamma subunit, putative	20	PF14_0104: eukaryotic translation initiation factor 2 gamma subunit, putative	PY04028: translation initiation factor eIF-2	10	4.57331e-21	224.4	3.52988	9	4	9.45461e-34	194.8	3.06356	2	1	94	289	102.9	139.1	88.7	78.4	94.3	93.3	117.3	171.6	196.1	334.6	291.5	334.7	186.1	133.7
PVX_084455	Pv084455	hypothetical protein, conserved	20	PFL0420w: amino acid transporter, putative	PY06164: hypothetical protein	10	5.63519e-17	85.3	2.47578	2	9	1.09257e-07	28.7	1.32614	1	2	117	88	93.1	78.8	104.6	143.1	87	113.8	134.9	65.4	112.5	124.1	56.6	59	155.1	111.5
PVX_097525	Pv097525	variable surface protein Vir 12, putative	20			10	9.05313e-23	435.7	5.45501	9	3	2.60948e-22	338.8	3.75223	2	1	123	462	46.7	82.3	131.2	103.1	97.8	163.4	120.2	277.3	327.1	453.5	487.6	579.5	95.2	183.5
PVX_097610	Pv097610	hypothetical protein, conserved	20	PFE0105c: HCNGP-like protein	PY04373: hypothetical protein	10	6.83829e-14	181.8	3.48022	9	7	5.58659e-27	115.3	2.34854	2	1	86	201	182.5	115.7	62.7	53.2	86.2	74.8	150.8	73.3	129.2	163.8	224.3	285.9	104.2	101.9
PVX_080110	Pv080110	G10 protein, putative	20	PFE1140c: G10 protein, putative	PY00044: g10 protein	10	2.68751e-60	2353.2	17.1178	1	4	0.106216	34.3	1.2273	2	1	151	185	2100.2	2898.3	146	189.2	114.6	173.6	131.1	191.1	174.2	141.5	211.4	213.7	231.3	134
PVX_091390	Pv091390	hypothetical protein, conserved	20	PF11_0159: conserved Plasmodium protein, unknown function		10	8.46538e-22	680.333	5.33425	10	1,6,11	2.63425e-08	186.4	1.54599	2	1	341	528	154	104.9	294.7	363.5	367.2	532.5	148.9	559.6	496.2	437.7	511.7	665.8	837.3	192.6
PVX_094905	Pv094905	hypothetical protein, conserved	20	PF10_0135: conserved Plasmodium protein, unknown function	PY01919: hypothetical protein	10	4.02895e-17	1004.2	10.7306	3	10,11	2.50479e-14	357.3	1.97119	1	2	725	368	336.1	480.2	640	1053.2	1107.4	427.5	397.7	397.5	436.3	329.1	352.7	353.4	108.2	98.2
PVX_113830	Pv113830	myosin-like protein, putative	20	PFF0675c: myosin E	PY01085: myosin heavy chain	10	2.66728e-14	100.6	2.22384	1	9	4.19015e-13	42.1	1.44456	1	2	137	95	177.6	188.1	131.8	166.8	161.8	135.4	88.4	108.1	122.9	91.5	77.1	87.4	116.8	121.4
PVX_111270	Pv111270	hypothetical protein, conserved	20	PF10_0284: conserved Plasmodium protein, unknown function	PY02874: hypothetical protein	10	8.55576e-14	316.6	4.6349	1	7	2.98063e-14	75.3	1.69981	1	2	183	108	473.8	333.6	206.3	221.3	145.7	153.4	187.6	87.1	177.7	71.5	75.6	105.5	155.1	89
PVX_087900	Pv087900	hypothetical protein, conserved	20	MAL7P1.22: conserved Plasmodium protein, unknown function	PY00141: Streptococcus pyogenes AMV156, putative	10	2.34841e-10	175.3	3.73479	2	7	6.92251e-12	70.9	1.85628	1	2	154	83	120.1	85	152	239.4	156.9	121.5	98.6	64.1	79	78.2	84.6	89.2	86.9	147.8
PVX_091895	Pv091895	small nuclear ribonucleoprotein Sm D1, putative	20	PF11_0266: small nuclear ribonucleoprotein D1, putative	PY00270: small nuclear riboprotein Sm-D1-like protein	10	2.45e-11	282	3.26871	1	3	4.9336e-06	185.7	2.01531	2	1	183	369	393.1	419.5	168.8	125.3	124.3	197.9	298	302.9	360.2	302.1	439.6	372.3	96.9	218.1
PVX_090980	Pv090980	30S ribosomal protein S15., putative	20	PF11_0072: apicoplast ribosomal protein S15 precursor, putative	PY03370: ribosomal protein S15, putative	10	7.16436e-15	273.9	3.71457	8	10,11	2.17237e-11	70	1.27933	2	1	251	321	249.6	220.8	261.9	303.6	137.5	231.9	317.9	190.4	357.8	391.7	269.5	263.6	110.2	91.6
PVX_085560	Pv085560	hypothetical protein	20	PF14_0177b: conserved Plasmodium protein, unknown function	PY01643: hypothetical protein	10	1.54308e-09	94.1286	1.64929	9	1,2,4,5,6,10,11	3.85108e-09	70.8	1.44641	2	1	159	229	123.3	127.6	152.4	116.7	196.4	133	194.7	195.5	192.1	247.3	227.8	250.3	182.1	110.5
PVX_091970	Pv091970	deoxyuridine 5'-triphosphate nucleotidohydrolase, putative	20	PF11_0282: deoxyuridine 5'-triphosphate nucleotidohydrolase, putative	PY05536: putative deoxyuridine 5'-triphosphate nucleotidohydrolase	10	1.46062e-12	531.386	5.35868	7	2,3,4,5,6,10,11	0.0705743	176.8	2.74531	2	1	101	278	387.1	488.4	64.6	101.1	106.5	74.3	160.1	653.3	234.8	414.3	227.4	236	240.4	106.4
PVX_080240	Pv080240	protein phosphatase 2c, putative	20	PFE1010w: protein phosphatase, putative	PY02192: CCAAT-box DNA binding protein subunit B	10	3.52919e-11	619.65	5.27198	2	10,11	3.81176e-12	304.3	2.54624	1	2	501	197	376.4	233.8	413.9	764.7	725.6	233.6	367.8	233	207.4	162.5	180.3	236.8	120.1	170
PVX_114780	Pv114780	hypothetical protein, conserved	20	PF13_0298: conserved Plasmodium protein, unknown function	PY04629: hypothetical protein	10	1.58516e-11	106	2.38562	5	8	3.39589e-09	20.7	1.19771	1	2	125	105	112.5	92.1	148	76.5	105	182.5	115.2	123.5	92.6	60.5	116.7	148.9	192.1	118.1
PVX_111315	Pv111315	protoporphyrinogen oxidase, putative	20	PF10_0275: protoporphyrinogen oxidase	PY02951: protoporphyrinogen oxidase	10	4.85542e-15	82.7	2.34471	6	9	1.11974e-14	49	1.74242	1	2	115	66	70.8	80.2	97.6	140	123.1	69.9	144.2	60.1	64.3	76.7	58.5	64.4	129.1	104.9
PVX_089245	Pv089245	hypothetical protein, conserved	20	MAL8P1.47: conserved Plasmodium protein, unknown function	PY07232: hypothetical protein	10	3.05421e-11	166.8	3.21808	3	9	6.89454e-06	61.2	1.78061	1	2	140	78	154.3	123.9	74.2	171.6	242	67.4	142.9	79.9	63.4	99.6	90.1	60.4	111.7	219.5
PVX_100830	Pv100830	hypothetical protein, conserved	20	PFL1820w: conserved Plasmodium protein, unknown function	PY03590: hypothetical protein	10	0.00010847	190.3	2.91642	9	7	0.0238366	129.1	2.10531	2	1	117	246	97.8	73.8	78	133.4	105.5	104.3	162.7	99.3	228.1	176.2	368.9	210.4	168.2	119.7
PVX_080660	Pv080660	hypothetical protein, conserved	20	PFE0570w: RNA pseudouridylate synthase, putative	PY04257: RNA pseudouridylate synthase, putative	10	1.46685e-10	193.25	2.53678	2	10,11	1.0737e-12	72.3	1.45558	1	2	231	159	193.6	121.4	224.9	319	241.4	162.3	207.4	166.6	164.5	202.3	124.3	143.8	131.8	119.7
PVX_116680	Pv116680	hypothetical protein, conserved	20	PF13_0135: vacuolar protein sorting 52 homologue	PY06640: Arabidopsis thaliana At1g71270/F3I17_8	10	1.44033e-06	202.05	3.47156	6	10,11	8.61585e-07	59	1.39203	1	2	210	151	141.4	88	138.4	280.8	226.9	117.4	283.8	150.4	162.7	213.1	125.2	101.1	97.7	65.8
PVX_114735	Pv114735	DNA replication licensing factor MCM6, putative	20	PF13_0291: replication licensing factor, putative	PY04888: DNA replication licensing factor mis5	10	2.91758e-06	138.3	2.75285	8	4	2.40055e-07	106	2.35204	2	1	78	184	117.1	73.1	78.9	111	109	35.7	57.5	143.8	176.1	258.4	157.1	146.1	182.1	141.2
PVX_092395	Pv092395	hypothetical protein, conserved	20	PF11_0368: conserved Plasmodium protein, unknown function	PY03007: hypothetical protein	10	7.72508e-10	138	2.68293	4	1	4.15765e-06	51.5	1.48539	1	2	158	106	103.5	60.4	220	81.2	206.8	128.3	151.6	120.1	86.6	116.7	105.7	115.3	161.7	103.8
PVX_003955	Pv003955	60S ribosomal protein L37a, putative	19	PFB0455w: 60S ribosomal protein L37ae, putative	PY06446: Ribosomal L37ae protein family, putative	10	5.86217e-07	296.72	2.3464	3	1,2,5,10,11	0.974718	4.2	1.01244	1	2	342	338	154.6	130	367.7	200	517.1	234.6	389.7	291.4	247.6	200.4	478.1	424.5	245.1	279.9
PVX_000600	Pv000600	cysteine desulfurase, putative	20	PF07_0068: cysteine desulfurase, putative	PY06105: Arabidopsis thaliana T27G7.17, putative	10	6.05406e-13	397.2	5.07385	6	10,11	0.00275269	103.3	1.55777	1	2	289	185	379.4	316.9	236.9	234	286.5	190.5	494.7	149.1	188.3	204.1	208.4	140.2	110	85
PVX_089970	Pv089970	hypothetical protein, conserved	20	PFD0850c: Memo-like protein	PY04533: Protein of unknown function	10	9.94631e-14	441	3.93023	9	4	1.25642e-08	342.8	2.67056	2	1	205	548	386.6	188.8	150.5	179.4	121.2	247.3	327.4	263.3	484.9	524.3	595.5	587.4	169.7	165.6
PVX_123405	Pv123405	geranylgeranyl transferase type2 beta subunit, putative	20	PFL0692c: geranylgeranyl transferase type2 beta subunit, putative	PY02024: type ii proteins geranylgeranyltransferase beta subunit	10	0.000802786	66.2	2.00915	9	7	0.000814174	19.4	1.18798	2	1	103	123	43.7	77.3	74.9	96.1	124.9	105.6	114.6	65.6	125.3	101.4	126.8	136.8	164.5	167.1
PVX_101305	Pv101305	hypothetical protein, conserved	20	PFL2315c: conserved Plasmodium membrane protein, unknown function	PY03563: hypothetical protein	10	3.99752e-06	226.7	3.88422	10	2,3,4,5,6,11	0.314002	56.1	1.69259	2	1	81	137	157.4	133.9	76.5	71.4	93.5	89.4	74.4	114.5	78.4	159.2	147.6	163.1	305.3	66.4
PVX_085380	Pv085380	hypothetical protein, conserved	18	PF14_0787: conserved Plasmodium protein, unknown function	PY04492: hypothetical protein	10	7.58376e-08	624	3.83894	2	1	0.0468419	176.1	1.49121	1	2	535	359	169.3	270.3	528	843.8	650.7	369.5	281	546.1	256.8	275.5	433.9	467.8	231.9	194.3
PVX_083480	Pv083480	hypothetical protein, conserved	20	PF13_0270: conserved Plasmodium protein, unknown function		10	9.15922e-05	93.475	1.82411	6	2,5,10,11	0.0428745	10.3	1.073	2	1	141	151	149.9	82.8	160.7	122.2	140.8	74.7	206.9	113.6	165.4	131.5	218.9	90	90.7	166.1
PVX_100935	Pv100935	cell division protein FtsH, putative	20	PFL1925w: cell division protein FtsH, putative	PY05070: cell division protein ftsh homolog	10	4.39322e-08	78.6	1.78054	7	9	0.000212726	4.5	1.03965	1	2	118	114	114.6	88.7	114.6	78.7	135.8	125.4	135.5	179.3	128.9	123.7	110.2	91.1	125.1	152.7
PVX_091235	Pv091235	hypothetical protein, conserved	20	PF11_0123: conserved Plasmodium protein, unknown function	PY03726: hypothetical protein	10	0.000755779	82.8	2.25645	6	7	7.05148e-11	37.2	1.73373	1	2	88	51	107.9	73.8	80.2	61.6	54.8	94	148.7	65.9	58.2	77.1	36	31.5	98.5	91.9
PVX_122220	Pv122220	hypothetical protein, conserved	20	PF13_0042: fork head domain protein, putative	PY00031: Drosophila melanogaster RE68879p, putative	10	0.000490779	215.3	3.58463	9	4	1.40974e-06	181.3	2.78973	2	1	101	283	110.9	129.2	83.3	59.3	74.7	159.2	130	177.4	309.3	223.9	305.6	291.5	150.1	77.7
PVX_090150	Pv090150	erythrocyte membrane-associated antigen, putative	20	PFD1045c: erythrocyte membrane-associated antigen, putative	PY05565: hypothetical protein	10	5.31463e-06	404	3.69154	2	10,11	2.52672e-05	223.4	2.07146	1	2	432	209	341.2	237.1	393.5	554.1	514.2	397.1	300.8	414.9	200.8	219.5	206.2	207.5	192	108.2
PVX_100615	Pv100615	hypothetical protein	20	PFL1600c: conserved Plasmodium protein, unknown function	PY04708: hypothetical protein	10	0.0763683	97.8	2.67753	6	8	1.1	0	1		1,2	95	55	111.9	73.8	78.8	68.9	57.9	112.4	156.1	35.8	50.3	66.3	59.3	42.3	203.1	165.1
PVX_113580	Pv113580	hypothetical protein, conserved	20	PFF0415c: conserved Plasmodium protein, unknown function	PY03035: hypothetical protein	10	0.01824	251.36	2.00008	3	5,6,7,10,11	0.947178	55.8	1.16207	1	2	400	344	324.7	446.3	386.6	419.4	502.7	409.8	281.9	229.9	379.4	317	380.8	300	183.2	151.9
PVX_092430	Pv092430	hypothetical protein, conserved	20	PF11_0374: tudor staphylococcal nuclease	PY01228: Unknown protein	10	0.0379981	89.2	2.40252	8	7	0.432386	27.7	1.27399	2	1	101	129	81.6	79.5	81.5	77.3	103.2	142.5	100.9	63.6	157.8	147.7	90.7	119	173.8	101.3
PVX_094735	Pv094735	hypothetical protein, conserved	20	PF10_0100: conserved Plasmodium protein, unknown function	PY06182: hypothetical protein	10	0.0541427	73.5167	2.07664	9	2,3,5,6,10,11	0.0717191	51.9	1.77928	2	1	67	119	104.4	103.7	101	68.6	30.1	67.8	65.5	135.4	116.5	73.6	171.4	112.3	93.8	83.9
PVX_091795	Pv091795	hypothetical protein, conserved	20	PF11_0247: RAP protein, putative	PY01452: hypothetical protein	10	0.00277484	215	2.18197	3	9	0.504013	126.2	1.66177	1	2	317	191	243.1	269.7	233.1	347.4	396.9	342	265.3	182.2	180.1	218.7	184.7	179.1	170	266.5
PVX_099520	Pv099520	ubiquitin-like protein, putative	20	PFI1085w: ubiquitin-like protein, putative	PY00183: Ubiquitin family, putative	10	0.00100184	252.2	2.79758	5	2	0.169982	32.5	1.13871	2	1	234	267	247.6	235.7	164.9	140.3	243.2	392.5	230.8	175.6	280.1	300	212.3	274.9	178.4	103.8
PVX_085360	Pv085360	hypothetical protein, conserved	20	PF14_0214: conserved Plasmodium protein, unknown function	PY00026: hypothetical protein	10	0.0450438	114.9	1.71278	5	7	0.319747	61.2	1.32177	1	2	251	190	194.6	200.2	228.3	217.1	275.6	276.1	259.7	161.2	182.1	143.4	205.7	229.8	212	129.6
PVX_122415	Pv122415	hypothetical protein, conserved	20	PF13_0064: conserved Plasmodium protein, unknown function	PY02806: synthetic antigen of P.falciparum, putative	10	0.146788	61.2125	1.92905	9	1,2,3,4,6,7,10,11	0.0535062	26.7	1.35553	2	1	75	102	54.1	59.7	58.3	78.4	37.9	110.9	90	55.1	79.4	73.5	123.2	130.9	65.1	85.4
PVX_123910	Pv123910	hypothetical protein, conserved	20	PFL1235c: conserved Plasmodium protein, unknown function	PY05850: hypothetical protein	10	0.0358797	266.25	3.73217	5	10,11	0.296793	26.6	1.15385	1	2	200	173	161.8	125.4	144.7	147.4	151.8	363.7	189.9	177.9	162.7	182.6	168.9	177.4	86.8	108.1
PVX_100565	Pv100565	hypothetical protein, conserved	20	PFL1560c: conserved protein, unknown function	PY07440: hypothetical protein	10	0.0697159	332.4	2.03519	1	10	0.62568	4	1.00943	2	1	424	428	665.6	641.3	471.1	376.9	394.4	494.1	385	508.1	324.9	392.1	439.1	557.3	321.1	413.3
PVX_099075	Pv099075	eukaryotic initiation factor 3, gamma subunit domain containing protein	20	PFI0625c: conserved Plasmodium protein, unknown function	PY03441: Homo sapiens CGI-09 protein	10	0.385729	138.167	2.31546	4	1,10,11	0.869688	1.2	1.00756	2	1	159	160	75.1	118.3	243.2	132.5	111.8	166.4	139.8	168.7	194.7	107.5	182.3	155	153.4	65
PVX_079725	Pv079725	hypothetical protein, conserved	20	PFE1540w: CPW-WPC family protein	PY03515: Plasmodium falciparum CPW-WPC domain, putative	9	7.69669e-111	2318.84	23.9679	9	1,2,3,5,11	3.5952e-61	1798.7	13.3114	2	1	146	1945	62.3	61.3	236	104.2	85.4	121.3	183.8	340.1	1454.9	1484.8	2328.7	2511	857.8	132.1
PVX_003605	Pv003605	hypothetical protein, conserved	20	PFB0161c: conserved Plasmodium protein, unknown function	PY06904: hypothetical protein	9	3.12258e-143	2922.7	20.4587	9	3	4.15217e-76	2382	11.5026	2	1	227	2609	222.9	143.8	210.9	159	150.2	359.3	254.8	1859.7	2090.7	2198.8	3162.2	2983.7	392.6	253.3
PVX_113595	Pv113595	T-complex protein 1, zeta subunit, putative	20	PFF0430w: chaperone, putative	PY02258: putative chaperonin	9	3.40509e-96	1287.38	14.562	9	1,2,3,11	1.34798e-55	1075.7	9.16161	2	1	132	1208	67.1	74.5	130.9	105.9	73.4	182.2	166.8	209.8	921.7	1143.7	1366.7	1398	326.7	129.6
PVX_116725	Pv116725	hypothetical protein, conserved	20	MAL13P1.129: conserved Plasmodium protein, unknown function	PY01585: hypothetical protein	9	2.35533e-92	1207.87	11.7525	9	1,2,3,5,6,11	4.27351e-66	946.6	9.85501	2	1	107	1054	72.8	40.2	181.5	68.2	106.6	94.7	83.7	307.6	710.4	863.4	1208	1432.3	1250.9	264.3
PVX_115405	Pv115405	hypothetical protein, conserved	20	MAL13P1.347: conserved Plasmodium protein, unknown function	PY04251: arabinogalactan protein	9	5.71264e-77	2592.7	25.9778	1	3	1.20585e-28	390	2.71882	2	1	227	617	2572.8	2820.2	237.1	165.2	103.8	337.5	291	733.7	609.6	586.8	564.3	706.8	187.7	185.3
PVX_114865	Pv114865	T-complex protein 1, delta subunit, putative	20	MAL13P1.283: TCP-1/cpn60 chaperonin family, putative	PY02937: chaperonin containing TCP-1 delta subunit	9	2.70554e-49	340.367	4.36552	8	1,2,3,5,10,11	1.0617e-56	325.5	4.46277	2	1	94	420	93.3	57.5	108.4	68.5	72	85.4	135.8	167.8	374.1	508.9	368.9	426.2	176.7	128.8
PVX_084620	Pv084620	polyubiquitin 5, putative	20	PFL0585w: polyubiquitin	PY03971: Unknown protein	9	2.36068e-40	565.1	5.90113	10	1	9.52439e-35	266.7	3.03743	2	1	131	398	142.9	87.8	118.6	105	103	172.8	155.3	167.4	386.2	384	475.3	345	680.4	112.3
PVX_089850	Pv089850	RAD protein (Pv-fam-e)	20			9	1.80415e-39	1117.4	10.8623	7	1	0.00012215	1.3	1.00337	2	1	386	387	159.9	66.7	731.9	379	119.9	405.5	293.4	1230.7	369	273.3	524.7	381.7	240.7	205.1
PVX_084310	Pv084310	hypothetical protein, conserved	20	PFL0280c: histone binding protein, putative	PY01764: histone-binding protein n1/n2	9	7.85004e-41	861.1	6.49171	7	1	4.62589e-17	286.1	2.00598	2	1	284	571	200.8	112.8	385.4	309.9	270.3	191.9	264.7	1017.9	576.7	537.8	521.9	645.7	462.4	292.9
PVX_087960	Pv087960	cloroquine resistance associated protein O2, putative	20	PF07_0031: heat shock protein 86 family protein	PY05065: O2	9	3.36945e-39	734.2	6.55371	9	1	7.06418e-16	502.7	3.41683	2	1	208	711	132.4	132.1	231.5	132.1	161.7	364.8	149.8	216.8	617.5	492.6	761.9	970.9	320.6	173.7
PVX_122180	Pv122180	U1A small nuclear ribonucleoprotein, putative	20	MAL13P1.35: U1 small nuclear ribonucleoprotein a, putative	PY05612: u1 small nuclear ribonucleoprotein a	9	7.35315e-32	169.6	2.28973	9	2	8.62402e-25	94.2	1.49736	2	1	189	284	147.9	150.9	194.4	131.5	158.6	226.2	236.3	230.5	245.5	286.7	299.1	303.1	164.5	131.3
PVX_115350	Pv115350	hypothetical protein, conserved	20	PF13_0355: conserved Plasmodium protein, unknown function	PY03080: hypothetical protein	9	2.91252e-32	58.5	2.68588	5	8	1.25943e-34	27.4	1.67488	1	2	68	41	41.7	55.4	58.3	63.2	68.4	93.2	56.9	49.1	46.7	22.7	57.1	35.9	131.8	98.9
PVX_003735	Pv003735	DNA repair endonuclease, putative	20	PFB0265c: DNA repair endonuclease, putative	PY01122: XPG I-region, putative	9	2.25086e-23	126.5	2.15631	1	9	4.55518e-09	41.4	1.33253	1	2	166	125	273.1	198.7	149.8	192.9	141.6	228.9	116.2	148	163	116.3	115.2	103.6	138.4	84.3
PVX_092515	Pv092515	hypothetical protein, conserved	20	PF11_0392: conserved Plasmodium protein, unknown function	PY06422: hypothetical protein	9	2.56282e-29	161.5	2.68405	4	8	3.37025e-09	117.5	2.15763	1	2	219	102	121.1	120.7	257.4	219	211.3	218.7	188.6	151.4	79.4	112.4	94.2	119.9	241.9	175.2
PVX_093510	Pv093510	hypothetical protein, conserved	20	MAL8P1.138: alpha/beta hydrolase, putative	PY02448: hypothetical protein	9	2.05824e-31	318.517	4.51241	9	2,3,5,7,10,11	2.56648e-29	223.7	3.09065	2	1	107	331	199.5	97.3	121.5	83	88.7	102.8	138.8	38.2	237.6	266.6	446.5	372	123.3	108.1
PVX_084530	Pv084530	hypothetical protein	20			9	2.21946e-22	204.1	3.3406	3	8	3.82399e-20	134	2.49721	1	2	224	90	184.6	178.2	243.7	229.2	291.3	183.2	169.9	89.8	64.3	110	116.2	67.4	163.4	171.9
PVX_091705	Pv091705	ABC transporter, putative	20	PF11_0225: PfGCN20	PY06050: elongation factor 3 related protein PFEF3-rl	9	8.96163e-34	298.5	5.26429	9	7	8.20099e-37	209.1	3.44561	2	1	86	295	76.6	58.9	52	115.6	74.7	90	95	70	206.8	234.4	438.4	298.6	197	106.6
PVX_114580	Pv114580	hypothetical protein, conserved	20	PFF1435w: conserved Plasmodium protein, unknown function	PY06903: hypothetical protein	9	9.42851e-27	713.8	5.26404	7	3,10,11	0.0319882	69.2	1.27266	2	1	254	323	414	389.4	341.3	190.7	115.9	382.3	238.6	881.2	240	245.5	391.9	414.6	228.1	158.2
PVX_101325	Pv101325	hypothetical protein, conserved	20	PFL2335w: conserved Plasmodium protein, unknown function	PY02896: hypothetical protein	9	2.04399e-29	490	4.52011	5	9	1.25788e-24	202.8	2.23885	1	2	367	164	252.1	243.5	431.2	295.7	353.3	629.2	123.3	432.8	219.9	156.3	143.5	134.9	170	257.7
PVX_123900	Pv123900	hypothetical protein, conserved	20	PFL1225c: conserved Plasmodium protein, unknown function	PY05791: hypothetical protein	9	1.07768e-23	796	5.59054	7	10	0.757013	53.1	1.12811	1	2	468	415	302.5	280.8	500.4	437.3	423.9	694.1	282.2	969.4	365.9	392.6	448.2	451.3	173.4	371.1
PVX_088960	Pv088960	protein disulfide isomerase, putative	20	MAL8P1.17: protein disulfide isomerase	PY00638: protein disulfide isomerase	9	5.99778e-31	386.7	4.21982	8	2,3,11	3.87406e-15	237.1	2.31285	2	1	181	418	102.1	148.3	162.3	103.5	77.6	329.3	230.3	160.7	531.4	482.2	427.9	229.3	363.3	179.2
PVX_122935	Pv122935	hypothetical protein, conserved	20	PF07_0055: conserved Plasmodium protein, unknown function	PY02617: hypothetical protein	9	1.95942e-36	553.7	7.76895	7	5	6.5069e-17	199.3	2.41348	2	1	141	340	106.1	87.9	150	118	209.9	81.8	145.1	635.5	316.7	329.1	313.6	401.9	208.6	118.1
PVX_100705	Pv100705	hypothetical protein, conserved	15	PFL1695c: conserved Plasmodium protein, unknown function	PY00509: hypothetical protein	9	7.5006e-27	995.371	4.06053	10	2,3,4,5,6,7,11	1.54845e-19	291.2	1.80642	2	1	361	652	631.7	479.8	458.6	413.5	391	237.2	305.1	325.9	644.8	491.3	761.4	711.7	1320.6	145.3
PVX_123300	Pv123300	hypothetical protein, conserved	20	MAL8P1.113: Peptidase family C50, putative	PY07462: Arabidopsis thaliana BRAHMA ortholog	9	2.88898e-25	188.4	2.28953	7	11	8.9765e-18	25.9	1.13167	1	2	223	197	271.1	356.3	271.7	198	240	226.5	177	334.5	242.6	196.4	181.2	166.5	260.2	146.1
PVX_085570	Pv085570	hypothetical protein, conserved	20	PF14_0175: conserved Plasmodium protein, unknown function	PY05447: unknown protein-related	9	1.28011e-22	77.9	2.36667	6	9	4.53694e-18	36.9	1.61913	1	2	97	60	72.6	79.5	92.1	97	109.9	48.5	134.9	116.2	49.5	75.1	57.6	56.4	91.9	96.3
PVX_096045	Pv096045	hypothetical protein	20			9	4.04367e-27	1524.1	14.957	7	1	0.108611	381.3	2.00873	2	1	378	759	122.4	96.1	433.1	245.6	235	690.5	286	1633.3	765.5	756.8	764.1	750.8	210.8	446.3
PVX_094405	Pv094405	hypothetical protein, conserved	20	PF10_0045: conserved Plasmodium membrane protein, unknown function	PY05189: homeobox-containing protein	9	1.83079e-23	43.3667	1.83397	1,2,3,6,10,11	8	3.08401e-25	31.3	1.59506	1	2	84	53	75.1	68.9	65.5	65.7	73.4	82.1	132.9	61	48.3	55.8	66.6	39.7	80.4	147.8
PVX_121885	Pv121885	cytoadherence linked asexual protein, CLAG, putative	20	PFC0110w: Cytoadherence linked asexual protein 3.2	PY02932: PyRhopH1A-related	9	2.88739e-23	124.7	3.39808	8	9	0.00514619	22.3	1.24239	2	1	92	114	96.6	111.3	105.5	77.8	95.1	95.3	86.4	115.7	165.7	187.7	38.5	65.5	98.5	159.3
PVX_001040	Pv001040	hypothetical protein, conserved	20	PFD0200c: transcription factor with AP2 domain(s), putative	PY01345: hypothetical protein	9	3.66913e-25	92.6	2.2933	1	8	8.98934e-23	44.9	1.50224	1	2	134	89	236.1	92.3	145.2	126.3	156	142.8	101.1	150.7	90.5	52.7	106.7	107.8	125.1	246.2
PVX_114515	Pv114515	ethanolaminephosphotransferase, putative	20	PFF1375c: ethanolaminephosphotransferase, putative	PY05544: LipB protein, putative	9	1.36786e-24	382.175	4.943	8	2,3,10,11	2.7327e-25	306.7	3.38863	2	1	128	435	205.3	112.8	135.3	103	68.6	124.8	210.4	139.4	519.7	438.4	372.4	409.9	138.4	77.7
PVX_099210	Pv099210	hypothetical protein, conserved	20	PFI0765w: conserved Plasmodium protein, unknown function	PY07490: hypothetical protein	9	3.73801e-17	240.3	3.00752	5	9	1.79591e-10	98.8	1.73622	1	2	233	134	140.9	109.8	274.4	224.2	207.7	360	98.5	242.8	134.1	163.2	111.6	127.7	235.4	158.2
PVX_098780	Pv098780	hypothetical protein, conserved	20	PFI0328c: conserved Plasmodium protein, unknown function		9	1.4318e-14	421.4	4.91272	1	10	0.00302331	21.4	1.05878	2	1	364	386	555	503.3	243.4	441.4	450.7	319	366.2	218.8	428.1	249	452	412.9	107.7	343.7
PVX_118070	Pv118070	hypothetical protein, conserved	20	PF14_0461: conserved Plasmodium protein, unknown function	PY03161: hypothetical protein	9	1.85675e-11	61.6	1.89535	6	7	0.000121271	16.4	1.20172	1	2	98	81	69.6	88.7	106.4	76.1	70.2	105.2	130.4	68.8	83.4	73.5	104.2	64.1	136.8	126.3
PVX_117475	Pv117475	hypothetical protein, conserved	20	PF14_0570: pyridoxal 5'-phosphate synthase, putative	PY05519: Homo sapiens TGR-CL10C	9	2.95846e-18	285.238	3.90577	9	2,3,4,5,6,7,10,11	1.92461e-12	192.9	2.79776	2	1	107	300	171.4	193.5	149.8	62.4	102.1	93.2	129	71.4	195.8	238.1	270.2	496.6	117.2	60.2
PVX_088185	Pv088185	hypothetical protein, conserved	20	MAL8P1.130: conserved Plasmodium membrane protein, unknown function	PY01073: hypothetical protein	9	2.26829e-12	231	2.81034	6	10,11	2.8206e-18	132	1.72848	1	2	313	181	157.4	136	336.8	322.5	352.1	196.2	358.6	133.7	166.9	167.2	160.3	230.4	91.8	163.4
PVX_100695	Pv100695	CHCH domain containing protein	20	PFL1685w: conserved Plasmodium protein, unknown function	PY00507: hypothetical protein	9	1.70413e-22	907.7	3.96537	9	5,11	1.23985e-13	592.5	1.95951	2	1	618	1210	434.4	538.6	490.7	560.4	1093	411.6	531.8	404.6	1262.2	1150.2	1291	1136.5	653.1	200.6
PVX_118430	Pv118430	60S ribosomal protein L10a, putative	20	PF14_0391: 60S ribosomal protein L1, putative	PY05328: L1P family of ribosomal proteins	9	1.46272e-13	375.8	2.72861	9	10,11	3.24027e-12	197.7	1.64841	2	1	305	503	265.9	215.4	232.3	413.7	255	243.7	379.9	315.9	423	400.9	717.4	469	201.3	233.5
PVX_101555	Pv101555	hypothetical protein	20			9	4.43779e-26	1258.52	14.1392	7	1,2,3,6,10,11	4.19941e-07	138.5	2.35386	2	1	102	241	73.6	68.9	99.2	53.6	54.5	218.7	85.4	1354.3	194	213.2	264.4	291.6	185.3	124.7
PVX_003900	Pv003900	sexual stage antigen s48/45 domain containing protein	20	PFB0400w: transmission-blocking target antigen s230 paralog	PY03857: PfS230 paralog-related	9	2.84443e-16	94.5	2.39586	7	9	0.0124413	6.1	1.07644	1	2	86	80	127.6	109.9	80.7	76.9	107.7	89.3	74.7	162.2	85	99	53.1	82.2	136.8	185.1
PVX_090005	Pv090005	hypothetical protein	20	PFD0885c: conserved Plasmodium protein, unknown function	PY03268: hypothetical protein	9	3.97688e-14	682.6	4.91849	2	11	1.81174e-06	318.7	1.83891	1	2	699	380	527.3	650.9	633	856.8	836	798.7	368.3	551.3	476	418.6	328.1	296.8	248.6	174.2
PVX_115305	Pv115305	hypothetical protein, conserved	20	MAL13P1.336: conserved Plasmodium protein, unknown function	PY00082: hypothetical protein	9	6.22442e-13	284.3	4.29432	2	8	1.65253e-16	151.6	2.39083	1	2	261	109	150.9	213	248.2	370.6	186	235	263	178.4	80.6	92	104.7	158.8	104.9	98.2
PVX_091080	Pv091080	hypothetical protein, conserved	20	PF11_0093: IWS1-like protein, putative	PY03357: unnamed protein product, putative	9	1.80776e-12	451.95	3.91675	2	10,11	2.75647e-09	119.2	1.50423	1	2	356	236	402.4	341.7	298.9	606.9	220.1	315.9	336.3	362.6	264.8	242.9	260.1	177.8	139.9	170
PVX_113755	Pv113755	hypothetical protein, conserved	20	PFF0595c: leucine-rich repeat protein 5, LRR5	PY03350: erythrocyte membrane-associated giant protein antigen 332	9	1.11166e-09	132.6	2.7633	2	9	1.38316e-11	84.5	2.04969	1	2	165	81	143.6	117.1	131.8	207.8	198.2	135.4	151.7	115.7	83.4	88	84.1	66.4	108.5	111.5
PVX_085115	Pv085115	peptide chain release factor 1, putative	20	PF14_0265: peptide chain release factor 1, putative	PY03620: peptide chain release factor 1	9	8.37491e-09	484.7	4.49207	11	2	0.000442814	123.9	1.51993	2	1	238	362	451.3	318.8	219.5	138.8	234.7	328.6	269.9	243.5	338	438.5	315.8	356.5	363.8	623.5
PVX_094685	Pv094685	hypothetical protein, conserved	20	PF10_0091: zinc finger protein, putative	PY02536: 49 kDa zinc finger protein	9	4.16993e-06	220.2	2.72166	3	1	0.336356	75.7	1.44295	1	2	247	171	126.3	129.6	188.3	339.2	348.1	208.2	149	131	196.3	168.4	153.2	165.7	148.2	178.2
PVX_088985	Pv088985	plastid 50S ribosomal protein L21, putative	20	PF08_0014: apicoplast ribosomal protein L21 precursor, putative	PY04436: ribosomal protein L21, putative	9	1.81155e-09	83.9875	2.24958	8	1,2,3,4,6,7,10,11	2.17496e-11	53.8	1.7535	2	1	71	125	54.5	56.9	59.6	47.5	70.4	101.8	77.7	57.3	114.8	187.6	108.1	90.4	92.7	76.8
PVX_094740	Pv094740	hypothetical protein, conserved	20	PF10_0101: conserved Plasmodium protein, unknown function	PY06184: retinitis pigmentosa GTPase regulator-like protein	9	3.31439e-08	173.5	2.03335	4	9	6.06014e-05	135.2	1.80095	1	2	304	169	354.9	283.3	341.4	331.8	282.2	264.8	299.7	298.3	159	180.2	182.2	153.7	158.2	201.8
PVX_003970	Pv003970	hypothetical protein	20	PFB0467w: 50S ribosomal protein L33, putative		9	1.87445e-11	229.9	2.58115	3	8	2.85164e-13	112.5	1.69188	1	2	275	163	177.6	185.3	302.7	308.7	375.3	169.7	219.3	246.2	128.8	162	174.1	185.3	261.2	203.2
PVX_084130	Pv084130	hypothetical protein, conserved	20	PFL0105w: conserved Plasmodium protein, unknown function		9	2.87272e-12	299.45	3.74096	5	10,11	4.24413e-06	164.3	1.92045	1	2	343	179	323.4	337.5	315.4	398.4	390.8	408.7	200.5	403.9	171.2	197.4	208.9	136.5	110	108.5
PVX_095205	Pv095205	hypothetical protein, conserved	20	PFC0911c: conserved Plasmodium protein, unknown function	PY05268: hypothetical protein	9	4.29631e-15	385.3	3.88614	7	1	0.203452	29.4	1.14819	1	2	228	198	114.6	152.4	260.9	248.9	273.3	173.9	182	518.8	221.7	191.4	157.4	223.1	277	198.6
PVX_091005	Pv091005	hypothetical protein, conserved	20	PF11_0077: DEAD/DEAH box helicase, putative	PY06503: erythrocyte membrane-associated antigen, putative	9	5.98312e-09	212	3.05227	2	7	1.04826e-06	79.9	1.63767	1	2	205	125	107.5	112.7	176.6	315.3	131.7	192.8	209.4	103.3	108.9	112.7	156.1	123.6	75.4	193.4
PVX_094420	Pv094420	hypothetical protein, conserved	20	PF10_0048: conserved Plasmodium protein, unknown function		9	5.91843e-10	121.767	2.52526	1	6,10,11	0.00836565	25.9	1.24138	2	1	107	133	179.5	223.6	108.2	130.2	123.1	102.8	72.3	96.8	132.4	133.2	126.7	140.6	83.4	83.8
PVX_089110	Pv089110	hypothetical protein, conserved	20	MAL8P1.29: conserved Plasmodium protein, unknown function	PY05662: ring-infested erythrocyte surface antigen, putative	9	6.03733e-14	141.5	2.40377	3	7	0.329961	8.6	1.04767	2	1	180	189	220.1	210.8	172.3	165	242.3	157.7	164.8	100.8	153.4	217.6	183.2	201.9	240.2	229.7
PVX_083015	Pv083015	hsp70 interacting protein, putative	20	PF13_0231: Tetratricopeptide repeat family protein, putative	PY01575: hypothetical protein	9	9.68211e-08	210.033	3.51939	2	6,10,11	0.000159992	11.6	1.07436	1	2	168	156	252.1	160.5	204.1	293.4	117.2	135.8	87.3	181.1	149.9	176.4	166.9	130.9	85.1	77.7
PVX_094665	Pv094665	diphthine synthase, putative	20	PF10_0087: diphthine synthase	PY01561: diphthine synthase	9	9.86669e-10	158.75	1.9341	4	10,11	0.0846191	4.7	1.01694	2	1	278	282	294.4	222.2	328.7	298	231	286.7	243.2	224.6	311.4	253.9	281.5	282.2	209.1	130.8
PVX_091510	Pv091510	Immature colon carcinoma transcript 1, putative	20	PF11_0182: conserved Plasmodium protein, unknown function		9	1.62419e-13	600	4.5693	3	7	0.00108901	127.7	1.51347	1	2	376	249	212.1	153.7	269.2	320.8	768.1	315.5	208.4	168.1	202.6	255.9	292	244.2	216.4	108.7
PVX_115440	Pv115440	hypothetical protein, conserved	20	PF13_0361: conserved Plasmodium protein, unknown function	PY01143: GAF domain protein	9	9.46031e-07	53.2	1.76547	1	7	0.0244403	4.4	1.04211	2	1	105	109	137.6	107.8	120.6	73.6	118.2	120.1	90	69.5	122.5	104.9	128.3	79.9	153.4	98.9
PVX_114120	Pv114120	splicing factor 3a subunit, putative	20	PFF0970w: splicing factor 3a subunit, putative	PY03246: hypothetical protein	9	3.82313e-09	149.2	2.18885	7	8	0.227406	40.1	1.29638	1	2	175	135	211.8	143.1	178.6	196.3	140.6	211.6	149.8	274.7	119.5	131.5	162.3	128.1	148.6	226.9
PVX_100805	Pv100805	hypothetical protein, conserved	20	PFL1795c: conserved Plasmodium protein, unknown function	PY05538: hypothetical protein	9	1.24603e-08	271.8	2.89672	1	10,11	0.0441337	5.5	1.02104	2	1	261	267	392.2	438	194.9	309.2	325.4	303.7	173.9	228.8	205.6	257.6	334.1	270.3	180	106.6
PVX_092540	Pv092540	protein phosphatase 2C, putative	20	PF11_0396: Protein phosphatase 2C	PY06845: Protein phosphatase 2C, putative	9	5.82458e-13	331.85	2.76657	1	10,11	0.830384	5.5	1.02143	1	2	262	257	533.3	506.1	207.7	285	313.3	260.1	244.5	324	299.6	281.2	241.8	203.8	198.7	177
PVX_122020	Pv122020	hypothetical protein, conserved	20	MAL13P1.17: conserved Plasmodium protein, unknown function		9	5.82372e-07	403.55	4.30373	3	10,11	0.00586298	22.8	1.08031	1	2	307	284	214.1	224.3	222.6	265.2	525.7	258.8	261.4	199	310.5	256	311.3	258	134.6	109.7
PVX_117875	Pv117875	hypothetical protein, conserved	20	PF14_0496: leucine-rich repeat protein 2, LRR2	PY06812: Arabidopsis thaliana At5g22320/MWD9_11	9	1.34711e-07	245.775	2.97529	7	3,4,10,11	7.52651e-05	129.8	1.80371	2	1	162	291	168.6	140.3	77.5	148.2	96.9	243.1	241.9	370.2	211.8	284.1	389.5	279.7	163.2	160.1
PVX_095330	Pv095330	hypothetical protein, conserved	20	PFC0795w: conserved Plasmodium protein, unknown function	PY02651: hypothetical protein	9	1.96269e-11	381.2	3.8342	10	5	0.0286727	55.2	1.35728	1	2	210	155	153.9	156.6	210.1	253.1	265.4	134.5	185.3	231.5	174.5	119.7	176.3	147.6	515.7	152.1
PVX_117570	Pv117570	hypothetical protein, conserved	20	PF14_0552: conserved Plasmodium protein, unknown function	PY02830: homeobox-containing protein	9	3.53448e-06	102.8	2.69079	3	7	4.5461e-29	63.7	2.15608	1	2	119	55	88.1	109.9	110.4	72.2	163.6	104.9	143.1	60.8	34.8	48	79.6	58.1	123.5	147.8
PVX_092860	Pv092860	coat protein, gamma subunit, putative	20	PF11_0463: coat protein, gamma subunit, putative	PY00718: coatomer gamma subunit	9	5.21992e-05	105.3	2.16097	5	9	0.00153086	13.5	1.11905	1	2	127	113	100.6	80.9	93.2	118.9	114.6	196	111.6	48.9	129.7	142.6	85.1	96.2	105.2	170.9
PVX_117750	Pv117750	ribosomal protein S11, putative	20	PF14_0519: mitochondrial ribosomal protein S11 precursor, putative	PY00857: hypothetical protein	9	0.000207294	79	2.29296	9	2,3,4,5,6,7,10,11	0.000203396	70.1	2.19421	2	1	59	129	116.8	108.9	36.8	41.1	72.2	57.4	86	34.1	91.3	143.6	139.1	141.1	85.5	75.7
PVX_101060	Pv101060	hypothetical protein	19	PFL2078w: conserved Plasmodium protein, unknown function		9	1.29959e-08	338.3	2.515	2	10	0.00898454	91.3	1.26123	1	2	441	350	443.3	214.4	431.9	561.6	394.7	548.3	267.5	287.5	402	371.4	312.2	312.3	223.3	362.8
PVX_100530	Pv100530	hypothetical protein	14	PFL1526c: conserved Plasmodium protein, unknown function		9	6.02456e-06	3945.9	13.5466	2	8	0.048174	1930.5	6.07893	1	2	2311	380	549.6	395.9	582	4260.4	2805.9	2970.6	933.9	1445.7	332	297	497.2	394.3	1137.8	647.6
PVX_080090	Pv080090	hypothetical protein, conserved	20	PFE1160w: conserved Plasmodium protein, unknown function	PY00243: hypothetical protein	9	9.18164e-06	133.2	3.51796	9	7	0.00242881	47.5	1.43658	2	1	109	156	77.6	93	107.5	113.3	98.7	90.7	133.9	52.9	134.7	118.6	209.7	162.4	183.4	154.4
PVX_085785	Pv085785	hypothetical protein	13	PF14_0132a: conserved Plasmodium protein, unknown function		9	1.97756e-05	213.5	3.34101	4	1	0.00140134	116.7	1.75242	2	1	155	272	134.4	47.9	304.7	72.3	163.7	125	109.7	72.4	307.4	210.2	370.5	198.9	104.9	99.8
PVX_119290	Pv119290	DNA-directed RNA polymerases I, II, and III 14.4 kDa polypeptide, putative	20	PFC0155c: DNA-directed RNA polymerase subunit I, putative	PY01352: Plasmodium vivax PV1H14085_P	9	1.93668e-06	119.5	2.38953	3	7	7.76794e-06	2.4	1.02083	1	2	118	115	85.4	76	80.3	90.3	205.5	99.6	112.2	86	132.5	119.5	120.6	88.1	234.7	106.4
PVX_091040	Pv091040	hypothetical protein, conserved	20	PF11_0086: MIF4G domain containing protein	PY03626: ERYTHROCYTE MEMBRANE PROTEIN PFEMP3	9	0.000100734	95.8	2.30518	2	7	0.0463223	16.4	1.16094	2	1	102	118	127.6	93.7	76.9	169.2	65.7	87.2	110.6	73.4	135.5	101.8	96.7	139.1	90.2	102.9
PVX_092810	Pv092810	hypothetical protein, conserved	20	PF11_0560: conserved protein, unknown function	PY06954: hypothetical protein	9	2.41956e-05	818.2	3.91486	7	5	0.538071	80.7	1.20487	1	2	475	394	343.6	397.5	482.2	767.6	538.4	280.7	304.1	1098.9	484	400.9	351.1	339.6	499.3	410.1
PVX_122230	Pv122230	hypothetical protein, conserved	20	MAL13P1.38: conserved Plasmodium membrane protein, unknown function	PY06255: hypothetical protein	9	0.00027151	80.3	1.96053	7	5	0.000170567	31.5	1.27439	2	1	115	146	80.6	90.1	151.2	92.8	103.6	83.6	142.6	163.9	167.7	150	158.6	108.8	175.8	131.3
PVX_094835	Pv094835	ubiquinol-cytochrome c reductase, putative	20	PF10_0120: ubiquinol-cytochrome c reductase complex subunit, putative	PY03477: hypothetical protein	9	0.000267485	334.367	3.55177	2	5,6,11	0.651993	50.7	1.17827	2	1	284	335	189.9	165.1	367	465.4	318.5	126.7	144.5	342.5	324.9	369.2	382	264.5	359.1	121.9
PVX_124160	Pv124160	heat shock protein hslv, putative	20	PFL1465c: Heat shock protein hslv	PY03772: hypothetical protein	9	0.016758	159	1.9065	3	1,2,4,5,6,7,10,11	0.456776	14.2	1.0685	2	1	207	222	172.2	136.8	152.5	139	334.4	204.6	205.8	154.4	267.1	210	198.2	210.7	227	165.4
PVX_114970	Pv114970	hypothetical protein, conserved	20	PF13_0317: conserved Plasmodium protein, unknown function	PY00946: hypothetical protein	9	0.0180652	288.4	3.10973	2	5	0.428621	25.4	1.08663	2	1	293	319	207.4	142	301.3	425.1	242.6	136.7	360.2	149.6	284.6	333.5	328.9	327.3	144.9	130.4
PVX_094730	Pv094730	hypothetical protein, conserved	20	PF10_0099: conserved Plasmodium protein, unknown function	PY04011: Sen1p	9	0.0344755	93.2	2.2199	9	4	0.403106	52	1.58427	2	1	89	141	106.5	77.3	76.4	43.3	105.9	134.7	84.9	45.2	135.2	89.6	185.2	154	140.1	102.9
PVX_091585	Pv091585	hypothetical protein, conserved	20	PF11_0197: conserved Plasmodium protein, unknown function	PY04674: similar to proteasome 26S subunit, non-ATPase, 10-related	9	0.0451707	77.8	1.97129	5	7	0.0743731	8.4	1.08092	2	1	104	112	82.3	78.1	83.7	92.7	84.3	157.9	100.3	80.1	102.9	174.5	83.1	88.5	169.4	178.2
PVX_083580	Pv083580	variable surface protein Vir24-related	20			9	0.0158756	19.4	1.35993	3	9	1.1	0	1		1,2	64	49	61.1	63.2	52.6	66.9	73.3	42.4	86.4	32	35.6	54.3	46	61.8	82.1	109.9
PVX_115070	Pv115070	hypothetical protein, conserved	20	PF13_0331: conserved protein, unknown function	PY00975: Arabidopsis thaliana At5g06660/F15M7_19, putative	9	0.00101933	461.5	4.54727	4	10,11	0.297267	43.5	1.1529	1	2	328	285	257.1	229.3	591.6	231.8	173	304.5	339.2	245.9	284.6	252.9	283	317.5	163.2	97
PVX_087670	Pv087670	hypothetical protein, conserved	20	PF07_0007: conserved Plasmodium protein, unknown function		9	0.185132	79.3	1.67375	2	5,10,11	0.730614	1.9	1.01222	2	1	156	157	145.1	102	118	197	182.6	104.3	175.4	138.4	168.8	134.8	195.5	130.4	90.9	157.9
PVX_085225	Pv085225	ribosomal protein L21e, putative	20	PF14_0240: 60S ribosomal protein L21e, putative	PY05142: Ribosomal protein L21e, putative	9	0.527487	45.1625	1.47026	6	1,2,3,4,5,8,10,11	0.0121413	6.5	1.06813	1	2	102	95	83.6	95.6	92.6	77.7	97.6	100.2	141.2	98.2	84	68.9	139.8	89	122.7	111.4
PVX_090215	Pv090215	hypothetical protein, conserved	20	PFD1110w: conserved Plasmodium membrane protein, unknown function	PY06455: hypothetical protein	8	2.28703e-94	2484.15	24.8975	10	2,3	2.96985e-41	1783.9	4.3979	2	1	525	2309	758.6	683.9	987.4	83.5	124.4	1112.6	316.9	1655.3	2113.8	1946.7	2347.7	2827.5	2588.1	347.3
PVX_119465	Pv119465	T-complex protein 1, beta subunit, putative	20	PFC0285c: T-complex protein beta subunit, putative	PY06837: putative T-complex protein beta subunit	8	9.79711e-90	1982.15	23.5116	9	1,2,3,11	8.90178e-68	1663.2	12.9655	2	1	139	1802	77.3	62.5	114.4	87.2	85.3	255.6	152.5	441.6	1338.3	1730.4	1909.5	2230.8	361	109.8
PVX_084260	Pv084260	hypothetical protein, conserved	20	PFL0220c: conserved Plasmodium membrane protein, unknown function		8	2.61867e-73	1796.8	7.52196	9	1	4.27841e-28	975.5	2.49319	2	1	653	1629	243.3	307.7	1076.2	383.9	380	1100.2	326.1	1002.9	963.9	1406.9	2070.5	2074.1	1884.6	350.6
PVX_117745	Pv117745	6-phosphogluconate dehydrogenase, decarboxylating, putative	20	PF14_0520: 6-phosphogluconate dehydrogenase, decarboxylating, putative	PY00858: 6-phosphogluconate dehydrogenase, decarboxylating	8	1.1898e-103	1503.7	13.5938	9	5	6.67485e-68	1093.2	8.62875	2	1	143	1237	120.6	136.3	128.9	172	133.5	119.4	162.7	119.6	783.1	916.8	1457.5	1788.7	123.5	146.1
PVX_095380	Pv095380	20S proteasome alpha subunit G, putative	20	PFC0745c: proteasome component C8, putative	PY00152: Proteasome A-type and B-type, putative	8	1.8123e-57	522.75	5.33997	9	10,11	6.81447e-46	340.7	2.41077	2	1	242	582	429.7	316.2	256.5	203.8	256.1	166.4	324.5	125.4	425.2	617.2	623	663.5	122.5	118.4
PVX_101135	Pv101135	hypothetical protein, conserved	20	PFL2150c: CCCH-type Zn-finger protein, putative	PY00986: hypothetical protein	8	1.39393e-56	488.75	6.26387	8	2,3,10,11	3.09502e-47	430.9	3.97789	2	1	145	576	198.3	166.9	118.1	103	105.1	199	198.5	146.6	569.1	594.1	521.7	617.5	83.2	80.1
PVX_118180	Pv118180	leucine aminopeptidase, putative	20	PF14_0439: M17 leucyl aminopeptidase	PY01898: putative leucine aminopeptidase	8	1.04961e-63	1283	9.2508	9	3	2.95655e-40	821.7	5.60078	2	1	179	1000	415.2	401	206	174.8	155.5	173.3	183.6	378.7	476.4	647.8	1361.7	1515.2	213.6	170.4
PVX_113725	Pv113725	hypothetical protein, conserved	20	PFF0570c: conserved Plasmodium protein, unknown function	PY02915: homeobox-containing protein	8	3.33991e-67	609.6	6.88985	9	5	1.00245e-57	494.8	4.40303	2	1	145	640	126.6	117.1	149.5	141.7	156.9	103.5	175.4	197.5	586	548.5	713.2	713	233.6	109.9
PVX_117290	Pv117290	hypothetical protein, conserved	20	PF14_0604: conserved Plasmodium protein, unknown function	PY04481: hypothetical protein	8	1.3439e-49	267.5	4.77292	8	1,2,3,4,5,10,11	1.52151e-35	242.6	3.80139	2	1	87	329	53.7	66	62.2	58.2	86	82.7	143.7	225.2	328.6	348.1	274.1	366.2	73.8	73.5
PVX_090000	Pv090000	hypothetical protein, conserved	20	PFD0880w: proteasome regulatory component, putative	PY03267: unknown protein, putative	8	1.27432e-55	1222.93	9.78124	9	2,10,11	9.59484e-36	881.6	4.51936	2	1	251	1132	175	244.9	152	106.5	199.6	412.3	381.9	460.4	838.2	965.8	1068.9	1655.5	179.2	132.1
PVX_003890	Pv003890	hypothetical protein, conserved	20	PFB0391c-a: conserved Plasmodium protein, unknown function	PY04776: hypothetical protein	8	3.86471e-37	320.2	4.11782	9	7	1.68311e-37	241.9	3.47089	2	1	98	340	167.9	173.6	62.5	100.5	121	58.6	146.8	102.7	243.2	270.3	358.5	487.3	191.5	117.1
PVX_092720	Pv092720	hypothetical protein, conserved	20	PF11_0435: conserved Plasmodium membrane protein, unknown function	PY05500: ERYTHROCYTE MEMBRANE PROTEIN PFEMP3	8	5.16304e-44	487.9	5.43949	1	11	6.29549e-22	136.7	2.12325	1	2	258	122	541.8	653.7	364.9	304.1	278.7	171.2	172.9	169	134.8	122.2	107.7	122.2	263.5	109.9
PVX_122065	Pv122065	heat shock protein, putative	20	PF13_0021: small heat shock protein, putative		8	7.74261e-76	1611.57	18.6256	1	2,3,4,6,10,11	9.03868e-08	38.1	1.4257	2	1	90	128	1810.9	1595	77	62.1	82.6	150.8	75.1	179.2	78.9	153.6	155.3	122.5	146.6	105.2
PVX_113385	Pv113385	hypothetical protein, conserved	20	PFF0215w: conserved Plasmodium protein, unknown function	PY05528: hypothetical protein	8	4.96982e-42	2935.5	7.77788	10	1	3.89938e-10	707.2	2.10362	2	1	641	1348	247.1	619	546.1	463.4	458.9	1216	519.7	592.1	921.9	1038.2	1464.9	1966.8	3368.6	761.5
PVX_082845	Pv082845	elongation factor 1-gamma, putative	20	PF13_0214: elongation factor 1-gamma, putative	PY07121: probable elongation factor 1-gamma 1	8	7.0679e-66	1165.7	13.4674	9	7	9.61103e-54	1051.9	7.22426	2	1	169	1221	154.1	139.8	147.2	106.8	210.8	143.2	236.9	93.5	1199.7	1165.7	1399.8	1118.5	172.1	172
PVX_091740	Pv091740	hypothetical protein, conserved	20	PF11_0232: conserved Plasmodium protein, unknown function	PY03233: hypothetical protein	8	3.92997e-36	113	2.58931	6	9	1.89016e-35	72	1.87805	1	2	154	82	94.1	87.3	133.8	135.2	153.3	163.7	184.1	87.8	90.9	94.7	86.7	55.5	166.7	93.6
PVX_113490	Pv113490	hypothetical protein, conserved	20	PFF0315c: conserved Plasmodium protein, unknown function	PY01049: hypothetical protein	8	1.3411e-44	2774.9	14.8192	10	3	2.06014e-14	368	2.1358	2	1	324	692	249.1	270.4	415.2	240.1	200.8	371.5	392.2	409.5	431.1	485.8	957.5	893.7	2975.7	715.3
PVX_095210	Pv095210	pyrazinamidase/nicotinamidase, putative	20	PFC0910w: conserved Plasmodium protein, unknown function	PY05269: isochorismatase family protein, putative	8	1.88311e-40	521.6	6.34974	9	4	1.55128e-38	378	3.9257	2	1	129	507	272.4	149.5	97.5	114.1	74.3	146.9	213.4	143.5	329	461.6	661.8	576.4	169.9	194.7
PVX_117760	Pv117760	peptidase, putative	20	PF14_0517: peptidase, putative	PY00855: Arabidopsis thaliana At3g05350/T12H1_32	8	7.48379e-34	389.7	4.71497	9	4	1.22227e-24	259	3.10569	2	1	123	382	360.7	327.9	104.9	106.8	125.4	115.5	162.2	183.7	231.1	307.9	477.5	511.6	120.1	103.8
PVX_086855	Pv086855	variable surface protein Vir24-like	20			8	2.48953e-23	91.2	2.27552	3	9	2.49573e-15	66.8	1.93166	1	2	139	72	137.6	73.1	162	128.2	162.7	93.9	145.6	111.1	83.8	60.1	92.7	50.3	163.4	102.9
PVX_000930	Pv000930	sexual stage antigen s16, putative	20	PFD0310w: sexual stage-specific protein precursor		8	3.23379e-44	1384.55	15.5512	7	2,3	0.145368	0.8	1.00342	1	2	235	234	161.1	132.5	567.6	101.7	88.6	244.3	172.4	1479.7	342.4	282	176.3	135.6	355.2	678.2
PVX_092180	Pv092180	hypothetical protein, conserved	20	PF11_0325: conserved Plasmodium protein, unknown function	PY07227: homeobox-containing protein	8	9.37142e-36	507.033	5.74899	10	1,5,6	5.15027e-11	150.8	2.15027	2	1	131	282	93.4	71	125.8	142.3	149.1	129.5	108.6	119.7	222.6	235.1	297	372.7	613.8	237.5
PVX_122005	Pv122005	hypothetical protein, conserved	20	PF13_0017: conserved Plasmodium protein, unknown function		8	6.09616e-44	638.6	9.19769	9	10,11	6.79114e-30	407.8	3.0059	2	1	203	611	113.4	109.7	122.7	147.4	227.8	131.6	387.1	116.4	513.4	498.1	732	701	89.4	66.4
PVX_092065	Pv092065	spermidine synthase, putative	20	PF11_0301: spermidine synthase	PY04977: spermidine synthase-related	8	5.61929e-29	213.04	3.30663	9	3,4,7,10,11	5.04874e-22	122.1	2.04987	2	1	116	238	126.8	101.1	74.8	138.6	104.2	115.3	148.5	41.2	174.5	168.4	309.7	301.1	151.6	90
PVX_114640	Pv114640	hypothetical protein, conserved	20	PFF1495w: conserved Plasmodium protein, unknown function		8	1.55629e-50	1126.35	6.54716	7	10,11	0.085703	145.7	1.2368	1	2	761	615	360.7	424.1	1069.6	639	590.3	1095.6	410.4	1329.4	608.2	684.6	533.9	634.4	201.5	204.6
PVX_089485	Pv089485	hypothetical protein, conserved	20	MAL8P1.66: conserved Plasmodium protein, unknown function	PY06542: unnamed protein product	8	3.44379e-45	2289.9	9.26977	9	5	5.18838e-30	1459.5	4.64056	2	1	401	1860	1102.6	1226	396.8	483.6	514.3	276.9	333	334.2	1021.5	1286.5	2118.1	3015.6	711.5	564.1
PVX_117340	Pv117340	hypothetical protein, conserved	20	PF14_0594: conserved Plasmodium protein, unknown function	PY04560: blood-stage membrane protein Ag-1	8	1.29406e-27	122.6	2.44576	6	1	3.3107e-42	61.1	1.6299	1	2	158	97	81.6	88	180.3	104.5	141.2	157	207.4	120.9	92.2	80.9	117.2	97.6	153.4	142.8
PVX_114700	Pv114700	FtsJ-like methyltransferase, putative	20	PF13_0286: methyltransferase, putative	PY02347: FtsJ cell division protein, putative	8	6.90523e-44	261.55	3.40949	5	10,11	0.879164	59.7	1.32605	1	2	243	183	149.1	147.6	226.9	256.6	188.8	370.1	171.4	354.8	137.6	147.7	222.3	224.7	126.8	90.3
PVX_119825	Pv119825	hypothetical protein, conserved	20	PFC0605w: conserved Plasmodium protein, unknown function	PY02286: hypothetical protein	8	9.41382e-40	1026.2	6.94899	1	10,11	0.0727213	286.9	1.745	1	2	672	385	1242.7	1154.6	493.6	880	686	574.8	725.4	870.6	426	398.9	287.1	428.5	178.4	166.6
PVX_080555	Pv080555	hypothetical protein, conserved	20	PFE0680w: conserved Plasmodium protein, unknown function	PY02820: hypothetical protein	8	1.09989e-36	1800.6	16.5358	10	3	1.99696e-17	690.3	4.92216	2	1	176	866	162.9	112.9	196.1	151.2	115.9	187.5	229.4	583.3	955.3	1021.2	703.3	785.4	1916.5	290.9
PVX_086080	Pv086080	multidomain scavenger receptor, putative	20	PF14_0067: LCCL domain-containing protein CCP3	PY01071: multidomain scavenger receptor protein PbSR precursor	8	1.50241e-22	222.3	4.01628	9	1	1.83782e-15	137.2	2.01479	2	1	135	272	85.6	61.8	173.2	91.9	123.2	116.9	170.9	217.4	276.9	220.7	260.9	331.2	258.5	137.9
PVX_091730	Pv091730	hypothetical protein, conserved	20	PF11_0230: conserved Plasmodium protein, unknown function	PY05603: hypothetical protein	8	7.94391e-21	285.9	3.12092	3	10,11	2.91351e-18	128.9	1.8381	1	2	283	154	187.6	129.2	286.3	277.6	420.7	277.9	151.2	345.7	164.9	166.9	149.6	133.7	185.3	84.3
PVX_123030	Pv123030	superoxide dismutase	20	PF08_0071: Fe-superoxide dismutase	PY05422: Iron/manganese superoxide dismutases, putative	8	1.91628e-28	728.25	6.54013	1	10,11	0.000167501	42	1.18003	2	1	233	275	1018	701.4	180.1	215.5	187.8	253.5	329.6	219.3	334.9	288.6	242.9	234.8	145.3	117.6
PVX_084165	Pv084165	cyclophilin, putative	20	PFL0120c: cyclophilin, putative	PY01525: cyclophilin-related	8	1.66078e-26	713.1	5.83458	5	6	8.46296e-12	170	1.70364	1	2	412	242	194.4	276.2	581	248.2	220.7	860.6	147.5	420.5	282.3	264.6	214.1	205.5	453.6	270.4
PVX_111035	Pv111035	aspartyl protease, putative	20	PF10_0329: plasmepsin VII	PY00469: Eukaryotic aspartyl protease	8	1.47671e-24	214.7	3.19754	6	7	8.66047e-05	18.6	1.10745	1	2	192	173	170.3	151.2	155.3	180.1	177.5	133.3	312.4	97.7	123.6	124.5	188.7	255.7	171.1	135.8
PVX_084630	Pv084630	glutathione peroxidase, putative	20	PFL0595c: glutathione peroxidase		8	9.11625e-24	570.3	4.82495	1	3	7.19579e-13	298.5	2.57271	2	1	190	488	728.1	710.6	224	172.1	149.1	224.8	178.9	310.8	434.9	442	343.8	732.6	139.1	229.3
PVX_092630	Pv092630	hypothetical protein, conserved	20	PF11_0418: conserved Plasmodium protein, unknown function	PY04446: asparagine-rich protein	8	8.60746e-16	182	3.32439	4	9	2.60874e-13	85.3	1.94673	1	2	175	90	168.6	154.7	260.3	216.2	175.3	106.7	118.7	104	90.5	113.1	73.1	83.6	141.8	144.5
PVX_124170	Pv124170	sun-family protein, putative	20	PFL1475w: sun-family protein, putative	PY05667: hypothetical protein	8	1.19355e-15	214.6	2.6951	3	10,11	1.99352e-15	89.6	1.50084	1	2	269	179	216	222.2	295.6	289.2	341.2	150.3	266.2	151.8	114.9	197.2	205.8	197.6	131.8	121.4
PVX_100865	Pv100865	cell cycle control protein, putative	20	PFL1855w: cell cycle control protein, putative	PY04825: Drosophila melanogaster GH13383p	8	7.57311e-13	349.2	4.43363	1	5	0.889052	43.7	1.28414	1	2	198	154	433.2	468.5	178.3	275.3	247.8	101.7	184.6	249.6	112.4	158.7	155.6	188.4	105.1	151.1
PVX_081245	Pv081245	hypothetical protein, conserved	17	PFA0540c: conserved Plasmodium protein, unknown function	PY04376: hypothetical protein	8	1.12449e-25	2019	15.3803	10	3	0.0154372	312.6	1.89289	1	2	663	350	339	458.4	595.5	472	140.4	673	1432.4	1460	467	262.4	465.7	205.3	2159.4	791.7
PVX_082350	Pv082350	hypothetical protein, conserved	20	MAL13P1.151: conserved Plasmodium protein, unknown function	PY04447: hypothetical protein	8	4.44693e-22	324.5	4.30448	7	3	0.01422	29.3	1.12925	2	1	227	256	206.1	193.1	305.5	191.5	98.2	247.7	290.7	422.7	256.6	222.3	294	251.2	185.4	172
PVX_117240	Pv117240	hypothetical protein, conserved	20	PF14_0613: conserved Plasmodium membrane protein, unknown function	PY06198: hypothetical protein	8	7.84603e-15	206.6	3.066	5	8	6.27537e-12	143.8	2.25371	1	2	259	115	114.5	184.5	266.5	237.1	289	306.6	193.2	176.4	128.5	71.5	167.6	91.1	208.6	109.9
PVX_122840	Pv122840	small GTPase rab11, putative	20	PF13_0119: Rab11a, GTPase	PY07141: small GTPase rab11-related	8	1.97757e-15	300.6	3.94706	10	2,3,6,11	0.712306	36.2	1.28303	2	1	128	164	346.4	247.3	189.2	104.6	88.9	167	89.9	273.5	205.4	138.3	136.8	176	402.6	124.6
PVX_000625	Pv000625	hypothetical protein, conserved	20	PF07_0066: conserved Plasmodium protein, unknown function	PY01028: KED	8	2.98129e-13	99.2	2.21271	3	9	5.1149e-12	47.9	1.56619	1	2	133	85	91.8	90.2	94.4	146.9	181	90.5	149.5	58	101.6	73.2	77	86.7	124.2	117.6
PVX_079775	Pv079775	hypothetical protein, conserved	20	PFE1480c: conserved Plasmodium protein, unknown function	PY05156: DNA-directed RNA polymerase beta chain	8	8.34442e-14	145.7	3.47368	7	8	4.08409e-15	31.3	1.36395	1	2	117	86	92.6	104.9	125.5	106.8	151.9	88.9	113.6	204.6	66.2	51.5	147.1	79	161.7	129.6
PVX_117830	Pv117830	hypothetical protein, conserved	20	PF14_0504: conserved Plasmodium protein, unknown function	PY04947: hypothetical protein	8	1.18596e-12	114.5	2.17076	5	3	4.01287e-07	33.3	1.30607	1	2	142	109	199.1	93.6	139.5	65.1	97.8	212.3	195.7	108.4	116.1	81.7	104.7	132.9	176.7	109.9
PVX_001865	Pv001865	RNA binding protein, putative	20	PF10_0194: NOP12-like protein	PY00605: KED	8	4.49934e-15	449.5	3.51258	3	10,11	3.55622e-14	261.2	2.0961	1	2	500	238	232	271.9	530.4	429.9	628.4	518.6	390.4	380.1	228.8	207	267	250.4	126.5	231.3
PVX_082830	Pv082830	hypothetical protein, conserved	20	MAL13P1.189: conserved Plasmodium membrane protein, unknown function	PY02720: hypothetical protein	8	1.29556e-12	164.1	2.7779	8	1,5,7,10,11	0.057199	57.2	1.45541	2	1	126	183	58	89.5	112.4	135.8	113.6	74.5	191.6	51.2	249.2	263.7	100.1	118.3	134.9	127.1
PVX_083305	Pv083305	step II splicing factor, putative	20	MAL13P1.242: step II splicing factor, putative	PY02626: Arabidopsis thaliana At4g37120/C7A10_240	8	5.78623e-17	241.25	2.8767	1	10,11	0.00138063	16.3	1.06607	2	1	247	263	417.2	322.3	204.3	331.8	252.3	150.8	294.1	312.2	178.5	308.1	219.8	345.7	133.3	123.8
PVX_111250	Pv111250	hypothetical protein, conserved	20	PF10_0288: conserved Plasmodium protein, unknown function		8	9.06037e-15	1157.2	4.90155	3	10	3.28507e-15	514	2.36994	1	2	889	375	911.4	667.4	847.1	718	1453.8	824.9	602	667.4	523.2	301.8	264.4	411.2	296.6	380.8
PVX_083360	Pv083360	sexual stage-specific protein kinase, putative	20	PF13_0258: serine/threonine protein kinase	PY04013: sexual stage-specific protein kinase	8	1.64438e-10	73.2	1.77134	3	8	2.34805e-07	27.5	1.28119	1	2	125	98	73.6	67.5	118.9	90.5	168.1	129.3	119.7	130.4	80.6	109.2	119.2	82.2	170	101.3
PVX_118635	Pv118635	hypothetical protein, conserved	20	PF14_0719: conserved Plasmodium protein, unknown function	PY00706: hypothetical protein	8	1.39278e-11	150.9	2.77948	4	8	3.54881e-14	61.2	1.71831	1	2	146	85	227.1	216.5	235.7	151	115.5	160.5	69.1	46.2	84.2	85.3	49	122.2	180.4	169.2
PVX_084490	Pv084490	U6 snRNA-associated Sm-like protein LSm7, putative	20	PFL0460w: lsm7 homologue, putative	PY03614: u6 snRNA-associated sm-like protein lsm7	8	4.8333e-13	598.9	4.61436	2	6,7,10,11	4.79825e-05	208.4	1.72563	1	2	496	287	402.6	492.1	584.2	764.6	471.9	410.2	246.9	111.9	288.6	277.1	258.9	324.2	176.6	127.4
PVX_118480	Pv118480	delta-aminolevulinic acid dehydratase precursor, putative	20	PF14_0381: delta-aminolevulinic acid dehydratase	PY04302: porphobilinogen synthase, putative	8	2.06831e-09	82.5	1.89576	7	4	0.00537848	27.6	1.25182	2	1	110	137	101.1	95	92.1	78.7	101.8	119.4	155.8	174.6	110.9	139.4	132.8	165.6	168.4	206.6
PVX_117915	Pv117915	hypothetical protein, conserved	20	PF14_0488: conserved Plasmodium protein, unknown function	PY01627: hypothetical protein	8	3.15552e-13	186.9	2.77493	8	1,2,3,4,5,6,10,11	1.39303e-08	132.3	2.32036	2	1	100	233	120.3	102.7	127.3	50.3	77.6	154.7	91.2	126.7	287.8	296.6	208.6	136.9	150.3	79.5
PVX_118425	Pv118425	serine/threonine protein kinase, putative	20	PF14_0392: serine/threonine protein kinase, putative	PY05864: hypothetical protein	8	2.12761e-10	126	2.18421	3	1	1.72728e-08	44.2	1.29966	1	2	192	148	95.1	117.8	226	113.3	232.4	189.2	197.8	168.8	125.3	166.5	163.6	134.5	178.4	167.6
PVX_111570	Pv111570	hypothetical protein, conserved	20	PF10_0222: PfMNL-3 CISD1-like iron-sulfur protein, putative	PY01665: hypothetical protein	8	9.34172e-09	482.7	2.43661	3	10	1.04122e-05	154	1.26483	1	2	736	582	706.5	873.6	803.7	768.1	818.7	722.8	564.3	518.3	626.8	679	498.2	522.1	336	464.5
PVX_002975	Pv002975	hypothetical protein, conserved	20	PFB0495w: conserved Plasmodium protein, unknown function	PY05091: hypothetical protein	8	2.18039e-07	164.5	3.93226	9	7	2.51384e-10	74.8	1.83111	2	1	90	165	91.1	60.3	98.1	108.2	91.9	83.9	68.1	56.1	92.6	125.7	186.7	254.4	118.5	108.2
PVX_099875	Pv099875	hypothetical protein, conserved	20	PFI1400c: conserved Plasmodium protein, unknown function	PY03916: hypothetical protein	8	1.43685e-09	143.5	2.26543	9	8	0.0757758	47.3	1.34325	2	1	138	185	174.6	147.8	122.8	117.6	147.7	194.7	106.4	143.8	70.4	156.4	246.4	267.3	215.1	170.1
PVX_121970	Pv121970	hypothetical protein, conserved	20	PF13_0013: PBS lyase HEAT-like protein, putative	PY00741: PBS lyase HEAT-like repeat, putative	8	4.32265e-13	275.8	4.24471	9	5	9.58102e-24	245	3.73438	2	1	90	335	173.1	95	108.9	57.7	74.7	85	121.7	93.8	224.7	391.9	436.9	284.7	110.2	142.4
PVX_116490	Pv116490	ribose-phosphate pyrophosphokinase, putative	20	PF13_0157: ribose-phosphate pyrophosphokinase, putative	PY01467: Drosophila melanogaster CG2246 gene product, putative	8	0.00388202	217.5	3.25155	9	7	0.00395845	124.2	1.78657	2	1	158	282	58.1	61.1	143.2	182.7	114.2	194.2	155.3	96.6	278.9	221.1	337.1	291.2	182.5	165.9
PVX_117265	Pv117265	hypothetical protein, conserved	20	PF14_0608: YL1 nuclear protein, putative	PY04483: stress responsive gene 6, Srg6	8	7.64887e-09	185.8	2.46877	5	1	0.138094	1.5	1.00615	1	2	246	244	127.9	125	222.6	175.9	212.5	312.3	304.7	195.3	187.4	214.8	277	297.1	178.4	228.2
PVX_087920	Pv087920	ribosomal protein S8e, putative	20	MAL7P1.24: cdk105, putative	PY00137: hairy cell leukemia protein 1	8	0.00039282	90.975	2.07758	8	1,2,3,4,5,6,10,11	4.15386e-05	85.6	2.13078	2	1	76	161	73.1	61.1	81.9	82	78	74.9	61.7	95.3	168.5	182.4	152.2	142	123.3	106.5
PVX_080410	Pv080410	hypothetical protein, conserved	20	PFE0840c: transcription factor with AP2 domain(s), putative	PY03803: ERYTHROCYTE MEMBRANE PROTEIN PFEMP3	8	7.54216e-10	714.1	4.4021	4	11	9.41167e-14	269.6	1.70985	1	2	649	380	372.7	460	924	595.1	672.4	526.8	528.7	704.7	527	442.9	296.5	252.6	236.9	209.9
PVX_100610	Pv100610	hypothetical protein, conserved	20	PFL1595w: conserved protein, unknown function	PY04707: hypothetical protein	8	1.15323e-07	259.467	3.4219	3	6,10,11	4.00572e-05	19.8	1.07469	2	1	265	285	179.9	126.8	264.3	333.2	366.6	210.8	150.6	238.6	247.2	243.2	291.3	358	106	64.8
PVX_092820	Pv092820	60S ribosomal protein L41, putative	6	PF11_0455a: 60S ribosomal protein L41, putative	PY06956: hypothetical protein	8	8.23357e-16	4207.3	17.7288	9	2	9.86841e-07	2185.9	2.36542	2	1	1601	3787	1870.1	2497.9	2706.2	251.5	506.1	3805	735.9	3229.9	2703.5	3526	4392.1	4525.5	767.8	997.4
PVX_090965	Pv090965	hypothetical protein, conserved	20	PF11_0068: conserved protein, unknown function	PY03776: Uncharacterized protein family UPF0027	8	1.50679e-07	238.9	5.13322	3	7	0.00533279	34.2	1.20715	1	2	199	165	181.6	102.1	147.5	202.7	296.7	126.9	222.6	57.8	144.6	146.5	225.3	143.8	128.5	136.2
PVX_098730	Pv098730	hypothetical protein, conserved	20	PFI0285w: conserved Plasmodium protein, unknown function	PY03790: hypothetical protein	8	6.38996e-07	93.2	2.09906	4	3	0.000268398	5.7	1.04531	1	2	132	126	124.6	92.8	178	95.1	84.8	167.6	131.9	172.2	123.3	119.8	118.2	141.9	170	147.8
PVX_088075	Pv088075	hypothetical protein, conserved	20	PF07_0045: conserved Plasmodium protein, unknown function	PY05785: hypothetical protein	8	1.3653e-06	23.6	1.32022	4	8	1.1	0	1		1,2	87	72	77	114.6	97.3	99.7	97	54.6	85.5	64.8	75.5	71.8	69.6	69.2	133.7	160.1
PVX_080610	Pv080610	small GTPase Rab1A, putative	20	PFE0625w: Rab1b, GTPase	PY04604: putative GTPase	8	1.37215e-06	52.9222	1.87911	1,2,3,5,6,7,8,10,11	9	1.1	0	1		1,2	106	58	99.6	85.6	109.3	82.4	92.6	98.9	146	83.8	46.5	64.1	47.2	73.2	181.4	185.1
PVX_114715	Pv114715	60s ribosomal protein L7, putative	20	MAL13P1.272: 60S ribosomal protein L7-2, putative	PY03302: hypothetical protein	8	0.000809615	171.633	2.37674	7	2,10,11	4.49042e-05	17.6	1.10017	2	1	176	193	230.3	172.1	173.2	80.6	211.6	246.2	166.7	296.3	197.5	180.9	237.5	157.4	128.3	165.1
PVX_000890	Pv000890	hypothetical protein, conserved	20	PFD0350w: conserved Plasmodium protein, unknown function	PY05693: hypothetical protein	8	1.38608e-07	216	2.54839	3	10,11	1.21794e-05	57	1.26328	1	2	274	217	243	136.3	242.8	240.8	355.5	316.9	211.7	159.3	179	264.1	223.8	199	113.5	165.5
PVX_090220	Pv090220	hypothetical protein, conserved	20	PFD1115c: conserved Plasmodium protein, unknown function	PY06456: hypothetical protein	8	5.56515e-05	131.9	2.55543	8	3	0.250069	77.5	1.70009	2	1	111	188	130.1	91.6	89.5	108.2	84.8	119.4	151.6	100.6	237.4	196	190.7	128.8	81.9	99.6
PVX_118550	Pv118550	hypothetical protein	20	PF14_0367: conserved Plasmodium protein, unknown function	PY00415: hypothetical protein	8	0.000126733	181.5	2.37188	8	7	0.631537	36.8	1.1454	2	1	253	290	251.1	156.9	220.9	310.6	240	273.3	220.6	132.3	388.8	238.8	267.4	264.7	173.8	183.5
PVX_123320	Pv123320	hypothetical protein, conserved	20	PFL0610w: conserved Plasmodium protein, unknown function	PY06589: hypothetical protein	8	7.53035e-08	115.5	2.57143	7	4	0.795613	17.1	1.23619	2	1	72	90	56.6	161.8	73.5	75.6	77.1	82.5	53.3	189	83	80.6	109.7	84.6	188.7	99.6
PVX_087795	Pv087795	hypothetical protein, conserved	20	PF07_0020: methyltransferase, putative	PY04146: hypothetical protein	8	7.24824e-05	159.5	2.92169	7	9	0.0277052	4.6	1.04541	1	2	106	101	115.1	68.8	133.2	137	109	66.9	83.4	242.5	96.2	143	105.2	60.9	135.1	129.6
PVX_089210	Pv089210	hypothetical protein, conserved	20	MAL8P1.41: RWD domain-containing protein, putative	PY02682: hypothetical protein	8	0.0138985	60.9333	1.71212	9	1,2,3,4,5,6,7,10,11	0.00349507	55	1.75034	2	1	73	128	59.1	61.3	61.5	52.4	84.4	83	85.1	67	98.3	121.9	139.2	153.8	180	96.5
PVX_086075	Pv086075	fibrillarin, putative	20	PF14_0068: fibrillarin, putative	PY01071: multidomain scavenger receptor protein PbSR precursor	8	0.000361655	106.6	2.16503	8	4	5.13836e-11	103.5	2.11171	2	1	93	197	65	86.6	91.5	99.8	75.3	111.7	87.3	135.7	169.4	226.8	171.8	218.3	191.1	135.4
PVX_085865	Pv085865	hypothetical protein, conserved	20	PF14_0116: conserved Plasmodium protein, unknown function		8	0.000381784	58.4571	1.93169	5	1,2,3,6,7,10,11	0.00366929	2.4	1.0331	2	1	73	75	86.6	63.2	69.2	56.2	54	121.2	61.7	34	93.4	69.6	64.1	72.5	61.2	97.2
PVX_003585	Pv003585	hypothetical protein, conserved	20	PFB0145c: Kid domain containg protein	PY00447: repeat organellar protein-related	8	0.000277228	31.72	1.29812	1,2,6,10,11	7	0.00625708	1	1.0089	1	2	113	112	52.1	106.3	130.9	109.1	116.4	123	86.9	106.4	112.1	120.6	84.1	132.5	175.8	239.6
PVX_094640	Pv094640	nucleolar protein NOP5, putative	20	PF10_0085: nucleolar protein NOP5, putative	PY05710: Putative snoRNA binding domain, putative	8	0.00198279	206.333	3.09546	3	6,10,11	0.0782342	2.4	1.01152	1	2	211	208	172.6	154.7	232	210.1	304.8	203.4	103	181	192.4	211.3	228.3	201.4	95.2	97.2
PVX_085555	Pv085555	ubiquitin fusion degradation protein, putative	20	PF14_0178: Ubiquitin fusion degradation protein UFD1, putative	PY01641: hypothetical protein	8	0.000836553	100	2.14942	2	7	0.000713895	18.4	1.15436	1	2	138	119	125.4	106.1	87.9	187	168	137.7	107.4	87	121.7	110.5	114.2	130.4	124.2	206.7
PVX_097815	Pv097815	hypothetical protein, conserved	20	PFE0250w: conserved Plasmodium protein, unknown function	PY02194: hypothetical protein	8	0.000501383	45.3	1.73183	8	7	0.0972104	34.1	1.47961	2	1	71	105	71.6	80.9	50.3	60.4	74.9	105.2	64.6	61.9	117.7	96.7	98.2	108.3	79.8	231.3
PVX_084845	Pv084845	hypothetical protein, conserved	20	PF14_0318: conserved Plasmodium protein, unknown function	PY07452: hypothetical protein	8	0.0734976	133.9	2.52854	5	8	0.150254	45.7	1.5022	1	2	137	91	165.6	68.2	110.9	124.9	152.8	221.5	73.2	139.4	75	100.2	111.2	77.6	93.5	108.2
PVX_085610	Pv085610	lysine-tRNA ligase, putative	20	PF14_0166: lysine-tRNA ligase, putative	PY05658: lysyl-tRNA synthetase	8	0.00166049	28.7143	1.38811	1	2,3,5,6,7,10,11	0.00165806	21.1	1.28475	2	1	74	95	102.4	102.9	79.9	55.1	44.6	69.9	120.8	43.3	121.3	82.2	88.1	89	113.5	70.7
PVX_118370	Pv118370	hypothetical protein, conserved	20	PF14_0402: conserved Plasmodium protein, unknown function	PY02454: hypothetical protein	8	0.154217	70	1.68093	9	7	0.197904	59.2	1.57982	2	1	102	161	107	143.4	133.2	85.8	109.5	114.8	67.1	102.8	116.5	183	152.6	193.1	193.8	105.5
PVX_122550	Pv122550	lipoate-protein ligase, putative	20	PF13_0083: lipoate-protein ligase a, putative	PY00475: probable lipoate-protein ligase a-related	8	0.0587486	116.6	2.17897	6	8	0.00446949	57.2	1.50352	1	2	171	114	161.6	129.9	199.7	150.1	167.6	121.2	215.5	105	90.2	107.6	106.2	150.4	135.1	83.7
PVX_122465	Pv122465	hypothetical protein, conserved	20	PF13_0072: conserved Plasmodium protein, unknown function	PY05085: hypothetical protein	8	0.0336161	141.4	2.1803	5	2	0.464465	14.5	1.08912	2	1	163	177	148.1	121.4	173.5	119.8	151.9	261.2	107	171	186.5	168.1	164.6	189.8	166.7	177.6
PVX_121880	Pv121880	hypothetical protein	20		PY01435: hypothetical protein	7	2.52302e-124	1875.7	14.4459	9	1	1.41282e-50	1399.5	4.76817	2	1	371	1771	118.6	160.4	332.9	235.2	213.5	660.8	414.5	1481.5	1862.5	1190.8	2432.9	1597.5	148.4	244.5
PVX_117470	Pv117470	Bax inhibitor-1, putative	20	PF14_0571: conserved Plasmodium membrane protein, unknown function	PY05518: hypothetical protein	7	2.17666e-101	1988.1	16.2228	1	2	7.20655e-59	1348.9	6.99245	2	1	225	1574	2117.4	2119.9	338.8	130.6	131.6	336.4	188	1001.5	1209.6	1254.6	1685.8	2146.2	472.4	188.1
PVX_083150	Pv083150	hypothetical protein, conserved	20	MAL13P1.224: conserved Plasmodium protein, unknown function	PY00585: hypothetical protein	7	1.05805e-62	823.1	7.96952	9	3	3.9673e-28	454.7	2.57554	2	1	289	743	139.8	212.5	448.5	101.6	118.1	533.1	241.9	528.1	567.1	523.6	1072	810.5	620.5	193.1
PVX_003545	Pv003545	hypothetical protein, conserved	20		PY05920: immediate early protein homolog	7	8.41405e-68	999.4	9.3772	9	1	9.05449e-26	624.2	2.77531	2	1	352	976	146.3	92.3	402.2	340.2	267.2	464	284.5	829.8	953.9	712.1	1109.1	1128.2	158.4	226.1
PVX_084230	Pv084230	nucleosome assembly protein 1, putative	20	PFL0185c: nucleosome assembly protein 1, putative	PY05915: nucleosome assembly protein	7	1.24009e-60	431.1	6.47776	9	4	2.80094e-51	349.8	3.64399	2	1	132	482	294.7	213.6	78.7	81.2	157.3	228.6	115.7	202.2	394.4	514.4	536.7	482.8	171.7	124.7
PVX_118650	Pv118650	hypothetical protein, conserved	20	PF14_0723: LCCL domain-containing protein CCP1	PY05554: LCCL domain-containing protein CCP2	7	1.20514e-65	738.2	8.7542	9	4	7.87259e-54	528	5.4	2	1	120	648	110	119.9	95.2	151.9	101.4	67.6	184.1	127.7	455.3	470	860.7	806	306.8	214.8
PVX_085750	Pv085750	hypothetical protein, conserved	20	PF14_0138: conserved protein, unknown function	PY05608: hypothetical protein	7	1.41429e-51	421.3	5.23843	10	1,2,3,4,6,11	3.52121e-35	321.3	4.08349	2	1	104	426	108.4	89.7	80.4	68	97.4	134.1	140.9	158.2	327.7	397.6	427.2	549.4	520.7	110.6
PVX_092700	Pv092700	membrane skeletal protein, putative	20	PF11_0431: membrane skeletal protein, putative	PY03535: membrane skeletal protein IMC1	7	4.30864e-48	428.275	5.44615	9	1,2,3,4,5,6,10,11	1.09902e-53	384.4	6.61988	2	1	68	453	51.1	101.4	59.5	53.1	69.8	49.5	110.1	125.7	360.1	401.7	542.7	506.5	183.8	168.6
PVX_087830	Pv087830	hypothetical protein, conserved	20	MAL7P1.339: Ca++ chelating serine protease, putative		7	3.09998e-52	1115.4	11.2992	9	7	1.1192e-31	746.3	5.0059	2	1	186	933	200.6	173.2	175.7	193.8	153.4	156.2	252.3	108.3	731.1	551.7	1129.4	1318	368.6	191.7
PVX_094790	Pv094790	20S proteasome beta subunit, putative	20	PF10_0111: 20S proteasome beta subunit, putative	PY06767: proteosome PSMB5/8 protein	7	2.43104e-36	236	3.51331	8	7	9.48715e-32	221.9	3.15437	2	1	103	325	117.8	74.6	124.4	103.5	66	79.8	141.3	93.9	296.9	362.8	393.3	246.4	142	58.6
PVX_123625	Pv123625	P-type ATPase2, putative	20	PFL0950c: aminophospholipid-transporting P-ATPase	PY01853: ATPase 2	7	5.5655e-58	729.8	12.3323	1	7	1.13292e-18	120.9	2.5056	2	1	80	201	883.5	704.9	91.2	83.5	78.9	73.3	74.7	64.4	217.9	175.2	214.8	196.8	176.7	97.2
PVX_098745	Pv098745	hypothetical protein, conserved	20	PFI0295c: RNB-like protein, putative	PY04959: rhoptry protein	7	5.23614e-33	103.2	3.70157	5	9	1.99916e-25	60.5	2.47922	1	2	101	41	169.1	71.7	125.8	91	71.1	141.4	77.8	55.9	45.5	41.7	59.6	16.8	171.7	174.2
PVX_116970	Pv116970	hypothetical protein, conserved	20	PF14_0667: conserved Plasmodium protein, unknown function	PY01698: hypothetical protein	7	1.19311e-63	2201.9	10.43	7	11	0.0208626	30.9	1.08132	1	2	411	380	430	424.8	464.7	335.5	333.7	675.9	244.9	2435.4	316.2	398	452.7	352.9	259.5	233.5
PVX_098635	Pv098635	hypothetical protein, conserved	20	PFI0185w: conserved Plasmodium protein, unknown function	PY01154: hypothetical protein	7	5.53551e-35	539.6	7.7198	9	3	3.49907e-37	371.2	4.76853	2	1	99	470	63.1	63.2	82.9	126.3	80.3	99.9	103	130.4	319.1	320	502.6	737.2	155.1	185.1
PVX_118620	Pv118620	proteosome subunit alpha type 1, putative	20	PF14_0716: proteosome subunit alpha type 1, putative	PY00267: proteasome subunit alpha type 1	7	3.7487e-31	171.037	2.98736	9	1,2,3,4,6,7,10,11	4.67448e-35	140.7	2.58804	2	1	89	229	84.8	90.4	63.3	101.6	59.2	92.9	126.1	54.9	209.4	193.5	274.1	240.2	136.6	59.2
PVX_114875	Pv114875	hypothetical protein, conserved	20	MAL13P1.285: patatin-like phospholipase, putative	PY06586: hypothetical protein	7	1.14058e-26	69.2	2.1931	5	9	8.59772e-22	25.7	1.40472	1	2	89	64	42.7	83.7	63.2	100.7	71.7	127.2	83.4	67.8	67	71.1	50	66	118.5	124.7
PVX_092155	Pv092155	RNA binding protein, putative	20	PF11_0320: RNA binding protein s1	PY01167: similar to RNA-binding protein S1, serine-rich domain	7	4.08096e-28	187.978	2.7499	9	1,2,3,4,5,6,7,10,11	1.75009e-23	128.3	2.18577	2	1	108	237	115.6	115.8	99.7	128.3	110.2	78.2	124.4	87.7	138.5	216.7	251.5	339.3	112.9	109.7
PVX_087155	Pv087155	elongation factor, putative	20	PFI1505c: elongation factor Tu family protein-related	PY07561: Elongation factor Tu family, putative	7	7.15273e-27	391.25	3.53647	1	10,11	3.20911e-09	85.9	1.43231	1	2	285	199	544.3	546.6	314.7	322.7	199.1	282.1	304.4	252.1	236.2	200.7	160.6	197.2	110.2	198.3
PVX_114510	Pv114510	hypothetical protein, conserved	20	PFF1365c: HECT-domain (ubiquitin-transferase), putative	PY02711: hypothetical protein	7	6.58113e-29	242.3	3.48004	10	6,11	0.673786	19	1.16829	2	1	113	132	252.1	163.2	133.2	121.7	145.7	99.9	64.1	98.6	156.2	125.7	106.2	139.6	340	131.3
PVX_123945	Pv123945	hydrolase, putative	20	PFL1270w: cof-like hydrolase, had-superfamily, subfamily iib	PY03531: Cof-like hydrolase, HAD-superfamily, subfamily IIB	7	2.41194e-28	797.15	4.514	9	5,11	3.54128e-19	533.6	2.27412	2	1	419	952	237.8	266.3	381.2	485	547.2	273.7	407	309.7	769.4	992	914.9	1133.2	480.8	180
PVX_079970	Pv079970	hypothetical protein, conserved	20	PFE1270c: WD domain, G-beta repeat-containing protein	PY02111: hypothetical protein	7	1.70364e-23	219.1	4.51122	6	8	4.55804e-20	69.4	2.00434	1	2	139	69	203.6	93.6	78.1	138.4	123.6	70.8	281.5	90.8	67	57.8	73.1	78.5	145.1	147.8
PVX_083040	Pv083040	hypothetical protein, conserved	20	PF13_0235: transcription factor with AP2 domain(s), putative	PY01234: hypothetical protein	7	9.77477e-23	204.3	3.31109	5	3	1.0051e-06	64	1.4005	2	1	160	224	219.1	341.4	152.3	100.3	88.4	292.7	165.3	188.8	188.8	202.3	212.3	291.6	153.4	180.8
PVX_083435	Pv083435	hypothetical protein, conserved	20	PF13_0266: conserved Plasmodium protein, unknown function	PY06978: hypothetical protein	7	4.98872e-44	1295.05	11.0197	9	2,3,10,11	1.83074e-33	916.9	7.60115	2	1	139	1056	168.4	127.5	163.2	76.4	96.1	162.9	195.9	160.6	649.2	725.4	1632.2	1216.5	202.5	142
PVX_096090	Pv096090	hypothetical protein, conserved	20	PF07_0105: exonuclease I, putative	PY00878: Drosophila melanogaster CG15040 gene product	7	1.43359e-28	119.9	2.40234	3	9	7.40068e-32	74.9	1.80886	1	2	168	93	131.1	89.3	181.7	199	205.4	157.7	93.5	128.4	112.5	86.8	79.6	91.5	58.2	121.4
PVX_090255	Pv090255	tryptophan-rich antigen (Pv-fam-a)	20	PF08_0003: tryptophan/threonine-rich antigen	PY03625: secreted blood-stage antigen pAg-3	7	1.11496e-34	459.5	3.90639	7	1	0.749912	20.6	1.08082	1	2	276	255	144.8	171.4	215.8	385.8	291.9	261.2	222.6	617.6	236.5	234.3	278.1	270.8	231.3	184.8
PVX_114090	Pv114090	hypothetical protein, conserved	20	PFF0935c: conserved Plasmodium protein, unknown function	PY02962: hypothetical protein	7	7.29987e-37	343.9	3.83512	11	9	2.28132e-17	88.3	1.67611	1	2	219	131	200.6	195.9	240.3	150.1	136.7	421.9	145.6	230.3	191.2	88.4	115.7	126.9	409.9	465.2
PVX_090970	Pv090970	hypothetical protein, conserved	20	PF11_0069: conserved Plasmodium protein, unknown function	PY03372: hypothetical protein	7	1.28329e-24	189.625	2.90053	9	2,6,10,11	2.44903e-15	143.6	1.9883	2	1	145	289	228.5	247.1	103.3	67.5	141.9	269.8	143.9	127.3	295.7	281	292.2	286.7	86.1	101.6
PVX_092460	Pv092460	subtilisin-like protease 2, putative	20	PF11_0381: subtilisin-like protease 2	PY01222: subtilisin-like protease 2	7	1.39441e-22	95.1	3.24293	6	9	3.04484e-14	40	1.75758	1	2	93	53	169.6	102.1	90.7	65.5	75.2	95	137.5	111.6	84.2	42.1	45	39.7	120.1	101.3
PVX_124070	Pv124070	WD domain, G-beta repeat domain containing protein	20	PFL1395c: conserved Plasmodium protein, unknown function	PY01983: hypothetical protein	7	1.78516e-27	669.2	4.77439	2	10,11	5.53647e-31	348.6	2.26856	1	2	623	275	292.2	414.5	627.6	846.5	642.8	607.2	392.7	581.7	286	333	249.4	230.7	178.8	175.8
PVX_117735	Pv117735	Pv-fam-g protein	20	PF14_0522: conserved Plasmodium protein, unknown function	PY00860: hypothetical protein	7	6.10423e-24	576.7	5.01602	10	1	0.000162133	97.4	1.30136	2	1	323	421	178.4	108.7	283	297.6	258.5	421.2	355.7	280.4	338.4	401.8	505.9	436.4	720.3	195.8
PVX_117175	Pv117175	dynein beta chain, putative	20	PF14_0626: dynein beta chain, putative	PY04739: 1 beta dynein heavy chain	7	5.97574e-22	139.2	3.0531	10	8	5.98274e-10	25.8	1.29723	1	2	113	87	65.6	73.1	102.4	86.8	86.6	158.1	128.9	111.6	85.8	49.9	106.2	105.5	207	170.4
PVX_119515	Pv119515	hypothetical protein, conserved	20	PFC0335c: conserved Plasmodium protein, unknown function	PY01937: hypothetical protein	7	1.31943e-17	171.8	2.90677	10	8	2.06489e-17	73.4	1.67032	1	2	183	110	114.1	133.4	168.3	135.7	214.9	148.5	247	184.8	113.7	66.4	142.5	115.3	261.9	185.1
PVX_003965	Pv003965	transporter, putative	20	PFB0465c: monocarboxylate transporter, putative	PY00444: hypothetical protein	7	1.55211e-22	194.6	2.98977	8	7	2.06275e-09	98.6	1.56896	2	1	173	272	182.8	132.5	148.4	159.5	184.6	202.1	171.8	97.8	240.1	344.6	233	269.9	111.8	160.1
PVX_082745	Pv082745	hypothetical protein	20	MAL13P1.180: conserved Plasmodium protein, unknown function	PY01506: hypothetical protein	7	1.09365e-40	831	6.5437	3	10	0.00342085	129.6	1.18341	1	2	836	707	734.1	966.4	947.1	926.3	980.9	761.3	565.4	689.2	690.6	717.2	828.3	590.3	149.9	261.5
PVX_094720	Pv094720	hypothetical protein, conserved	20	PF10_0097: mitochondrial ribosomal protein L22/L43, putative	PY04009: hypothetical protein	7	6.81728e-40	1875.27	21.1797	1	2,3,4,6,7,10,11	0.000381548	173.5	2.74723	2	1	99	273	1999.6	1936.7	69.6	52.2	95.2	166.1	113.5	63.7	267.9	421.4	159.3	242.5	138.3	118
PVX_092380	Pv092380	hypothetical protein	20	PF11_0364: conserved Plasmodium protein, unknown function		7	4.05361e-23	221.5	3.1996	3	7	1.55573e-19	125.7	1.91752	1	2	263	137	210.5	127.8	287.1	270.1	322.2	169.1	265	100.7	192.9	152.8	106.2	96	109.2	294.2
PVX_099015	Pv099015	hypothetical protein, conserved	20	PFI0560c: conserved Plasmodium protein, unknown function	PY02769: hypothetical protein	7	2.0309e-22	315.08	4.3512	9	1,2,6,10,11	5.38115e-16	247.4	3.14385	2	1	115	363	76.6	68.2	120.1	88.5	141.9	133.7	92.6	139.1	358	274.7	349.8	468.5	120	96.6
PVX_084470	Pv084470	hypothetical protein, conserved	20	PFL0440c: erythrocyte membrane protein pfemp3, putative	PY06576: ERYTHROCYTE MEMBRANE PROTEIN PFEMP3	7	2.31471e-26	368.6	4.02627	8	3	3.95643e-15	264.8	2.43368	2	1	185	450	355.2	380.5	253.4	106.3	121.8	292.7	149.2	418.1	429.8	550.9	385.3	432.1	429.8	247.8
PVX_085410	Pv085410	DNA-directed RNA polymerases III 39 kDa polypeptide, putative	20	PF14_0207: RNA polymerase subunit, putative	PY07258: probable DNA-directed RNA polymerase iii 34 kDa polypeptide	7	2.28112e-18	370.8	4.4461	2	7	2.66619e-16	167.1	2.3368	1	2	292	125	138.4	250.9	227.5	478.4	331	177.4	246.2	107.6	103.6	126	131.6	138.8	359.3	184.8
PVX_085155	Pv085155	CorA-like Mg2+ transporter protein, putative	20	PF14_0255: CorA-like Mg2+ transporter protein, putative	PY07158: Guillardia theta Mrs2p	7	3.13495e-22	147.3	2.54564	1	9	0.0204396	2.2	1.0212	2	1	104	106	254.6	230.7	130.1	103.1	83.4	100.6	102	110.6	106.9	126.5	99.2	91.5	125	131.3
PVX_097770	Pv097770	P-type ATPase, putative	20	PFE0195w: cation transporting P-ATPase	PY04047: P-Type ATPase	7	2.71734e-18	103.9	2.66506	6	9	2.63068e-11	33.2	1.47293	1	2	103	70	142.1	102.1	88.1	69	71.1	122.3	166.3	94.4	87.4	68.4	74.1	50.8	180.8	104.9
PVX_095045	Pv095045	hypothetical protein, conserved	20	PFC1055w: conserved Plasmodium protein, unknown function	PY00359: hypothetical protein	7	7.38406e-15	228.6	3.15052	5	1	0.0627746	66.1	1.33845	2	1	195	261	110.5	102.1	167.5	157.5	163.6	334.9	153.2	255.5	184.5	263.1	356.7	241.4	193.7	175.3
PVX_099805	Pv099805	fumarate hydratase, putative	20	PFI1340w: fumarate hydratase, putative	PY05182: fumarate hydratase class I, aerobic-related	7	5.68989e-15	157.8	3.04404	3	8	2.25037e-07	62.1	1.61364	1	2	163	101	123.4	157.6	164.6	110.2	235	111	195.7	130.5	89.4	64.9	104.7	145.7	109.4	116.8
PVX_081230	Pv081230	UMP-CMP kinase, putative	20	PFA0555c: UMP-CMP kinase, putative	PY05596: ump-cmp kinase	7	9.98117e-21	140.9	3.17103	6	8	7.41498e-22	84.6	2.03676	1	2	166	82	148.4	228.2	143.8	162.8	171.6	147.1	205.8	131.8	77.7	52.1	122.7	73.9	98.5	96.6
PVX_087740	Pv087740	hypothetical protein, conserved	20	MAL7P1.16: conserved Plasmodium membrane protein, unknown function	PY05498: hypothetical protein	7	8.30745e-19	146.9	3.55478	6	9	1.92247e-17	58.7	1.95447	1	2	120	62	132.6	106.3	62	86.3	132.2	116.2	204.4	98.6	85.8	45.2	47.5	67.4	141.8	124.7
PVX_099995	Pv099995	cyclophilin, putative	20	PFI1490c: large cyclophilin-like protein	PY03175: hypothetical protein	7	2.63647e-26	547	4.52449	7	4	2.66146e-10	161.9	1.72862	2	1	222	384	203.6	228.6	155.2	181.3	175.3	406.3	192.7	702.2	478	298.8	413.4	346.1	300.1	179.1
PVX_116515	Pv116515	hypothetical protein, conserved	20	PF13_0161: conserved Plasmodium protein, unknown function	PY00261: hypothetical protein	7	7.76242e-16	261.4	2.62866	2	10,11	7.97918e-07	116.6	1.55	1	2	329	212	435.2	349.2	294.7	421.9	406.8	277.2	242.4	206.6	216.7	191.7	292.5	147	153.4	167.6
PVX_123545	Pv123545	hypothetical protein, conserved	20	PFL0840c: conserved Plasmodium protein, unknown function	PY05369: hypothetical protein	7	3.84217e-20	119.6	2.39557	10	5	4.21053e-08	26.7	1.24654	1	2	135	108	131.6	126.3	171.7	191.1	146.1	85.7	80.3	111.8	130	98.6	117.2	87.4	205.3	93.6
PVX_118600	Pv118600	hypothetical protein, conserved	20	PF14_0712: conserved Plasmodium protein, unknown function	PY02635: rhoptry protein	7	8.92985e-20	214.9	2.7775	6	3	5.45191e-12	42.2	1.26211	1	2	203	161	283.2	309.5	197.4	116.1	120.9	246	335.8	182.5	156.6	132	197.7	157.7	156.7	151.1
PVX_086270	Pv086270	hypothetical protein	20	PF14_0031: conserved Plasmodium protein, unknown function	PY00129: TPR Domain, putative	7	8.69094e-28	239.367	3.13086	10	2,6,11	0.000272777	7.4	1.05968	2	1	124	131	138.1	121.4	144.6	78.4	123.2	159.5	114.1	169	138.7	153.2	123.3	110.6	351.7	144.5
PVX_098965	Pv098965	hypothetical protein, conserved	20	PFI0510c: conserved Plasmodium protein, unknown function		7	4.36741e-22	309.5	4.75607	1	4	0.319391	59.9	1.58099	2	1	103	163	413.2	370.5	82.4	82.6	91.5	165.5	93.5	145.8	197.2	238	99.7	117.1	181.7	116.4
PVX_000535	Pv000535	thioredoxin, putative	20	MAL7P1.88: thioredoxin-like protein	PY03292: hypothetical protein	7	2.46507e-18	144.8	2.39903	1	6,10,11	0.343662	3.8	1.02836	1	2	138	134	254.6	242	117.2	125.9	105	238.9	102	119.6	111.3	116.7	175.1	132.9	105.2	103.3
PVX_099550	Pv099550	hypothetical protein, conserved	20	PFI1120c: conserved Plasmodium protein, unknown function		7	3.08492e-16	137.3	3.51005	1	7	0.997887	2.4	1.02	1	2	122	120	196.6	187.4	130.3	95.6	150.6	98.5	137	54.7	136.7	90	136.8	116.7	171.7	139.5
PVX_085935	Pv085935	hypothetical protein, conserved	20	PF14_0101: conserved Plasmodium protein, unknown function	PY00623: hypothetical protein	7	8.12766e-15	515.8	3.87995	3	11	5.81752e-07	292.1	2.04321	1	2	572	280	373.2	467.8	596.5	647.3	694.9	580	341.9	428.1	351.7	253.7	262.9	251.7	300.1	179.1
PVX_080180	Pv080180	hypothetical protein, conserved	20	PFE1070c: conserved Plasmodium protein, unknown function	PY03799: hypothetical protein	7	2.34134e-18	344.4	2.08987	7	3	0.00141361	61.6	1.17054	1	2	423	361	566.8	556.5	585.9	495	316	387.1	329.8	660.4	350.6	295.3	409.3	389.8	483.9	498.2
PVX_101470	Pv101470	hypothetical protein	20	PFL2480w: conserved Plasmodium protein, unknown function		7	2.46055e-14	271.34	4.38076	7	2,3,6,10,11	0.0210384	11.3	1.10044	1	2	124	113	239.6	200.9	121.8	53.6	56.1	320.4	67.1	351.6	124.8	59.7	142.3	123	82.1	142.4
PVX_083065	Pv083065	hypothetical protein, conserved	20	MAL13P1.216: DNA helicase, putative	PY02949: DNA repair protein-like-related	7	7.86749e-11	247.1	3.51886	7	4	0.000813467	47.2	1.3758	2	1	126	173	225.1	169.6	98.1	153.3	101.4	127.9	147.1	345.2	203.2	131.6	170.6	185.6	253.5	174.3
PVX_116945	Pv116945	3',5'-cyclic-nucleotide phosphodiesterase, putative	20	PF14_0672: cyclic nucleotide phosphodiesterase, putative	PY07430: calcium/calmodulin-stimulated cyclic nucleotide phosphodiesterase, putative	7	6.75939e-22	335.9	4.29961	7	3	1.85683e-11	56.4	1.33672	2	1	168	224	256.1	234.9	272.3	85.8	101.8	218	159.7	437.7	157.8	238	211.3	288.4	203.6	270.9
PVX_099545	Pv099545	pre-mRNA splicing factor protein, putative	20	PFI1115c: pre-mRNA splicing factor, putative		7	4.14099e-15	300.8	3.16247	6	10,11	1.00177e-10	94.7	1.40837	1	2	327	232	370.9	318.3	289.4	320.1	332.3	251.3	439.9	303.2	251.2	204.5	242.5	229.5	151.1	127.1
PVX_117525	Pv117525	hypothetical protein, conserved	20	PF14_0561: conserved Plasmodium protein, unknown function	PY04686: GAF domain protein	7	2.21602e-11	111.3	2.11859	3	1	2.44784e-16	51.4	1.42339	1	2	173	121	106.1	93	150.3	160.8	210.8	177.9	164.3	137	122.5	117.1	136.8	109.2	215.3	98
PVX_084540	Pv084540	hypothetical protein, conserved	20	PFL0510c: conserved Plasmodium protein, unknown function	PY03482: Zinc finger C-x8-C-x5-C-x3-H type, putative	7	1.55504e-12	405.15	3.83818	3	10,11	2.14204e-18	170.7	1.73011	1	2	405	234	341.7	339.3	396.9	460.6	547.9	356.6	260.7	276.8	265.7	199.5	290.5	179.6	113.5	172
PVX_122190	Pv122190	hypothetical protein, conserved	20	PF13_0035: U3 small nucleolar RNA-associated protein 6, putative	PY05610: hypothetical protein	7	3.35506e-14	204.8	2.70383	5	1	1.60498e-10	109.4	1.76343	1	2	253	143	151.1	89.4	243.4	226.8	243.6	325	224.7	188.3	182.9	144.9	141	104.6	240.2	231.3
PVX_085780	Pv085780	30S ribosomal protein S9, putative	20	PF14_0132: 40S ribosomal protein S9A, putative	PY07168: ribosomal protein S9, putative	7	1.25428e-11	270.8	2.69356	5	8	5.93271e-13	158.7	1.9503	1	2	326	167	163.6	202.3	284.3	376.8	232	430.7	304.9	217.4	145.8	174	169.1	179.1	177.5	296.2
PVX_114340	Pv114340	SNF2 family N-terminal domain containing protein	20	PFF1185w: Smarca -related protein	PY05642: SNF2 family N-terminal domain, putative	7	6.32013e-10	166.5	2.28274	5	8	0.000951361	72.8	1.55027	1	2	205	132	185.1	158.3	193.2	212.9	178	296.3	145.1	235.4	122.5	137.1	145.6	124.1	177.1	171.9
PVX_123005	Pv123005	hypothetical protein, conserved	20	PF08_0068: FAD-dependent monooxygenase, putative	PY04441: Monooxygenase, putative	7	3.73227e-08	214.4	2.94379	6	7	0.703251	24.4	1.10792	1	2	251	226	113.1	165.4	224.9	233.4	290.4	179.3	324.7	110.3	185.7	237.2	263.9	217.7	193.8	180.8
PVX_118155	Pv118155	hypothetical protein, conserved	20	PF14_0446: heme detoxification protein		7	3.78835e-11	111.8	1.90089	2	5	3.60807e-05	45.9	1.26455	2	1	174	219	174.8	152.3	149.5	235.9	206.2	124.1	152	174.6	246.9	204.5	240.5	185.7	149.9	109.8
PVX_115005	Pv115005	poly(A)-binding protein, putative	20	MAL13P1.303: polyadenylate-binding protein, putative	PY03171: clustered-asparagine-rich protein-related	7	6.48426e-10	124.6	2.18329	5	8	1.57963e-06	24	1.15335	1	2	181	157	132.8	145.9	163.2	216.8	148.7	229.9	143.9	177	102.4	108.3	255.6	159.7	199.6	91.6
PVX_111085	Pv111085	protein phosphatases PP1 regulatory subunit sds22, putative	20	PF10_0320a: leucine-rich repeat protein 8, LRR8	PY02599: protein phosphatase-1 regulatory subunit 7 alpha2	7	3.18053e-08	131.1	2.85431	9	7	0.00855026	50.1	1.499	2	1	100	151	149.3	132.5	75.8	133.9	76.1	70.6	145.4	70.7	69.9	128.7	163.3	240.2	131.6	206.3
PVX_000885	Pv000885	peptidyl-tRNA hydrolase, putative	20	PFD0355c: Peptidyl-tRNA hydrolase PTH2, putative	PY05692: hypothetical protein	7	3.78636e-11	150.2	2.52642	3	9	1.23013e-10	66.3	1.60109	1	2	177	110	106.1	75.3	210.3	126.1	248.6	138.8	159.2	142.1	134.4	110.1	115.6	81.2	138	161.5
PVX_117965	Pv117965	hypothetical protein, conserved	20	PF14_0479: conserved Plasmodium protein, unknown function	PY01986: hypothetical protein	7	8.6208e-10	100.1	1.8773	1	8	1.13041e-08	25.3	1.19402	1	2	156	130	199.1	229.3	148	165.9	125.4	198.8	140.5	151.2	140.6	87.6	150.6	142.8	140.1	169.2
PVX_002955	Pv002955	hypothetical protein, conserved	20	PFB0510w: GAF domain-related protein, putative	PY04596: GAF domain protein-related	7	1.69447e-10	158.1	2.09336	1	7	0.0270919	40.3	1.2622	1	2	194	154	313.7	291.7	200.9	199	166.8	213.4	189.7	144.6	137.9	160.2	150.1	166.5	207	168.6
PVX_089660	Pv089660	chromosome associated protein, putative	20	PFD0685c: chromosome associated protein, putative	PY00549: chromosome-associated polypeptide, putative	7	2.62508e-10	174.9	3.8119	5	7	0.0652969	23.3	1.1932	2	1	121	144	62.1	51.8	91.2	94.7	98.7	237.1	81.3	62.2	130.4	167.3	154.6	123.2	95.2	119.7
PVX_113740	Pv113740	hypothetical protein, conserved	20	PFF0580w: lsm12, putative	PY06521: hypothetical protein	7	8.22143e-06	100	2.05597	3	7	0.00336077	47.7	1.36862	2	1	129	177	101.6	106.5	167.5	107.3	194.7	93.6	83.8	94.7	191.1	162.3	146.1	208.7	147.6	148.6
PVX_087130	Pv087130	hypothetical protein, conserved	20	PFI1530c: conserved Plasmodium protein, unknown function		7	3.58937e-09	270.1	3.13856	4	7	1.1965e-09	121.7	1.64188	1	2	311	190	234.5	251.3	396.4	345	261.5	176.7	376.8	126.3	222	202.9	159.8	173.7	139.1	165.5
PVX_092945	Pv092945	hypothetical protein, conserved	20	PF11_0480: sporozoite asparagine-rich protein	PY03269: hypothetical protein	7	5.13244e-10	96.3	2.98148	1	9	1.1	0	1		1,2	60	42	153.6	136.3	53.7	55.9	75.3	43.9	70.7	45.7	32.8	38.2	25.3	72	96.9	146.1
PVX_116845	Pv116845	DNA-directed RNA polymerase, alpha subunit, putative	20	PF14_0695: DNA-directed RNA polymerase, alpha subunit, putative	PY04295: DNA-directed RNA polymerase	7	9.80446e-08	124.1	2.51897	1	10,11	0.000211398	6.9	1.04364	2	1	158	165	163.8	247.8	138.4	164.7	153.6	151	182.7	154.5	187.8	123	179.7	169.5	110.8	52.6
PVX_122740	Pv122740	structural maintenance of chromosome 2, putative	20	MAL13P1.96: chromosome segregation protein, putative	PY01780: protein mix-1, putative	7	2.12236e-18	991	8.90271	7	2,6,10,11	0.0038526	66.5	1.32141	2	1	207	273	226.6	308.8	244.3	99.3	157.8	410.5	122.8	1116.4	263.7	373.8	169.6	286.5	115.2	164.3
PVX_092950	Pv092950	hypothetical protein, conserved	20	PF11_0481: tubulin-tyrosine ligase, putative	PY02412: Tubulin-tyrosine ligase family, putative	7	2.45231e-13	357.4	3.16869	10	6	0.130416	34.2	1.11834	2	1	289	323	305.2	288.9	412.6	209.2	176.2	482.1	164.8	371.6	364.5	214	472	242.4	522.2	170.3
PVX_113670	Pv113670	hypothetical protein, conserved	20	PFF0515c: conserved protein, unknown function	PY00497: Drosophila melanogaster CG14903 gene product	7	9.74645e-07	56.92	1.71436	9	1,2,3,4,5,6,7,8,10,11	1.1	0	1		1,2	83	112	59	55	82.6	64.9	104.8	93.2	66.8	71.6	102.3	72.4	116.1	157.1	72.1	96.5
PVX_115275	Pv115275	hypothetical protein, conserved	20	MAL13P1.333: conserved Plasmodium protein, unknown function	PY05031: hypothetical protein	7	2.74461e-11	593.2	6.32018	5	4	0.332007	90.9	1.42676	1	2	304	213	114.1	172.5	111.5	188.3	295.3	704.7	219.6	473.3	171.7	136.7	289.5	254	182.5	118.1
PVX_116950	Pv116950	hypothetical protein, conserved	20	PF14_0671: conserved protein, unknown function	PY06652: Arabidopsis thaliana At4g22310-related	7	4.40071e-07	308.525	3.40894	1	2,4,10,11	0.994476	83.7	1.47557	2	1	176	260	410.3	462.8	96	159.7	148.1	268.2	208.1	192.3	340.3	214.5	234.5	249.5	131.2	125.4
PVX_113680	Pv113680	trancription factor, putative	20	PFF0535c: trancription factor, putative	PY03112: similar to suppressor of Ty 5 homolog	7	4.10187e-06	150.4	2.72082	3	7	3.2187e-05	10.2	1.06948	1	2	157	147	128.1	173.2	136.1	183.6	237.8	110.6	116.7	87.4	172.1	122.2	165.6	127.4	188.7	170.9
PVX_113795	Pv113795	hypothetical protein, conserved	11	PFF0635w: conserved Plasmodium protein, unknown function	PY04882: hypothetical protein	7	1.15989e-08	4217.2	23.6975	5	11	1.6265e-09	1615.2	5.77305	1	2	1954	338	411.2	536.1	2626.7	973.5	1077.7	4403	687.2	826.7	439.2	269.8	287.1	357.4	694.7	185.8
PVX_097955	Pv097955	hypothetical protein, conserved	20	PFE0390w: conserved Plasmodium protein, unknown function	PY02737: hypothetical protein	7	1.87905e-10	7284.4	18.6292	3	10,11	0.0488924	3306.6	5.97607	1	2	3971	665	959.1	1126.4	4857.4	1294	7697.6	4529.1	1477.6	1389.8	565.4	690.2	720.4	682.1	455.2	371.2
PVX_099505	Pv099505	hypothetical protein, conserved	20	PFI1065c: conserved Plasmodium protein, unknown function	PY04671: hypothetical protein	7	9.93709e-07	247.7	3.7071	5	4	0.724556	54.4	1.31264	2	1	174	228	128.1	142.7	91.5	171	151.9	339.2	116.2	147.8	213.9	195.2	253.9	250.7	120.1	113.2
PVX_091805	Pv091805	SMC family, C-terminal domain containing protein	20	PF11_0249: conserved Plasmodium protein, unknown function	PY01450: hypothetical protein	7	1.16811e-06	137	2.15807	3	10,11	1.99649e-05	67.9	1.40321	1	2	236	168	232.6	149.1	243.7	250.1	255.3	254.8	177.5	152.6	162.6	232.5	162.1	116.2	150.1	86.5
PVX_083070	Pv083070	hypothetical protein, conserved	20	MAL13P1.217: conserved Plasmodium protein, unknown function	PY02948: hypothetical protein	7	0.00164622	75.6	1.77301	9	2,5,7,10,11	0.414513	32.3	1.24267	2	1	133	165	127.4	137	155.5	118.5	139.7	102.5	149.5	73.3	134.8	179.9	153.3	193.6	70.1	124.6
PVX_092140	Pv092140	structural maintenance of chromosome protein, putative	20	PF11_0317: structural maintenance of chromosome protein, putative	PY00653: chromosome segregation protein smc1	7	0.000367758	146.25	2.28685	8	10,11	0.0105087	60	1.31072	2	1	193	253	215.1	115.7	235.7	182.2	198.7	149.9	198.8	150.7	242.6	277.2	236.3	256.3	126.8	100.5
PVX_121945	Pv121945	gap, putative	20			7	7.34129e-05	84	2.26316	7	8	0.610584	10.7	1.16115	2	1	66	77	45	57	67.6	48.9	65	77.7	72.8	150.5	49.5	83.6	90.6	84.8	107.7	107.7
PVX_122905	Pv122905	hypothetical protein, conserved	20	MAL7P1.66: mitochondrial ribosomal protein S5 precursor, putative	PY01860: hypothetical protein	7	1.09719e-05	85.2	1.76619	3	4	0.647343	0.9	1.00661	2	1	136	137	160.1	132	111.2	103.1	196.4	151	118.7	186.3	96.6	125.7	160.1	165.6	100.2	191.7
PVX_080385	Pv080385	splicing factor, arginine/serine-rich 1, putative	20	PFE0865c: splicing factor, putative	PY04347: splicing factor, arginine/serine-rich 1	7	0.000158223	104.7	1.80353	5	1,10,11	0.0046249	15.3	1.08407	1	2	197	182	85.8	106.8	188.1	188.8	200.8	235	173.8	180.9	212.2	107.5	199.9	208.5	184.8	109.8
PVX_123890	Pv123890	hypothetical protein, conserved	20	PFL1215c: erythrocyte membrane protein pfemp3, putative	PY05789: ERYTHROCYTE MEMBRANE PROTEIN PFEMP3	7	8.59301e-06	269.55	4.96689	3	10,11	1.00362e-06	76.4	1.56888	1	2	211	134	121.9	258.4	229.7	163.3	337.5	168.8	154	115.1	145.5	98.3	131.8	161.6	75.6	60.3
PVX_095030	Pv095030	hypothetical protein, conserved	20	PF10_0158: conserved Plasmodium protein, unknown function	PY01539: hypothetical protein	7	0.187108	42.9	1.53827	9	7	0.577227	4	1.0363	2	1	110	114	114.5	89	119.2	112.8	101.8	90.7	126.3	79.7	114.5	97	109.2	135.9	104.9	106.6
PVX_100905	Pv100905	50S ribosomal protein L23, putative	20	PFL1895w: mitochondrial ribosomal protein L23 precursor, putative	PY02911: ribosomal protein L23, putative	7	0.00789749	138.317	2.81082	9	2,3,6,7,10,11	0.237488	72.3	1.78162	2	1	93	165	103.4	103.7	103.3	79.7	84.3	130.6	64.5	59.1	103.3	126.5	204.8	224.5	86.8	83.9
PVX_118290	Pv118290	hypothetical protein, conserved	20	PF14_0419: conserved Plasmodium protein, unknown function	PY05476: hypothetical protein	7	0.000924891	88.1	1.82879	8	3	1.87387e-06	50.9	1.39427	2	1	129	180	153.6	166.1	157.2	147.8	106.3	136.4	97.6	177.3	200.4	188.5	145.6	185.6	173.4	106.6
PVX_115340	Pv115340	60S acidic ribosomal protein PO, putative	20	MAL13P1.341: ribosome biogenesis protein MRT4, putative	PY03082: Ribosomal protein L10, putative	7	0.000932738	77.8556	2.06587	9	1,2,3,4,5,6,7,10,11	0.000408164	50.8	1.69022	2	1	74	124	49.7	74.3	67	77	76.6	57.4	89.9	60.2	86.9	109.1	151.8	149.9	103.2	64.1
PVX_087970	Pv087970	cloroquine resistance associated protein Cg4, putative	20	PF07_0033: Cg4 protein	PY05063: Plasmodium falciparum CG4	7	0.0134359	140.467	2.505	4	6,10,11	0.00246261	32.3	1.26894	1	2	152	120	104.6	113.3	233.8	111.8	148.2	176.1	92.1	131.5	118.5	109.5	139.1	113.4	76.5	111.4
PVX_123435	Pv123435	thioredoxin peroxidase2, putative	20	PFL0725w: thioredoxin peroxidase 2	PY02747: thioredoxin peroxidase 2	7	0.0366411	57.8429	1.7032	6	1,2,3,4,5,10,11	0.340897	25.7	1.29371	2	1	88	113	105.9	72.4	81.3	47.7	94.8	73.4	140.1	91.4	104.5	116	147.3	84.8	124.2	65.2
PVX_122605	Pv122605	phosphatidylinositol synthase, putative	20	MAL13P1.82: phosphatidylinositol synthase	PY06949: hypothetical protein	7	0.00911529	340.2	3.65367	3	8	0.00260679	101.4	1.61269	1	2	267	166	137.5	139.9	271.9	169.5	468.4	198	226.9	201.1	149.9	106.5	210.7	195.1	191.7	99.8
PVX_085330	Pv085330	GTPase, putative	20	PF14_0221: GTPase, putative	PY00019: autoantigen ngp-1	7	0.0158868	191.2	3.02328	2	10,11	0.141515	6.6	1.03237	1	2	211	204	281.9	244.9	184.4	285.7	226	167.5	189.1	213.7	146.6	205.3	232.4	231.5	88.5	100.5
PVX_116930	Pv116930	reticulocyte binding protein 2 homolog B, putative	20	PF14_0675: reticulocyte binding protein 2 homolog B, putative	PY03616: chloroquine resistance marker protein	7	0.0714449	28.825	1.30065	8	2,6,10,11	0.229785	18.4	1.18004	2	1	102	121	121.6	97.1	110.4	62.7	107.7	107	123.3	103	122.9	126.5	100.7	132.1	130.1	67.4
PVX_117885	Pv117885	hypothetical protein, conserved	20	PF14_0494: ribosome biogenesis protein tsr1, putative	PY01621: unnamed protein product	7	0.377516	74.5	1.64839	1	2,10,11	0.0968611	2.2	1.01593	1	2	140	138	263.1	115.7	143.5	93.3	154.2	139.3	171.4	130.4	135.2	161.4	141.5	114.3	77.1	174.3
PVX_096975	Pv096975	hypothetical protein	20			7	0.109649	10.37	1.15494	7	1,2,3,4,5,6,8,9,10,11	1.1	0	1		1,2	63	54	53.5	43.1	44.1	67.2	50.4	90.1	60.6	77.3	41.2	53.1	59.5	63.9	107.7	92
PVX_111550	Pv111550	hypothetical protein, conserved	14	PF10_0226: conserved Plasmodium protein, unknown function	PY01516: hypothetical protein	7	0.658711	789.4	3.84879	6	2	0.570139	53.1	1.08026	1	2	715	662	434.1	385.3	785.4	277.1	916.7	527.7	1066.5	376.9	713.2	574.3	593.4	765.6	436.3	428.7
PVX_117510	Pv117510	DEAD-box RNA helicase, putative	20	PF14_0563: DEAD box helicase, putative	PY06529: DEAD-box RNA helicase	7	0.55629	52.3	1.52722	9	5	0.504377	35.9	1.32111	2	1	112	148	114.5	92.3	122.9	94.2	116.9	99.2	125.8	101.5	132.4	155.5	169.6	133.4	136.8	124.7
PVX_096235	Pv096235	GTP-binding protein, putative	20	MAL7P1.122: conserved GTP-binding protein, putative	PY02266: GTP-binding protein	7	0.204366	47.325	1.62455	8	1,2,3,4,6,7,10,11	0.654622	36.8	1.46523	2	1	79	116	86.9	113.2	70.7	92.3	70.1	93.3	69.3	59.6	129.2	117.1	97.2	120.2	88.8	55.3
PVX_116625	Pv116625	U6 snRNA-associated Sm-like protein LSm6, putative	18	PF13_0142: Lsm6 homologue, putative	PY00919: probable u6 snRNA-associated sm-like protein lsm6	7	0.566076	39.82	1.23087	1	2,3,4,5,6,7,8,9,10,11	1.1	0	1		1,2	206	89	148.3	276.3	149.6	327.9	235.1	164.6	152.9	143.7	84.5	72	79.8	119.6	210.4	162.7
PVX_100840	Pv100840	ubiquitin-like protein, putative	15	PFL1830w: ubiquitin-like protein, putative	PY06022: ubiquitin-like protein	7	1.1	0	1		1,2,3,4,5,6,7,8,9,10,11	1.1	0	1		1,2	86	92	64.7	138.2	95.4	74.5	70.1	114.4	73.6	40.8	103	94.4	102.8	69.1	207.3	81.4
PVX_031690	Pv031690	variable surface protein Vir30, putative	20			7	1.1	0	1		1,2,3,4,5,6,7,8,9,10,11	1.1	0	1		1,2	66	31	55.8	55.6	35.8	93.7	65.6	56.4	80.7	48	30	28.8	34.1	32	85.5	67.3
PVX_083515	Pv083515	protein disulfide-isomerase, putative	20	PF13_0272: thioredoxin-related protein, putative	PY06242: transmembrane protein 17	6	5.736e-96	2408.1	20.5621	9	3	1.31223e-40	1765.9	5.89034	2	1	361	2127	1173.6	1752.6	460.9	67.7	123.1	832.3	321.5	809.2	1802.9	1642.7	2281.5	2780.9	693.2	243
PVX_084825	Pv084825	calmodulin, putative	20	PF14_0323: calmodulin	PY06908: calmodulin	6	1.76297e-60	540.66	5.04262	8	2,5,6,10,11	4.44641e-49	345	3.00116	2	1	172	517	321.1	293.2	205.9	171.4	228.3	66.5	190	223.6	623.5	725.3	354.8	365.8	120.6	120.2
PVX_084105	Pv084105	serine/threonine-protein kinase Nek1, putative	20	PFL0080c: serine/threonine-protein kinase, Pfnek-3	PY04005: NIMA-related protein kinase	6	3.17692e-97	1760.35	25.8813	8	2,3	1.14172e-56	1572.6	10.7738	2	1	161	1734	130.9	55.4	273.4	72.8	68.7	168.8	220.8	165.5	2337.8	1324.3	1538.8	1733.2	729.8	246.3
PVX_087835	Pv087835	ATP synthase lipid-binding protein, mitochondrial precursor, putative	20	MAL7P1.340: ATP synthase subunit C, putative	PY03813: ATPase subunit 9, putative	6	2.14129e-94	818.62	8.265	9	1,2,3,4,11	5.02768e-64	695.1	5.33624	2	1	160	855	112.5	146.9	96.9	108	120.7	222.1	253.8	159.8	737.8	821.1	921.8	940.8	388.5	108.1
PVX_082770	Pv082770	nuclear movement protein, putative	20	PF13_0204: nuclear movement protein, putative	PY06251: nuclear distribution gene C homolog	6	2.26084e-67	511.5	6.70234	1	2,3,10,11	5.68872e-32	294.8	3.54357	2	1	116	411	524.9	677.5	94.4	76	86.2	173.1	150	313.4	387.5	340.7	402	512.7	81.9	114.7
PVX_111355	Pv111355	merozoite capping protein 1, putative	20	PF10_0268: merozoite capping protein 1	PY03834: AhpC/TSA family, putative	6	9.1997e-70	1408.4	7.32136	2	11	1.39498e-35	754.9	2.96845	1	2	1138	384	1051	935.9	1089.7	1631.2	1437.1	747.2	786.7	514.4	537.3	453.7	246	296.9	309.4	222.8
PVX_085840	Pv085840	nuclear transport factor 2, putative	20	PF14_0122: nuclear transport factor 2, putative	PY00424: nuclear transport factor 2	6	2.34286e-94	1008.5	9.19919	9	1,2,3,4,5,10,11	4.15787e-60	972.9	7.14205	2	1	158	1131	125.3	105.5	116.1	89	98.9	122.8	365.3	148.4	1017.1	1245	1257.2	1005.8	198.3	120.5
PVX_094505	Pv094505	hypothetical protein, conserved	20	PF10_0063: DNA/RNA-binding protein, putative		6	1.63738e-56	853.167	5.2418	9	1,2,4,6,10,11	4.89797e-17	546.6	2.84164	2	1	297	843	155	172.2	176.8	150.1	285.4	647.1	224.4	1042.7	640.3	624.6	907.8	1200.8	323.2	168.7
PVX_080050	Pv080050	karyopherin beta, putative	20	PFE1195w: karyopherin beta	PY00155: karyopherin beta	6	3.40629e-89	1670.55	15.6475	9	10,11	1.11742e-65	1261.3	7.36377	2	1	198	1460	217.1	289.6	164.9	162.2	132.6	227.9	303.4	219.3	955.6	1313.3	1481.5	2087.7	126.8	101.3
PVX_100985	Pv100985	replication factor C subunit 4, putative	20	PFL2005w: replication factor C subunit 4	PY01493: replication factor C subunit 4	6	1.51376e-76	3024.3	24.5354	7	3	1.22511e-36	354	2.97876	2	1	179	533	245.4	219.4	264.5	154.9	128.5	174.8	171.8	3152.8	560.4	604.7	502.8	463.6	154.5	335.4
PVX_080685	Pv080685	translationally controlled tumor protein, putative	20	PFE0545c: histamine-releasing factor, putative	PY04896: translationally controlled tumor protein	6	4.32605e-71	2435.4	29.5176	9	11	9.38513e-52	2251.7	9.53563	2	1	264	2516	351.6	379.4	408.2	187.9	177	226.5	319.4	536.7	2330.5	2689.9	2529.9	2511.7	525.7	85.4
PVX_119320	Pv119320	hypothetical protein, conserved	20	PFC0176c: conserved Plasmodium protein, unknown function	PY00505: Plasmodium vivax PV1H14115_P	6	7.93135e-67	2126.5	12.5508	9	7	1.31331e-36	1637.1	7.52231	2	1	251	1888	155	126.9	242.4	303.1	205.4	290.7	213.4	184.1	1461.3	1469.8	2242.8	2378.4	1707.2	250.4
PVX_003985	Pv003985	syntaxin, putative	20	PFB0480w: Qa-SNARE protein	PY04059: hypothetical protein	6	9.21039e-34	195.2	2.9481	1	6,11	5.9203e-25	106.4	1.92041	2	1	116	222	306.2	284.6	108.4	137.5	103.2	138.6	90.5	142.6	181.7	146.9	343.1	216.3	220.3	109.9
PVX_122600	Pv122600	hypothetical protein, conserved	20	MAL13P1.81: conserved Plasmodium protein, unknown function		6	1.15287e-52	1178.5	13.9934	9	1,2,3	6.5218e-25	831.3	3.87249	2	1	289	1121	108.6	138.9	572.9	67.2	81.1	374.2	351.6	998.8	960.2	984.4	1475.8	1062.5	878.3	351.5
PVX_094625	Pv094625	hypothetical protein, conserved	20	PF10_0083: Zinc finger C-x8-C-x5-C-x3-H type, putative	PY05712: hypothetical protein	6	5.84848e-66	1233	16.4511	1	9	4.45623e-14	34.2	1.42327	1	2	115	81	1516.8	1108.7	131.2	131	109.2	106.3	97.1	116.2	91.8	71.9	78.6	80.9	101.9	116.8
PVX_092385	Pv092385	hypothetical protein, conserved	20	PF11_0364: conserved Plasmodium protein, unknown function		6	6.95532e-38	457.5	5.00964	7	3	2.67732e-19	206.1	1.81462	2	1	253	459	261.9	231	264.3	159	114.1	492.7	234.7	571.6	371.2	404.3	522.9	537.8	229.6	296.2
PVX_080450	Pv080450	nif-like protein, putative	20	PFE0795c: protein phosphatase, putative	PY00230: NLI interacting factor, putative	6	6.94808e-51	356.2	4.80149	9	7	1.36581e-38	304.1	3.76455	2	1	110	414	112.1	81.6	117.2	94.7	96	135.7	106.5	93.7	386.4	370.3	480.6	419.1	93.5	97.2
PVX_123480	Pv123480	seryl-tRNA synthetase, putative	20	PFL0770w: seryl-tRNA synthetase, putative	PY03295: seryl-tRNA synthetase	6	1.81189e-24	123.6	3.01303	6	8	2.56202e-29	63	1.98901	1	2	127	64	109.9	116.1	90.4	124.6	105.1	128.4	185	87.3	67	55.7	86.6	45.6	83.8	143.6
PVX_092075	Pv092075	26S proteasome regulatory complex subunit, putative	20	PF11_0303: 26S proteasome regulatory complex subunit, putative	PY06923: Homo sapiens KIAA0107-like protein	6	5.41949e-29	81.5	1.8698	8	3	4.39127e-21	51	1.46661	2	1	109	160	127.6	111.4	111.2	131.5	93.7	113.4	96.9	109.9	178.1	172.4	128.3	162.4	125.1	92.3
PVX_092205	Pv092205	ubiquitin domain containing protein	20	PF11_0329: ubiquitin-like protein, putative	PY03631: suppressor of NosA	6	5.56362e-36	437.533	6.2108	1	2,3,11	7.42711e-19	294.8	3.56348	2	1	115	410	567.5	475.6	126.9	73.6	73.4	154.5	146.5	381.4	342.5	550.7	356.4	389.8	235.2	104.9
PVX_082985	Pv082985	hypothetical protein, conserved	17	MAL13P1.211: conserved Plasmodium protein, unknown function		6	4.81719e-48	1645.8	8.44369	10	1	2.51836e-10	300.9	2.04118	2	1	289	590	208.9	233.2	280.4	312.2	281.4	225.8	345.3	1693.6	519.3	565.7	654.1	620.5	1866.9	372.5
PVX_086190	Pv086190	hypothetical protein, conserved	20	PF14_0046: conserved Plasmodium protein, unknown function		6	1.34258e-36	1639.2	12.2274	1	3	0.000146615	118.4	1.4337	2	1	273	391	2001.5	1568.8	174.4	175	146	556.9	312.8	644.9	456.2	407.6	333.7	368.2	287.4	323.9
PVX_121905	Pv121905	hypothetical protein	20			6	1.00786e-41	1819.25	13.7354	7	10,11	8.42666e-17	605.4	2.92435	2	1	315	920	163.4	199.5	313.9	186.1	184.7	591.6	296.5	1962.1	647	688.7	1003.2	1341.1	152	133.7
PVX_080130	Pv080130	hypothetical protein, conserved	20	PFE1120w: conserved Plasmodium protein, unknown function	PY00040: hypothetical protein	6	1.22106e-24	58.42	2.14102	2,6,7,10,11	9	9.86422e-20	35.3	1.63036	1	2	91	56	109.5	65.4	89.8	67.9	79.8	93.9	125.3	48.1	59.1	62.5	52.5	49.9	108.5	198.3
PVX_116620	Pv116620	phosphoribosylpyrophosphate synthetase, putative	20	PF13_0143: phosphoribosylpyrophosphate synthetase	PY00920: phosphoribosylpyrophosphate synthetase	6	2.65046e-26	183.922	2.95708	9	1,2,3,4,5,6,7,10,11	1.2599e-23	121.3	2.18689	2	1	102	224	83.9	86.6	76.2	102.1	124	94.7	114.2	59.8	163.1	175.2	242.9	312.9	81.5	108.1
PVX_085575	Pv085575	tRNA pseudouridine synthase, putative	20	PF14_0174: pseudouridine synthase, putative	PY05447: unknown protein-related	6	2.83936e-22	291.8	3.23773	5	3	1.34806e-10	71.6	1.31076	2	1	230	302	193.1	249.8	312.6	143.7	130.4	422.2	143.1	387.3	270	199.5	427.9	310.7	237.9	200
PVX_122480	Pv122480	hypothetical protein, conserved	20	MAL13P1.66: conserved Plasmodium protein, unknown function	PY03769: chloroquine resistance marker protein	6	9.92618e-34	495.6	4.47059	2	9	1.18215e-19	304.8	2.77519	1	2	477	172	258.1	230.7	360.1	638.4	617.6	416.2	350.1	445	210	191.3	138.5	147	198.7	268.2
PVX_098750	Pv098750	hypothetical protein, conserved	20	PFI0300w: developmental protein, putative	PY07558: developmental protein DG1118	6	9.50258e-49	836.22	9.01131	9	1,2,3,6,11	4.04772e-18	746.3	5.41076	2	1	169	916	84.6	64.2	151.8	94.5	89.3	360	150.3	334.7	714.4	1066.4	873.5	1007.7	358.5	113.4
PVX_119395	Pv119395	hypothetical protein, conserved	20	PFC0241w: conserved Plasmodium protein, unknown function		6	2.22664e-37	678.16	7.69193	9	2,3,6,10,11	2.19527e-17	440.6	4.12261	2	1	141	582	173.9	181.3	124.6	69.4	72.9	322.4	116.3	147.2	383.4	384.4	645.8	913.3	129.6	118.5
PVX_092105	Pv092105	transporter, putative	20	PF11_0310: transporter, putative	PY02129: hypothetical protein	6	1.40444e-24	248.15	3.11461	10	2,3,5,11	1.03587e-18	179.3	2.32227	2	1	136	315	255.1	247.1	146.7	136.3	120.8	128	146.2	192.6	326.4	357.3	193.7	382.2	365.5	84.3
PVX_111030	Pv111030	ubiquitin-conjugating enzyme, putative	20	PF10_0330: ubiquitin conjugating enzyme, putative	PY00468: Ubiquitin-conjugating enzyme, putative	6	3.39619e-32	852.55	5.74034	1	10,11	1.46138e-18	303.8	2.07312	1	2	587	283	1183.2	881.6	910.7	551.8	757.4	303.5	411.1	329.8	377.3	280.5	140.2	334.6	161.4	198.3
PVX_118460	Pv118460	hypothetical protein, conserved	20	PF14_0385: conserved Plasmodium protein, unknown function	PY02582: hypothetical protein	6	3.7448e-47	786.4	9.96693	7	1	3.14402e-07	98.5	1.7248	1	2	234	136	99.4	75.9	277.4	244.2	201.3	324.7	124.6	874.1	134.4	126.5	140.8	141.9	169.9	174.2
PVX_122370	Pv122370	hypothetical protein, conserved	20	MAL13P1.52: conserved Plasmodium protein, unknown function	PY02799: unnamed protein product	6	3.51146e-27	174.6	3.49785	3	9	4.31041e-16	74	1.88411	1	2	158	84	107	141.2	94.1	205.5	244.5	90.4	154.1	109.9	102.6	92.3	78.1	61.8	113.5	206.6
PVX_085590	Pv085590	hypothetical protein, conserved	20	PF14_0170: NOT family protein, putative	PY03055: similar to KIAA1007 protein-related	6	1.18987e-25	593.6	6.30474	1	3	1.18453e-09	178.1	1.94383	2	1	189	367	776.4	634.6	220.3	145.4	111.9	314	152.1	337.9	436.6	398.2	277.4	354.9	323.4	198.3
PVX_083315	Pv083315	hypothetical protein, conserved	20	PF13_0254: conserved Plasmodium membrane protein, unknown function	PY07162: hypothetical protein	6	1.44709e-32	228.1	3.10813	5	1	6.56723e-08	33.8	1.15526	2	1	218	252	93.6	122.8	159.2	235.2	137.1	336.3	220.6	200.5	234.6	277.2	249.9	244.2	212	161
PVX_110905	Pv110905	pyruvate kinase, putative	20	PF10_0363: pyruvate kinase 2, putative	PY03879: pyruvate kinase	6	2.67774e-22	330.4	6.46116	4	7	8.1397e-19	145.4	2.25345	1	2	261	116	156.1	88.2	390.9	173.4	285	134	323.7	60.5	195.2	44	140	85	156.7	109.9
PVX_003555	Pv003555	hypothetical protein, conserved	20	MAL7P1.7: Plasmodium exported protein (PHISTb), unknown function		6	6.53192e-54	1946.5	22.9944	7	1	0.116144	41.4	1.1715	2	1	241	283	89.1	87.9	165.8	96.5	73.5	731	140	2035	162.2	213.6	409.3	346.1	238.6	186.8
PVX_114395	Pv114395	hypothetical protein, conserved	20	PFF1250w: conserved Plasmodium protein, unknown function		6	1.82627e-21	121.8	2.21678	5	9	3.81566e-21	91.3	1.86132	1	2	197	106	112.5	126.3	199.4	220.8	151.5	221.9	192.7	128.7	136.4	87.6	95.2	105	221.9	123
PVX_090030	Pv090030	hypothetical protein, conserved	20	PFD0910w: conserved Plasmodium protein, unknown function	PY05600: hypothetical protein	6	2.91061e-43	1335.2	14.1159	9	2,11	2.86946e-26	866.5	5.11444	2	1	211	1077	110.4	190	279.2	120.8	213.1	184.2	255.7	244.2	749.1	685.2	1378.5	1495.5	708.7	82.8
PVX_116815	Pv116815	hypothetical protein, conserved	20	PF14_0701: conserved Plasmodium protein, unknown function	PY03690: hypothetical protein	6	3.04763e-25	173.5	2.93207	5	9	1.09459e-24	73.5	1.78025	1	2	168	94	133.3	204.7	136.4	105.4	156.3	263.3	177.2	111.2	96.6	100.6	100.7	78.8	83.6	164.3
PVX_087150	Pv087150	hypothetical protein, conserved	15			6	1.28798e-41	1229	14.1163	1	10,11	2.76159e-17	475.1	2.8245	1	2	736	260	1780.1	865.3	543.2	1079.8	1276.8	172.5	605	234.2	261.8	171.2	325.2	283.4	107	80.4
PVX_091435	Pv091435	hypothetical protein, conserved	20	PF11_0168: moving junction protein	PY02159: Drosophila melanogaster CG15040 gene product	6	8.34179e-22	82.6	2.05762	6	4	6.51371e-25	34.4	1.3731	1	2	127	92	110	108.5	78.1	154.7	141.6	97.8	160.7	80.3	95	88.4	85.6	99.9	105.2	172.5
PVX_083085	Pv083085	hypothetical protein, conserved	20	MAL13P1.380: conserved Plasmodium protein, unknown function	PY02945: chloroquine resistance marker protein, putative	6	2.58935e-27	368	4.47498	10	3	0.0181061	49.4	1.3212	2	1	154	203	202.6	120.7	189.7	112.4	105.9	237.5	123.3	189.2	272.5	260.4	159.1	120.8	473.9	113.2
PVX_092710	Pv092710	hypothetical protein, conserved	20	PF11_0433: conserved Plasmodium protein, unknown function	PY02756: hypothetical protein	6	5.77331e-25	453.35	3.97181	3	10,11	4.10181e-08	19.3	1.05083	2	1	380	399	218.6	315.9	306.4	187.3	605.9	513.7	285.1	567.5	386	378.9	377.2	454	188.7	116.4
PVX_081580	Pv081580	hypothetical protein, conserved	20	PFA0175w: conserved Plasmodium protein, unknown function	PY04835: Streptococcus pyogenes AMV156, putative	6	1.95568e-21	408.8	7.42767	6	9	7.52743e-20	133.8	2.47845	1	2	224	91	153.6	191.6	109.5	198	224.3	117.3	472.4	111.3	106.9	127.7	92.2	35	133.5	146.1
PVX_084760	Pv084760	hypothetical protein, conserved	20	PF14_0336: conserved Plasmodium protein, unknown function	PY05583: hypothetical protein	6	1.93179e-24	321.6	3.25843	5	11	0.249664	30	1.13032	1	2	260	230	329.1	359.2	239.4	241.1	187.8	464	168.5	254.5	243.1	221.5	244.4	212	232.4	142.4
PVX_099745	Pv099745	transporter, putative	20	PFI1295c: monocarboxylate transporter, putative	PY04355: hypothetical protein	6	8.45537e-18	193	2.87743	8	9	0.443541	18	1.09928	2	1	181	199	146.3	182.7	178.4	196.3	131.2	258.7	141.9	115.3	231.2	360.3	110.1	95.5	198	127.1
PVX_093535	Pv093535	hypothetical protein, conserved	20	MAL8P1.139: conserved Plasmodium membrane protein, unknown function	PY00801: hypothetical protein	6	4.86251e-20	175.7	2.54123	6	9	2.27518e-19	124.4	1.88921	1	2	264	140	202.1	89	247.7	262.2	276	246	289.7	190.2	165.3	166.5	119.7	108.3	175.5	181.8
PVX_081775	Pv081775	hypothetical protein, conserved	20	PF07_0123: mRNA (N6-adenosine)-methyltransferase, putative	PY01472: hypothetical protein	6	1.31143e-20	302.7	3.69786	1	8	4.62425e-08	46.7	1.38468	1	2	168	121	396.2	433.7	144.3	118	112.4	308.7	157.2	230.1	111.3	113.1	108.2	153.1	182.5	134.6
PVX_086090	Pv086090	hypothetical protein, conserved	20	PF14_0065: conserved Plasmodium membrane protein, unknown function	PY06432: hypothetical protein	6	8.2919e-32	1594.45	18.284	10	3,5	6.24134e-08	129.4	1.7968	2	1	162	292	129.3	232.8	207.5	206.5	83.8	100.7	213.5	338.1	250.4	231.4	403.1	282.2	1686.7	455.4
PVX_083330	Pv083330	hypothetical protein, conserved	20	MAL13P1.245: conserved Plasmodium protein, unknown function	PY05114: hypothetical protein	6	3.86879e-39	704.1	7.7572	7	5	0.00303497	7.3	1.04966	1	2	154	147	115.1	131.3	195.4	169.2	165.9	104.2	137	808.3	133.9	167.7	171.1	115.3	409.9	83.7
PVX_101015	Pv101015	hypothetical protein, conserved	20	PFL2035c: conserved Plasmodium membrane protein, unknown function	PY01487: hypothetical protein	6	3.50768e-23	392.5	2.72376	5	9	4.81166e-19	268	2.16219	1	2	499	231	384.5	299.9	464.1	519	598.6	620.2	291.2	406.3	258	209.1	252.7	202.7	343.5	277.8
PVX_082475	Pv082475	hypothetical protein, conserved	20	MAL13P1.165: GPI transamidase subunit PIG-U, putative		6	1.62278e-17	287.35	3.97618	4	10,11	8.90643e-15	140	1.79681	1	2	316	176	268.6	182.5	383.9	331.1	267.4	250.3	345.8	181.1	210.1	181.5	141.8	169.5	102.7	90.4
PVX_087880	Pv087880	hypothetical protein, conserved	20	MAL7P1.207: conserved Plasmodium protein, unknown function	PY01098: hypothetical protein	6	5.43053e-14	90.7	2.5611	3	7	0.0930529	16.5	1.1778	1	2	109	93	157.1	139.8	67.5	137.5	148.8	91.8	101.1	58.1	102.6	110.8	74.6	83.2	145.1	176.9
PVX_097625	Pv097625	merozoite surface protein 8, putative	20	PFE0120c: Merozoite Surface Protein 8, MSP8	PY06415: merozoite surface protein precursor	6	1.30967e-22	119.9	2.73266	1	8	0.000351672	12.5	1.11693	1	2	119	107	217.1	161.1	154.9	69	89.7	109.5	173.9	104.2	78.6	59.7	179.2	110.2	153.4	118.1
PVX_083115	Pv083115	hypothetical protein, conserved	20	PFI0975c: conserved Plasmodium protein, unknown function		6	1.87116e-18	171.817	3.03856	6	3,4,5,7,10,11	0.0453336	25.8	1.25171	1	2	128	103	182.3	195.5	82.4	134.4	76.7	91.9	256.1	61.9	105.6	84.7	115.2	104.4	109.4	83.4
PVX_123840	Pv123840	hypothetical protein, conserved	20	PFL1165w: conserved Plasmodium protein, unknown function	PY05412: hypothetical protein	6	2.36588e-17	118.8	2.43826	3	9	2.36532e-07	67.4	1.79858	1	2	152	84	143.6	148.3	180	162.7	201.4	119.8	95	90	120.9	51.5	80.6	84.6	72.3	93.6
PVX_094865	Pv094865	hypothetical protein, conserved	20	PF10_0126: conserved Plasmodium protein, unknown function	PY01361: hypothetical protein	6	2.48673e-18	215.6	2.71793	1	2	0.0216121	27.6	1.18827	1	2	174	147	332.6	349.5	153.2	125.5	160.8	189.4	241.9	147.7	141.8	125.2	155.3	163.9	134.9	214.4
PVX_101040	Pv101040	rab GDP dissociation inhibitor beta, putative	20	PFL2060c: rabGDI protein	PY04102: rabGDI protein	6	5.42329e-40	521.6	8.76191	8	7	9.59157e-30	426.5	4.94542	2	1	108	535	86.3	59.2	84.2	98.8	87.1	108.5	161.9	67.2	549	628.6	520.2	440.8	164.9	70.2
PVX_122770	Pv122770	hypothetical protein, conserved	20	PF13_0106: conserved protein, unknown function	PY03275: hypothetical protein	6	2.23751e-17	434.7	5.81395	3	7	1.89713e-17	140.9	2.38955	1	2	242	101	169.6	157.6	158	189.2	525	137.5	201.8	90.3	122.1	90.8	97.2	95.7	175	186.8
PVX_079720	Pv079720	hypothetical protein, conserved	20	PFE1545c: Formin 1, putative	PY01292: Formin Homology 2 Domain, putative	6	3.92241e-23	264.6	2.82861	2	10,11	0.000121713	139.4	1.84896	1	2	304	164	328.7	472.7	238.9	409.3	394.2	233.6	241.9	150.9	147.8	215.6	174.1	119.5	126.8	162.6
PVX_084655	Pv084655	41-2 protein antigen precursor, putative	20	PF14_0358: 41-2 protein antigen precursor	PY05174: 41-2 protein antigen precursor-related	6	3.08322e-18	435.3	5.75738	9	2,3,4,6,7,10,11	7.77096e-10	285.6	3.89949	2	1	99	384	323.9	271.5	49.9	67.1	85.3	149.8	140.4	59.7	204.2	278.6	519.4	534.1	111.8	126.3
PVX_083110	Pv083110	hypothetical protein, conserved	20	MAL13P1.405: erythrocyte membrane protein pfemp3, putative	PY06836: ERYTHROCYTE MEMBRANE PROTEIN PFEMP3	6	2.02186e-19	101.8	2.51039	4	9	4.18722e-09	58	1.82269	1	2	129	71	204.1	115.7	169.2	135.7	102.7	153.8	81.3	117.9	81.8	65.2	82.6	52.2	171.7	128
PVX_000840	Pv000840	hypothetical protein, conserved	20	PFD0400w: conserved Plasmodium protein, unknown function	PY02234: hypothetical protein	6	5.0722e-12	169.25	3.08052	1	10,11	2.02713e-13	20	1.11068	1	2	201	181	311.7	189.5	201.7	218.9	183	223.6	176.5	143.6	181.7	170.1	180.7	190.3	72.1	90.6
PVX_118130	Pv118130	mitochondrial ribosomal protein S14 precursor, putative	20	PF14_0451: mitochondrial ribosomal protein S14 precursor, putative	PY00396: hypothetical protein	6	2.43311e-15	300.35	3.32199	7	1,2,3,4,5,6,10,11	9.31559e-08	121.5	2.03316	2	1	118	239	144.3	122	151.1	78.5	74.8	163.8	119.6	429.7	234	249.6	186.1	286.6	198.2	115.6
PVX_117025	Pv117025	U2 snRNP auxiliary factor, putative	20	PF14_0656: U2 snRNP auxiliary factor, putative	PY04361: splicing factor-like protein, putative	6	4.66982e-11	105.2	2.15604	9	3	4.02661e-11	53.8	1.44796	2	1	120	174	81.1	123.5	127.2	117	91	167.3	98.1	141.4	155	148.1	219.3	173.1	153.4	100.5
PVX_092070	Pv092070	hypothetical protein, conserved	20	PF11_0302: conserved Plasmodium protein, unknown function	PY06925: hypothetical protein	6	3.23759e-25	696.9	5.34747	9	1	2.57484e-19	441.4	2.46304	2	1	302	743	184	136.7	379.9	374.4	232.8	276.9	244.7	209.2	601.6	656.5	1076.4	638	189.8	142.4
PVX_084605	Pv084605	hypothetical protein, conserved	20	PFL0570c: mitochondrial ribosomal protein S18 precursor, putative	PY01223: hypothetical protein	6	9.49777e-11	263.55	3.09583	2	10,11	1.37659e-14	78.2	1.40144	1	2	273	195	208	139.9	220.9	389.3	250.5	246.4	257.9	142.7	227.6	186.2	161.3	204.1	154.5	97
PVX_118095	Pv118095	WD domain, G-beta repeat domain containing protein	20	PF14_0456: conserved Plasmodium protein, unknown function	PY01106: hypothetical protein	6	3.85853e-18	134.7	3.02252	5	8	8.07778e-13	70.7	1.75615	1	2	164	94	162.6	123.5	112.1	195.2	160.5	201.3	152.1	102.8	64.7	68.4	102.7	138.2	151.7	144.5
PVX_096970	Pv096970	variable surface protein Vir8-related	20			6	4.67199e-31	1189.4	20.2771	9	4	2.33545e-11	586.3	7.12004	2	1	96	682	29.1	83	61.7	101.2	71.3	92.1	152.7	232	98.6	127.7	1195.2	1306.9	180.8	168.6
PVX_086050	Pv086050	hypothetical protein	20	PF14_0073: conserved Plasmodium protein, unknown function	PY05266: hypothetical protein	6	2.85789e-16	358.3	2.83744	3	11	6.30483e-12	182.3	1.68844	1	2	447	265	528.3	523.1	453.2	467.5	553.3	407.7	353.6	360.4	205.2	250.5	275.4	327.9	286.8	195
PVX_081375	Pv081375	20S proteasome subunit beta-3, putative	20	PFA0400c: beta3 proteasome subunit, putative	PY06176: 7006-8626	6	5.56283e-15	444.85	4.22472	8	10,11	8.00042e-06	111.8	1.2648	2	1	422	534	214.5	167.5	469.5	456	478.7	262.9	444	184.8	546.7	618.9	598	372.3	118.9	157
PVX_086275	Pv086275	hypothetical protein, conserved	20	PF14_0031a: conserved Plasmodium protein, unknown function	PY00128: hypothetical protein	6	6.86125e-19	192.4	5.3236	10	8	1.38949e-20	32	1.75117	1	2	75	43	79.1	68.8	80.1	68.5	79.8	78.2	66.6	78.8	52.7	36.2	41.5	40.1	236.9	93
PVX_122850	Pv122850	Dihydrolipoyllysine-residue succinyltransferase component of 2-oxoglutarate dehydrogenase complex, putative	20	PF13_0121: dihydrolipamide succinyltransferase component of 2-oxoglutarate dehydrogenase complex	PY03521: 2-oxoglutarate dehydrogenase, E2 component, dihydrolipoamide succinyltransferase, putative	6	1.48753e-19	346.9	4.47944	9	7	5.18214e-33	307.7	3.83856	2	1	108	416	174.4	68.2	147	107	67.7	48.6	171.6	99.7	376.6	394.6	453	440.3	191.5	95.3
PVX_118300	Pv118300	hypothetical protein, conserved	20	PF14_0416: zinc finger protein, putative	PY01907: Arabidopsis thaliana MHF15.6	6	1.33825e-14	212	2.66405	3	9	2.21387e-20	90.6	1.70451	1	2	219	129	175.6	193.8	199.2	205.5	339.4	201.7	150.2	253.3	126.5	133.2	165.6	89.2	135.3	129.6
PVX_123655	Pv123655	hypothetical protein, conserved	20	PFL0975w: conserved Plasmodium protein, unknown function	PY06624: IQ calmodulin-binding motif, putative	6	8.34895e-12	60.3	1.87013	2	7	9.16804e-07	15.4	1.19744	1	2	93	78	62.6	85	106.9	129.6	108.6	58.4	63.6	69.3	82.2	87.6	85.1	56.9	166.7	162.6
PVX_098765	Pv098765	hypothetical protein, conserved	20	PFI0315c: dynein light intermediate chain 2, cytosolic	PY05018: dynein light intermediate chain 2, cytosolic	6	2.60028e-18	179.4	2.94156	9	3	0.00365029	55.8	1.27114	2	1	206	262	161.6	154	245.7	172.4	92.4	253.4	265.3	186.6	281.6	221.3	268.1	275.4	248.6	203.3
PVX_122170	Pv122170	hypothetical protein, conserved	20	MAL13P1.33: conserved Plasmodium protein, unknown function	PY02593: hypothetical protein	6	2.10672e-21	318.1	3.53871	5	3	1.59323e-06	9.6	1.04771	2	1	201	211	235.8	139.5	206.6	96.9	125.3	443.4	133.8	369.2	235.7	197.4	263.1	147.1	128.3	201.3
PVX_003720	Pv003720	hypothetical protein, conserved	20	PFB0255w: conserved Plasmodium protein, unknown function	PY01125: hypothetical protein	6	4.38994e-15	582.85	5.97525	2	10,11	1.25981e-08	224.8	2.07048	1	2	435	210	293.9	280	370.2	700	514.8	236.8	352	248.4	211.4	198.6	241.5	188.5	152	82.3
PVX_114820	Pv114820	Protein kinase domain containing protein	20	MAL13P1.278: serine/threonine protein kinase, putative	PY02340: chloroquine resistance marker protein	6	2.59679e-16	66.6	2.3904	5	9	2.32672e-18	47.7	1.98554	1	2	96	48	75.1	102.8	101.8	97.9	79.4	114.5	86.9	62	41.2	56.6	62.1	33.6	88.5	93.9
PVX_099470	Pv099470	WD domain, G-beta repeat domain containing protein	20			6	7.31036e-14	110	1.92127	4	5	4.31938e-06	33.2	1.24739	1	2	167	134	192.6	198	229.4	128.7	145.2	119.4	214.5	143.8	126.9	129.2	141	139.6	179.2	142.8
PVX_091105	Pv091105	membrane-associated calcum-binding protein, putative	20	PF11_0098: endoplasmic reticulum-resident calcium binding protein	PY05050: membrane-associated calcum-binding protein	6	3.77206e-11	46.775	1.66136	8	1,2,3,4,5,6,10,11	2.25483e-25	52.9	1.8546	2	1	62	115	53.3	103.7	51.9	90	55.7	49.6	62.1	91.6	110.1	124.9	133.3	90.9	64.5	113.5
PVX_002555	Pv002555	hypothetical protein, conserved	20	PFB0910w: Plasmodium exported protein, unknown function	PY04497: hypothetical protein	6	2.28288e-10	144.1	2.30172	8	1	2.91504e-08	60.8	1.43616	2	1	139	200	133.8	87.6	179.8	133.4	127.6	131	125.1	173.3	233.3	276.3	191.9	99.2	118.3	90
PVX_092960	Pv092960	farnesyltransferase beta subunit, putative	20	PF11_0483: farnesyltransferase beta subunit, putative	PY02409: Prenyltransferase and squalene oxidase repeat, putative	6	1.07813e-07	136.4	3.56391	9	7	1.15314e-05	58.7	1.55117	2	1	107	165	70.6	73.8	83.8	156.1	92.8	89.6	110.1	53.2	115.3	166.5	190.7	188.4	145.1	174.2
PVX_113395	Pv113395	helicase, putative	20	PFF0225w: DNA helicase, putative	PY05882: hypothetical protein	6	9.6887e-14	351.7	5.02403	2	7	9.40633e-09	118.7	1.95726	1	2	243	124	184.6	155.4	225.1	439.1	259.8	144.2	145.1	87.4	154.2	127.7	65.6	148.4	103.5	177.6
PVX_088045	Pv088045	hypothetical protein, conserved	20	PF07_0042: conserved Plasmodium protein, unknown function	PY04691: R27-2 protein	6	7.35009e-13	182.7	2.54831	4	9	3.20845e-14	90.8	1.69954	1	2	221	130	174.1	165.4	300.7	220.8	230.2	230	121.2	161	130.4	152.8	119.2	116.7	138.4	124.7
PVX_119435	Pv119435	hypothetical protein, conserved	20	PFC0270w: activator of Hsp90 ATPase, putative	PY05306: hypothetical protein	6	1.36038e-12	163.375	2.83722	9	3,4,10,11	1.41279e-14	81.4	1.64706	2	1	126	207	128.4	109	99.9	143.2	80.7	123.7	181.5	104.3	139.9	184.5	255.6	249	83.5	91.6
PVX_113920	Pv113920	RNA binding function, putative	20	PFF0760w: RNA and export factor binding protein, putative	PY07541: hypothetical protein	6	6.1306e-12	112.9	1.88203	5	8	0.000433246	36.7	1.26177	1	2	177	140	227	226.5	124.6	187.3	183.9	240.9	147.9	171.8	144.7	111.3	151	153.7	198.3	120.2
PVX_123785	Pv123785	cAMP-dependent protein kinase regulatory subunit, putative	20	PFL1110c: CAMP-dependent protein kinase regulatory subunit, putative	PY03451: putative cAMP-dependent protein kinase regulatory subunit	6	8.75303e-23	442.5	5.40737	8	7	2.14727e-13	261.1	2.73028	2	1	151	412	129.3	114.7	173.8	124.7	128	137.6	190.4	100.4	506.6	579.1	287.5	274.6	82.8	137.4
PVX_094710	Pv094710	WD domain, G-beta repeat domain containing protein	20	PFL0545w: kinesin-like protein, putative	PY07289: hypothetical protein	6	2.99625e-11	258.4	3.70859	3	7	3.24977e-11	49.5	1.27982	1	2	226	177	114	173.9	197.7	223.6	353.8	174.4	182.5	95.4	148.6	212.1	166.1	181	145.1	183.5
PVX_114260	Pv114260	hypothetical protein, conserved	20	PFF1100c: transcription factor with AP2 domain(s), putative	PY02180: hypothetical protein	6	3.64331e-13	232.9	3.37169	2	9	1.12192e-15	108.6	2.00277	1	2	217	108	126.1	100.7	159.8	331.1	240	183.2	170.4	132.6	134	102.9	105.7	90.6	115.2	111.5
PVX_099695	Pv099695	hypothetical protein, conserved	20	PFI1255w: zinc-binding protein (Yippee), putative	PY03878: hypothetical protein	6	2.73038e-16	372.95	4.10921	10	1,2,5,7,9,11	0.000857069	44.8	1.3321	1	2	180	135	135.8	137	175	154.3	203.2	91.8	274.2	104.1	134.7	226.5	98.8	79.6	492.9	143.9
PVX_083105	Pv083105	hypothetical protein, conserved	20	MAL13P1.540: heat shock protein 70 (hsp70), putative	PY05402: putative HSP protein	6	4.3434e-08	331	3.61867	8	10,11	0.00185942	204.6	1.86879	2	1	236	440	214.6	161.8	280.8	280.4	254.4	176.5	185.6	160.5	527	387.9	393.8	451.6	93.5	159.3
PVX_117360	Pv117360	valine-tRNA ligase, putative	20	PF14_0589: valine-tRNA ligase, putative	PY00514: valyl-tRNA synthetase	6	1.24856e-06	172.4	2.8478	9	3	0.00240664	45.5	1.25779	2	1	177	222	145.6	153.3	184.6	210.1	93.3	251.6	143.1	127.7	168.1	188.5	219.8	311.6	153.4	146.1
PVX_081490	Pv081490	hypothetical protein, conserved	20	PFA0275c: conserved Plasmodium protein, unknown function	PY04766: hypothetical protein	6	2.58192e-11	517.25	4.05975	7	10,11	4.4766e-20	164.2	1.74875	1	2	384	219	206.6	146.2	328.9	370.7	445.9	471.5	300.3	686.3	209.6	181.1	224.3	262.4	173.8	164.3
PVX_114990	Pv114990	guanylyl cyclase, putative	20	MAL13P1.301: guanylyl cyclase	PY00951: guanylyl cyclase enzyme-related	6	5.40137e-10	56.28	1.80171	2,3,6,10,11	7	0.596242	3	1.03401	2	1	88	91	116.6	105.6	84.1	100.7	72.5	87.9	96	70.2	92.6	111.2	88.7	72.5	136.8	226.4
PVX_089655	Pv089655	ubiquitin carboxyl-terminal hydrolase a, putative	20	PFD0680c: ubiquitin carboxyl-terminal hydrolase a, putative	PY00546: ubiquitin specific protease 5	6	9.84241e-10	136	2.52296	10	1	0.0704227	38.1	1.30047	1	2	165	127	87.1	91.6	146	176.6	193.3	134.3	174.4	98.4	112.5	134.3	149.1	111.5	225.3	106.6
PVX_099005	Pv099005	cysteine repeat modular protein, putative	20	PFI0550w: cysteine repeat modular protein 1, putative	PY00337: cysteine repeat modular protein 1 PbCRM1	6	3.98145e-09	75.8	2.40111	1	9	1.38294e-18	36.6	1.77053	1	2	84	48	140.6	119.2	99.5	78.9	73.8	70.1	98.4	36.4	37.2	44.8	54.6	53.6	100.2	142.8
PVX_090085	Pv090085	phosphatidylinositol 3- and 4-kinase, putative	20	PFD0965W: phosphatidylinositol 4-kinase, putative	PY06820: hypothetical protein	6	1.16494e-07	129.5	2.33643	1	7	0.000509282	13.9	1.0995	1	2	154	140	237.1	215.8	167.5	130.5	165.9	149.9	154.2	96.9	147.4	142.6	122.8	146.1	212	114.8
PVX_116875	Pv116875	hypothetical protein, conserved	20	PF14_0689: Yip1 protein, putative	PY05360: hypothetical protein	6	2.76028e-13	233.6	2.24786	7	1	8.65052e-15	44	1.16917	1	2	304	260	194.1	180.4	293.7	295.3	321	370.1	240.6	420.8	342	267.4	219.9	210.9	223.1	257.2
PVX_101285	Pv101285	U3 small nucleolar RNA-associated protein 11, putative	20	PFL2295w: nucleolar rRNA processing protein, putative	PY01569: Arabidopsis thaliana At3g60360/T8B10_20, putative	6	4.73422e-07	141.5	2.73195	7	9	4.55756e-10	58.1	1.68757	1	2	143	85	110.6	65.6	148.7	164.6	101.2	132	166.7	223.2	72.1	102.6	84.1	79.3	96.4	70.1
PVX_092300	Pv092300	hypothetical protein, conserved	20	PF11_0348: RNA (Uracil-5-)methyltransferase, putative	PY05313: unnamed protein product	6	1.97616e-07	171.4	2.60037	10	11	0.00721011	42.4	1.28024	2	1	151	194	139.1	92.3	172.9	160.3	150.1	128.3	145.1	169.8	160.6	200.3	175.1	238.6	278.5	107.1
PVX_094885	Pv094885	hypothetical protein, conserved	20	PF10_0130: conserved Plasmodium protein, unknown function	PY06773: hypothetical protein	6	2.44495e-09	113.9	2.49084	9	4	1.914e-10	71.3	1.75211	2	1	95	166	165.1	134.9	76.4	81.6	70.2	144.2	101.4	94.2	128.9	154.8	147.6	233.1	143.4	173.6
PVX_083510	Pv083510	hypothetical protein, conserved	20	MAL13P1.266: conserved Plasmodium protein, unknown function	PY06241: asparagine-rich protein	6	1.79938e-06	83.6	2.06226	5	8	6.17466e-07	45.5	1.5254	1	2	132	87	62.6	90.9	106.1	147.8	110.1	162.3	134.4	158.5	105	52.3	108.2	80.9	75.4	103.8
PVX_032190	Pv032190	variable surface protein Vir28-related	20			6	8.95842e-08	191.7	2.90746	2	7	1.50418e-07	65.5	1.53865	1	2	187	122	122.4	108.9	126.7	292.2	192.3	74.9	249.5	100.5	120.7	113.4	110.1	142	149.9	142
PVX_099410	Pv099410	hypothetical protein, conserved	20	PFI0975c: conserved Plasmodium protein, unknown function	PY05377: hypothetical protein	6	4.34152e-08	199.9	2.89839	5	1	0.491532	10.5	1.05682	2	1	185	195	121.6	89	168.3	148.2	140.3	305.2	162.2	177.6	210	290.6	130.3	150.3	173.8	266.5
PVX_111045	Pv111045	DNA binding protein Myb2, putative	20	PF10_0327: Myb2 protein	PY03148: Myb2 protein	6	3.44312e-12	451.5	5.25141	6	7	0.00621435	70.9	1.31908	1	2	293	222	260.1	199.4	273.1	184.1	259.4	191	557.7	106.2	229.1	153.6	140.8	365.1	161.7	177.5
PVX_116595	Pv116595	hypothetical protein	15	MAL13P1.139a: conserved Plasmodium protein, unknown function		6	2.29288e-09	673.375	3.61378	3	5,7,10,11	0.00015226	165.3	1.28883	2	1	572	738	546.2	471.5	514.8	810.7	931	276	329	219	632	692.5	604.9	1020.9	403.1	132.4
PVX_091660	Pv091660	hypothetical protein	20	PF11_0213: conserved Plasmodium protein, unknown function	PY00892: hypothetical protein	6	1.18383e-11	138.9	2.38484	1	2	0.000275746	3.8	1.02323	2	1	164	167	264.1	214.4	143.8	100.3	211.3	195.3	167.3	217.4	140.2	164.2	207.7	157.7	171.7	209.9
PVX_087745	Pv087745	hypothetical protein, conserved	20	MAL7P1.17: conserved Plasmodium membrane protein, unknown function	PY01949: hypothetical protein	6	4.72795e-06	222.8	2.61216	3	10,11	0.00444825	80	1.39663	1	2	282	202	208.6	222.9	294.1	356.3	361	183.2	214	211.7	191.6	207.8	219.8	187.5	150.1	126.3
PVX_081755	Pv081755	hypothetical protein, conserved	20	PF07_0120: conserved Plasmodium protein, unknown function	PY01476: hypothetical protein	6	1.00851e-12	58.1	1.81145	5	9	4.40186e-32	35.7	1.62742	1	2	93	57	77.1	97.1	74.9	76.9	111.9	129.7	69.7	86.6	46.3	38.1	86.1	57.1	173.4	171.9
PVX_115425	Pv115425	hypothetical protein, conserved	20	MAL13P1.350: conserved Plasmodium protein, unknown function	PY06441: Drosophila melanogaster CG15040 gene product	6	5.39926e-08	182.4	2.63149	5	8	0.0573318	43.9	1.28637	1	2	197	153	119.9	129.6	118.7	166	219.7	294.2	187.5	128.3	90.1	133.4	221.5	168.1	173.2	162.2
PVX_086085	Pv086085	Fe-S-cluster redox enzyme, putative	20	PF14_0066: radical SAM protein, putative	PY01072: unnamed protein product	6	1.08207e-08	212	3.21294	6	10,11	1.96987e-07	26.6	1.15928	1	2	194	167	171.8	131	135.8	198.6	160.8	165	307.8	154.8	189.1	168	143.7	167.1	86.8	104.8
PVX_083100	Pv083100	hypothetical protein, conserved	20	MAL13P1.395: krox-like protein. putative	PY05619: Krox-like protein	6	3.52381e-10	386	3.47754	7	6	0.12456	2	1.00741	2	1	270	272	334.2	294.6	227.7	281.3	303.4	382.5	155.8	541.8	295.6	284.3	254.4	254	328.4	254.4
PVX_122080	Pv122080	DNA-directed RNA polymerase II 13.3 kDa polypeptide, putative	20	PF13_0023: DNA-directed RNA polymerase 2, putative	PY02185: RNA polymerases L / 13 to 16 kDa subunit, putative	6	1.13007e-07	115.6	2.14683	5	8	1.0249e-06	74.8	1.6291	1	2	194	119	130	199.5	184	199.9	210.8	216.4	157.5	97.2	104.5	97.1	148.5	125.3	132.1	127.4
PVX_123055	Pv123055	AAA family ATPase, putative	20	MAL8P1.92: ATPase, putative	PY02401: cell division cycle protein 48 homolog	6	2.43593e-10	111	2.30282	6	4	0.150059	21.4	1.20132	1	2	128	106	99.6	107	85.2	69	144.8	143.5	196.2	145.6	107.3	108.4	101.2	108.3	173.4	168.6
PVX_122560	Pv122560	hypothetical protein, conserved	20	PF13_0084: ubiquitin-like protein, putative	PY00473: hypothetical protein	6	7.06211e-09	164.667	2.59819	6	2,10,11	2.39059e-09	0.2	1.00133	2	1	151	151	123.8	112.2	116.1	117.2	142.4	108.9	267.7	191.9	176.4	162.9	126.7	136.9	82.1	109.8
PVX_087685	Pv087685	hypothetical protein, conserved	18	MAL7P1.10: centrin, putative		6	1.71205e-07	810.2	7.69587	9	10,11	1.79796e-06	457.7	2.69456	2	1	270	728	453.8	353.5	278.3	369	354.6	186.8	161.8	205.5	498.4	550.5	890.2	972.1	125.7	116.3
PVX_084305	Pv084305	hypothetical protein, conserved	20	PFL0275w: conserved Plasmodium protein, unknown function	PY01765: zinc finger protein-related	6	2.55739e-05	109.7	2.99093	5	7	0.00747399	30.7	1.36075	1	2	116	85	57.1	83	153.5	108.2	99.6	164.8	52.8	55.1	76.6	77.8	96.7	89.2	170	93.9
PVX_118335	Pv118335	hypothetical protein, conserved	20	PF14_0409: conserved Plasmodium protein, unknown function	PY00096: AT hook motif, putative	6	2.47046e-09	238.5	3.4613	7	3	2.35413e-06	3	1.02479	2	1	121	124	156.6	164	114.4	107.7	96.9	207.5	78.3	335.4	80.6	149.6	123.8	141.9	174.9	137.9
PVX_114755	Pv114755	hypothetical protein, conserved	20	PF13_0295: conserved Plasmodium protein, unknown function		6	1.81278e-10	705.05	5.30302	7	10,11	0.246589	198.8	1.64441	1	2	507	309	326.6	281.1	564	567.6	627.4	355.9	421.5	868.9	323	363.2	279.5	268.2	143.6	184.1
PVX_089270	Pv089270	hypothetical protein, conserved	18	MAL8P1.50: conserved Plasmodium protein, unknown function	PY04245: hypothetical protein	6	7.65049e-08	843.9	4.01716	2	11	0.208188	202.3	1.30059	1	2	875	673	740	1004.4	656.3	1123.6	1087.2	1050.9	458.3	823.7	574.9	631.1	802.4	683.7	476.7	279.7
PVX_080465	Pv080465	hypothetical protein, conserved	20	PFE0780w: conserved Plasmodium protein, unknown function	PY02013: hypothetical protein	6	0.0019131	216.4	3.15323	7	1	0.572745	132.5	1.94038	2	1	141	273	120.1	80.9	151.8	129.6	189.7	130.8	102.5	316.9	240.2	225	318.1	310.3	198.7	188.4
PVX_123660	Pv123660	hypothetical protein, conserved	20	PFL0980w: conserved Plasmodium protein, unknown function	PY06625: hypothetical protein	6	0.0301474	192.5	2.07542	5	6	0.697825	1	1.00351	2	1	285	286	274.2	252.7	294.2	324.1	256.7	371.5	179	264.5	319.1	268.6	261.9	294.9	216.9	269.8
PVX_089250	Pv089250	small nuclear ribonucleoprotein G, putative	17	MAL8P1.48: small nuclear ribonucleoprotein, putative	PY07229: putative small nuclear ribonucleoprotein polypeptide G	6	0.000147026	324.625	2.73064	3	4,5,7,11	0.0012464	146.5	1.67079	1	2	365	218	334.2	276.1	248.1	464.5	512.2	222.1	377.5	160.4	248.8	175.7	262.5	186.6	492.4	119.7
PVX_080370	Pv080370	f-actin capping protein beta subunit, putative	20	PFE0880c: f-actin capping protein beta subunit, putative	PY03888: F-actin capping protein, beta subunit	6	0.000829693	118.7	2.76113	5	7	0.00913969	46.8	1.55385	1	2	131	85	96.4	41.5	155.8	149.8	85.8	186.1	79.2	67.4	103.6	83.4	77.1	73.7	138.6	92
PVX_099240	Pv099240	hypothetical protein, conserved	20	PFI0795w: conserved Plasmodium protein, unknown function	PY00222: CCAAT-box DNA binding protein subunit B	6	1.20671e-07	321.9	2.79332	4	10,11	0.000939456	155.3	1.61651	1	2	407	252	330.2	204.4	501.4	354.9	381.6	371.5	426.7	230.8	235.8	254.9	262.4	254.4	192	167
PVX_117480	Pv117480	hypothetical protein, conserved	20	PF14_0569: conserved Plasmodium protein, unknown function	PY05521: CCAAT-box DNA binding protein subunit B	6	0.0065577	36.8	1.64448	9	7	0.00294828	3.3	1.04435	2	1	74	78	82.8	73.1	61.3	66.9	83	59.5	101.1	57.1	53.9	69.2	90.2	97.6	64.5	148.6
PVX_100930	Pv100930	hydroxyethylthiazole kinase, putative	20	PFL1920c: hydroxyethylthiazole kinase, putative	PY04023: hypothetical protein	6	0.00193386	85	2.00711	1	7	0.573481	15.6	1.13288	2	1	117	133	189.8	149.1	119.8	154.4	75.3	87.6	150	84.4	91.7	137.4	166.8	136	119.2	101.3
PVX_081210	Pv081210	hypothetical protein, conserved	15	PFA0575c: conserved Plasmodium protein, unknown function		6	4.08826e-06	422.9	4.66465	10	11	0.00141315	75.7	1.22219	1	2	416	341	259.5	273.9	441.6	488.4	470	365.9	316.2	201.7	273.5	302	437.6	349.7	538.3	115.4
PVX_122290	Pv122290	protein phosphatase 2C domain containing protein	20	MAL13P1.44: protein phosphatase 2c-like protein, putative	PY02322: protein phosphatase 2C, putative	6	0.000507124	75.9	1.75298	3	8	1.5359e-06	31	1.27027	1	2	146	115	74.6	92.3	165.8	112.4	176.7	159.8	113.6	116.9	131.6	70	152.1	105	173.8	106.6
PVX_060190	Pv060190	hypothetical protein	13			6	2.41142e-05	348.66	4.84241	6	1,3,4,10,11	0.487351	57.7	1.31496	2	1	183	241	32.9	88.3	70.7	158.1	85.3	162.5	439.4	205.3	253.6	339.3	184.9	185.9	66.6	170.5
PVX_115200	Pv115200	DNA-directed RNA polymerase II 23 kDa polypeptide, putative	20	PF13_0341: DNA-directed RNA polymerase 2, putative	PY02779: RNA polymerase Rpb5, C-terminal domain, putative	6	4.10321e-05	56.2	1.45396	5	8	7.55799e-05	6.9	1.05119	1	2	142	135	75.6	114	139	167.7	81.2	180	140.7	159.9	83.3	164.3	156.2	135.5	199.8	179.9
PVX_117255	Pv117255	hypothetical protein, conserved	20	PF14_0610: zinc finger protein, putative	PY04485: Zinc finger C-x8-C-x5-C-x3-H type, putative	6	0.000440977	55.5	1.65448	4	8	1.35421e-05	12.5	1.14689	1	2	98	85	46.1	72.4	140.3	87.2	100.9	63.4	96	90.3	87	82.5	67.6	103.2	91.9	161
PVX_123275	Pv123275	acyl CoA binding protein, putative	20	PF08_0099: acyl CoA binding protein, putative	PY01656: Acyl CoA binding protein, putative	6	6.64965e-08	1620.3	6.53381	3	10	0.012517	858.4	3.23077	1	2	1243	385	429	415.3	1568.9	1862.1	1913.1	487.1	385	391.2	436.1	407	313.2	382.9	292.8	423.2
PVX_101475	Pv101475	tryptophanyl-tRNA synthetase, putative	20	PFL2485c: tryptophanyl-tRNA synthetase, putative		6	3.32606e-05	811.6	6.03162	4	10,11	0.29484	305.2	2.00793	1	2	608	303	365.7	247	972.9	649.6	458.5	556.6	402.3	454.3	395.6	294.5	260.4	260.5	143.4	179.2
PVX_082795	Pv082795	exonuclease, putative	20	PF13_0208: exoribonuclease, putative	PY04969: unnamed protein product-related	6	0.0664552	66.6	1.84411	9	4	0.0283138	44.3	1.44975	2	1	99	143	64.1	68.2	78.9	65.1	111	117.6	119.7	106.2	178.5	101.8	170.6	120.4	180.8	93.6
PVX_090185	Pv090185	hypothetical protein, conserved	20	PFD1080w: conserved Plasmodium protein, unknown function	PY06449: hypothetical protein	6	0.0182525	26.1	1.24833	1	2,5,6,7,10,11	0.224561	16.2	1.15898	2	1	102	118	122.8	139.6	121	89.9	125.8	83.4	89.3	72.9	103.9	106.9	117.2	144.4	138.3	156.8
PVX_117905	Pv117905	hypothetical protein, conserved	20	PF14_0490: conserved Plasmodium protein, unknown function	PY01625: hypothetical protein	6	0.350575	49.9	1.62065	5	7	0.000401061	18.8	1.24227	2	1	78	96	39.8	91.6	65	71.4	46	130.3	75.4	80.4	77.5	106.1	109.6	92.3	147	113.5
PVX_094525	Pv094525	thioredoxin domain containing protein	20	PF10_0066: thioredoxin, putative	PY00046: similar to ATP binding protein associated with cell differentiation	6	0.196068	24.6375	1.3179	1,2,3,4,5,6,10,11	7	0.109387	4	1.04219	2	1	95	99	59	58.9	79.9	105	88.9	72.4	128	77.5	102.9	96.7	84.5	110.9	138	145.9
PVX_114400	Pv114400	hypothetical protein, conserved	20	PFF1255w: conserved Plasmodium protein, unknown function	PY02046: hypothetical protein	6	0.127474	28.0333	1.38089	1,2,3,4,5,6,9,10,11	7	1.06086e-13	23.1	1.39555	1	2	82	58	67	91.1	74.1	82	98.7	65.3	87.4	73.6	73	79.6	46.8	34.1	173.2	214.5
PVX_119230	Pv119230	hypothetical protein	20	PFC0085c: Plasmodium exported protein, unknown function		5	1.79059e-115	5781.3	45.851	7	3	9.21062e-38	2696.3	6.10856	2	1	528	3224	137.9	143.1	340.5	130.2	128.9	1627.3	411.9	5910.2	3300.8	3104.8	3211.4	3279.5	487.4	365.4
PVX_119260	Pv119260	hypothetical protein, conserved	20	PFC0126c: PFMNL-1 CISD1-like iron-sulfur protein, putative	PY03962: hypothetical protein	5	1.59301e-69	1210.9	11.4568	1	10,11	8.2143e-25	370.7	2.1452	2	1	324	694	1033.6	1619.8	315.4	309.8	262.1	320.3	410.7	400.9	523.1	566.3	761.8	926.4	152.6	79
PVX_115460	Pv115460	hypothetical protein, conserved	20			5	2.62152e-88	2941.93	26.6564	9	1,2,11	4.60814e-45	2396.3	9.88176	2	1	270	2666	76.6	98.7	160.7	97.8	144.2	625.9	320.5	2298.1	2191.5	2359.7	3452.6	2660.5	292.8	158.5
PVX_115470	Pv115470	Pv-fam-d protein	20			5	3.4526e-67	592.775	7.65105	7	1,2,10,11	1.58844e-28	179.2	2.30233	2	1	138	317	78.6	69.6	106.6	104.4	115.5	209.8	151.6	681.9	239.7	241.4	356.2	429.8	87.7	90.3
PVX_082505	Pv082505	hypothetical protein, conserved	20	PF13_0168: CPW-WPC family protein	PY04297: Plasmodium falciparum CPW-WPC domain, putative	5	1.5715e-50	363.45	3.59329	9	6,11	2.26994e-29	247.3	2.18495	2	1	209	456	275.7	297.4	242.6	189.3	207.7	272.9	130.9	200	364.8	451.9	553.3	454	341	149.4
PVX_089940	Pv089940	hypothetical protein, conserved	20	PFD0820w: conserved Plasmodium protein, unknown function		5	2.83273e-81	1509.2	5.97101	9	3	3.4599e-41	1289.9	3.9935	2	1	431	1721	464.4	369.4	755.8	376.5	303.6	337.1	381.5	1275.3	1895.9	1361.8	1624.6	2001.1	1540.3	424.1
PVX_123495	Pv123495	signal recognition particle 19 kd protein, putative	20	PFL0785c: signal recognition particle SRP19, putative	PY05584: SRP19 protein, putative	5	4.35912e-71	849.6	7.59116	1	3	4.13594e-23	309.2	2.12396	2	1	275	584	887.9	1069.1	414.1	109.8	128.9	511.9	210.7	415.8	511.2	465.3	613.5	747.3	168.2	252.9
PVX_118390	Pv118390	ADP-ribosylation-like factor, putative	20	PF14_0399: ADP-ribosylation factor-like protein	PY00881: probable adp-ribosylation factor at2g18390	5	9.78594e-52	426.1	6.42802	9	4	1.78002e-56	401.9	6.61313	2	1	72	474	411.6	182.5	78.5	44.2	34.3	80.2	120.8	251.5	490.9	393.8	442.5	566.8	130.1	102.9
PVX_122975	Pv122975	hypothetical protein, conserved	20	MAL7P1.74: conserved Plasmodium protein, unknown function	PY02878: hypothetical protein	5	8.63648e-56	413.8	5.1925	9	7	2.41025e-25	222.5	2.15106	2	1	193	416	131.8	108.2	225.8	211.2	138.8	146.2	244.5	98.7	353.3	284.9	543.4	481.5	339.4	148.6
PVX_086240	Pv086240	acid phosphatase, putative	20	PF14_0036: phosphatase, putative		5	9.1506e-95	744.5	11.269	9	7	2.1031e-74	581	4.93898	2	1	148	729	96.8	128.9	93	202.8	141.5	136.9	163.2	72.5	616.5	663.4	696.9	937	85.2	156.8
PVX_000590	Pv000590	eukaryotic translation initiation factor 3 subunit 2, putative	20	MAL7P1.81: eukaryotic translation initiation factor 3 37.28 kDa subunit, putative	PY00595: eukaryotic translation initiation factor 3 39 kDa subunit	5	1.07541e-72	1668.36	12.6878	9	1,2,3,5,6,10,11	3.04367e-47	1166.6	9.02891	2	1	145	1312	137.9	63.5	218.9	78.6	80.2	182.7	166.3	396.3	585	1040.5	1704	1918.2	236.6	154.1
PVX_123745	Pv123745	endoplasmin precursor, putative	20	PF07_0029: heat shock protein 86	PY00582: heat shock protein 90	5	1.09143e-71	919.3	8.91817	9	4	3.29217e-54	834.8	5.27664	2	1	195	1030	213.1	332.9	116.1	91.4	124.1	322.9	321.6	404.9	1158.7	890.5	1103.4	967.4	351.7	181.8
PVX_080590	Pv080590	hypothetical protein, conserved	20	PFE0645w: conserved Plasmodium protein, unknown function	PY04626: hypothetical protein	5	7.10504e-55	842.55	8.10114	9	5,11	8.69383e-40	629.9	5.22185	2	1	149	779	173.4	185	178.7	173	131.6	98.6	164.3	352.5	615.2	578.8	816.6	1105.8	520.7	138.7
PVX_002835	Pv002835	T-complex protein 1, theta subunit, putative	20	PFB0635w: T-complex protein 1, putative	PY03932: T-complex protein 1	5	9.77315e-77	758.46	9.68399	9	2,3,4,10,11	6.89976e-56	540.4	6.4421	2	1	99	640	154.3	113.9	72.9	78.7	73.9	134.4	136.8	101.9	490.3	376.8	726.3	965.4	135.1	76.1
PVX_100920	Pv100920	hypothetical protein, conserved	20	PFL1910c: conserved Plasmodium protein, unknown function	PY04025: hypothetical protein	5	3.23841e-57	504.9	4.59615	9	1,3,4,5,11	6.85256e-51	460.2	4.22947	2	1	143	603	125.1	112.2	129.8	144.4	118.8	142.2	177.2	160.8	499.3	620.7	687.8	602.9	393.8	192.5
PVX_124155	Pv124155	hypothetical protein, conserved	20	PFL1460c: conserved Plasmodium protein, unknown function	PY03771: hypothetical protein	5	3.86501e-52	1038.3	6.15285	9	3	5.45637e-32	658.9	3.16387	2	1	305	963	288.5	429.8	325.1	347.4	201.5	380.4	268.3	778.2	673.4	700.8	1059.1	1420.5	959.3	374.4
PVX_100730	Pv100730	serine hydroxymethyltransferase, putative	20	PFL1720w: serine hydroxymethyltransferase	PY00962: Serine hydroxymethyltransferase	5	1.05019e-46	402.025	5.1976	8	3,5,10,11	5.12941e-40	277	3.32578	2	1	119	396	117.8	125.4	117.8	167.4	92.5	73.4	144.2	170.6	490.7	504.8	367.9	221.1	83.5	133.7
PVX_096985	Pv096985	variable surface protein Vir, putative	20			5	2.25042e-60	395.933	4.85649	9	1,2,4,6,10,11	6.48189e-62	363	4.34871	2	1	108	471	86.4	109.6	68.2	109.9	116.3	143.2	104.6	144.7	459.2	429.2	439	558.3	109.4	125.9
PVX_000660	Pv000660	hypothetical protein	20		PY07033: hypothetical protein	5	2.1824e-35	149.5	3.94291	4	9	1.86225e-26	82.9	2.50727	1	2	138	55	120.4	145.2	200.3	127.4	108.7	108.5	144.7	95.1	58.2	60	67.3	34.4	151.6	226.9
PVX_088100	Pv088100	hypothetical protein, conserved	20	MAL7P1.36: conserved Plasmodium protein, unknown function	PY01895: hypothetical protein	5	3.89253e-43	3344	17.5381	5	11	6.68759e-29	1549.7	4.79735	1	2	1958	408	509.1	600.4	1255.4	1469.7	2658.5	3546.2	859.3	977	356.3	315	536.3	424.9	334.4	202.2
PVX_003475	Pv003475	hypothetical protein, conserved	20	PFE1325w: conserved Plasmodium protein, unknown function		5	7.18657e-29	86.2	3.21026	1	8	6.78193e-17	33.4	1.80872	1	2	75	41	159.6	90.7	69.8	59	88.4	79.3	76.8	55.9	49.9	28.1	35	52.2	83.2	116.4
PVX_094850	Pv094850	GMP synthetase, putative	20	PF10_0123: GMP synthetase	PY03479: GMP synthetase	5	2.60275e-38	267.267	4.51975	7	1,2,3,6,10,11	4.45042e-31	153.8	2.95674	2	1	79	232	41.5	93	88.1	46.7	86.5	112.8	59.1	343.2	207.3	242.1	196.2	284.1	76.8	119.3
PVX_123930	Pv123930	hypothetical protein, conserved	20	PFL1255c: conserved Plasmodium protein, unknown function	PY01881: asparagine-rich protein, putative	5	1.39075e-26	95.2	2.57877	3	9	1.50532e-16	49.9	1.75492	1	2	116	66	104	116.8	85.8	139.8	155.5	125.4	73.7	67.1	71.4	72.3	56.1	64.6	98.5	162.6
PVX_118145	Pv118145	40S ribosomal protein S2, putative	20	PF14_0448: 40S ribosomal protein S2, putative	PY06704: ribosomal protein S5	5	8.49538e-33	662.7	5.44467	9	3	3.91734e-20	396.8	2.55425	2	1	255	652	173.9	199.5	265.1	160.5	149.1	390.6	311.3	587.2	501.6	483.4	888.8	734.7	340.6	209.6
PVX_114645	Pv114645	DEAD/DEAH box ATP-dependent RNA helicase, putative	20	PFF1500c: DEAD/DEAH box ATP-dependent RNA helicase, putative	PY00830: probable ATP-dependent RNA helicase has1	5	6.25657e-47	717.5	5.13783	9	1	2.74445e-13	362	2.15877	2	1	312	674	124.3	222.5	256.5	230.4	191.4	569.9	313.9	822.7	452	463.7	883.9	897.9	340.6	219.5
PVX_097675	Pv097675	merozoite surface protein 3 gamma (MSP3g), putative	20			5	7.55868e-34	573.45	6.90881	2	10,11	9.2044e-17	188.9	1.53181	1	2	544	355	519.8	346.4	566.2	670.5	663.9	414.4	405.4	571.9	389.6	298	433.4	300	98.5	95.6
PVX_123105	Pv123105	hypothetical protein, conserved	20	PF08_0081: conserved Plasmodium protein, unknown function	PY00458: hypothetical protein	5	3.78885e-50	1047.9	13.4306	5	3	6.76449e-08	37.6	1.11247	1	2	372	334	202.1	225	255.4	139.8	84.3	1132.2	248	1125	362.9	345.5	350.2	278.6	330.1	296.2
PVX_080680	Pv080680	hypothetical protein, conserved	20	PFE0550w: conserved Plasmodium protein, unknown function		5	1.34696e-43	1005.7	8.56165	9	6	4.59355e-28	809.9	4.75127	2	1	216	1026	179.5	121.4	240.8	173.6	213	319	133	354.4	970.4	855.5	920.4	1356.9	149.5	142.4
PVX_084475	Pv084475	hypothetical protein, conserved	20	PFL0445w: conserved Plasmodium protein, unknown function	PY03793: hypothetical protein	5	1.10813e-41	596	5.90535	8	4	1.89855e-27	387.5	2.85941	2	1	208	596	332.7	477.7	121.5	193.4	320.9	188.2	218.1	199	689.9	745.2	443.9	504.6	175.5	175.2
PVX_114705	Pv114705	vacuolar ATP synthase 21 kDa proteolipid subunit, putative	20	MAL13P1.271: V-type ATPase, putative	PY05899: ATP synthase subunit C, putative	5	7.44584e-38	538.66	5.71929	1	2,3,4,10,11	9.40149e-11	40.5	1.25408	2	1	159	200	624.9	680.7	145.8	95.5	125	217.2	213.4	153	230.8	223	177.1	168.6	116.1	88.3
PVX_083495	Pv083495	ABC transporter, putative	20	PF13_0271: ABC transporter, (heavy metal transporter family)	PY07088: ABC transporter	5	1.13389e-32	139.5	2.78617	3	7	9.54363e-23	86.4	2.01053	1	2	172	86	107.1	121.4	172.6	172	217.6	149.6	147.6	78.1	96.2	81.3	79.1	85.5	168.4	161
PVX_122410	Pv122410	26S proteasome ATPase subunit, putative	20	PF13_0063: 26S proteasome regulatory subunit 7, putative	PY02805: 26S proteasome subunit P45 family, putative	5	4.48059e-34	208.988	3.57651	8	2,3,4,5,6,7,10,11	1.78642e-37	154.7	3.03553	2	1	76	231	321.9	231.4	56.5	74.1	83.8	51.4	114	30.8	277.1	303	171.9	170.9	145.3	93
PVX_113865	Pv113865	hypothetical protein, conserved	20	PFF0705c: conserved Plasmodium protein, unknown function	PY05485: hypothetical protein	5	7.96583e-57	2162.6	21.9961	7	1	1.20718e-22	242.9	2.15064	2	1	211	454	99.9	106.1	477.6	119.5	133.8	184.1	140.4	2265.6	433.3	489.1	395	498.7	267.8	248.3
PVX_114210	Pv114210	hypothetical protein, conserved	20	PFF1055c: conserved Plasmodium protein, unknown function	PY01463: hypothetical protein	5	5.08299e-20	216.1	4.4576	8	7	5.09829e-11	130.7	1.95891	2	1	136	267	113.1	82.3	101.5	116.1	168.6	113	182.5	62.5	276.9	280.4	270.9	240	181.7	106.6
PVX_123615	Pv123615	formin 2, putative	20	PFL0925w: formin 2, putative	PY01855: Formin Homology 2 Domain, putative	5	7.7456e-28	168.4	3.65197	10	9	2.81027e-09	22.2	1.33586	1	2	88	66	109	148.3	84.4	87.2	96.9	108.8	64.1	74.9	74.6	62.9	87.2	39.7	231.9	149.4
PVX_095150	Pv095150	hypothetical protein, conserved	20	PFC0960c: conserved Plasmodium protein, unknown function	PY03753: hypothetical protein	5	2.36005e-31	729.9	5.36022	2	10,11	5.37494e-34	319.6	1.99347	1	2	641	322	464.3	484.8	590.2	897.3	722.3	525	471.9	428.1	441	294.1	270.4	281.4	173.8	161
PVX_085550	Pv085550	hypothetical protein, conserved	20	PF14_0179: conserved Plasmodium protein, unknown function	PY01639: hypothetical protein	5	1.09171e-27	343	5.86525	6	7	2.23559e-25	159	2.74725	1	2	250	91	206.6	345	225.1	176.6	186.1	248.8	413.5	70.5	121.3	82.5	94.7	65.5	106.8	141.2
PVX_089810	Pv089810	RAD protein (Pv-fam-e)	20			5	2.58747e-50	1049.1	9.12626	7	1	0.964043	62.5	1.23819	2	1	262	325	150.3	107.9	287.1	249.6	183.3	389.6	202.5	1178.2	214.1	256.7	583.9	245	184.4	76.1
PVX_092625	Pv092625	hypothetical protein	20	PF11_0417: conserved Plasmodium protein, unknown function	PY04790: hypothetical protein	5	4.30165e-29	121.5	3.00495	3	9	2.67923e-19	83.7	2.04234	1	2	164	80	163.6	162.5	144.6	159.4	182.1	160.5	173.4	74.9	93	106.9	65.6	55.7	110.2	101.3
PVX_085220	Pv085220	basic transcription factor 3b, putative	20	PF14_0241: basic transcription factor 3b, putative	PY05141: basic transcription factor 3, putative	5	4.05558e-29	257.786	3.281	9	1,2,3,4,6,10,11	7.03951e-24	216.8	2.66258	2	1	130	347	101.9	82.1	93.3	109.3	99.8	197.8	151.8	252.8	267	380.2	370	371.5	134.3	110.6
PVX_111500	Pv111500	RNA binding protein, putative	20	PF10_0235: RNA binding protein, putative		5	1.67329e-37	455.9	6.69163	1	9	2.41921e-20	92.6	2.05587	1	2	180	88	511.2	560.8	176.7	119	92.1	124.6	389.2	76.5	107.5	83	85.5	74.7	158.6	149.9
PVX_086155	Pv086155	ribonucleoside-diphosphate reductase small chain, putative	20	PF14_0053: ribonucleotide reductase small subunit	PY03671: Ribonucleotide reductase, small chain	5	6.25493e-38	826.2	9.35389	7	5	8.37321e-28	479	4.40199	2	1	141	620	108.9	79.5	104.7	105.1	171.2	98.9	223.9	925.1	815.1	699.7	508.7	455.7	164.5	228.2
PVX_123695	Pv123695	hypothetical protein, conserved	19	PFL1020w: conserved Plasmodium protein, unknown function	PY05399: hypothetical protein	5	5.65249e-33	269	3.20673	8	1	1.16918e-22	195	2.31935	2	1	148	343	151.6	92.3	137.7	105	118.3	218.1	159.9	272.8	440.8	340.9	285.1	304.4	190	119.1
PVX_081650	Pv081650	hypothetical protein, conserved	20	PF07_0110: protein phosphatase, putative	PY02099: Unknown, putative	5	7.95711e-29	304	4.92258	9	1,2,3,4,5,6,7,10,11	2.59211e-36	214.6	3.73725	2	1	78	293	74.1	114	74.2	77.3	37	92.6	110.9	60.2	181.9	227.2	336.8	426.2	90.2	61.1
PVX_098740	Pv098740	endonuclease/exonuclease/phosphatase domain containing protein	20			5	1.20715e-28	365.3	3.8696	3	9	1.60352e-26	201.4	2.41135	1	2	344	143	203.1	300.2	340.1	431.7	492.6	251.3	204.9	233.7	178.9	137.1	139.3	115.3	161.7	176.9
PVX_002505	Pv002505	hypothetical protein, conserved	20			5	2.49887e-31	626.8	6.79298	7	1	3.33751e-18	77	1.63322	1	2	199	122	86.6	129.9	182	193.8	173.5	241.4	202.3	735	140.2	94.7	140.8	110.6	185.3	174.3
PVX_079905	Pv079905	hypothetical protein, conserved	20	PFE1330c: conserved Plasmodium protein, unknown function	PY03733: hypothetical protein	5	1.9347e-20	180.7	2.79444	8	4	7.2637e-18	130.7	1.90262	2	1	145	276	165.3	163.2	100.7	123.2	135.6	173.1	191.2	106.6	270	292.9	246.4	292.7	134.9	181.8
PVX_080070	Pv080070	hypothetical protein, conserved	20	PFE1175w: conserved Plasmodium protein, unknown function	PY03712: hypothetical protein	5	2.67414e-46	1804.4	16.9399	7	1	9.40202e-23	342.1	3.87479	2	1	119	461	114.4	111.9	147.2	62.4	63.2	176.7	145.3	1917.6	551.4	427.4	386.5	479.2	206.3	183.6
PVX_123155	Pv123155	hypothetical protein, conserved	20	PF08_0088: conserved Plasmodium protein, unknown function	PY01796: hypothetical protein	5	2.22682e-51	1548.8	21.7059	1	7	2.44123e-10	84.4	1.88842	1	2	179	95	1322.4	1924.7	154.3	161.4	263.1	77.7	240.3	74.8	99	100	96.1	85	135.1	155.2
PVX_114470	Pv114470	hypothetical protein, conserved	20	PFF1325c: c3h4-type ring finger protein, putative	PY04641: similar to CG8974 gene product-related	5	2.52885e-25	302.75	2.76582	2	10,11	0.808503	15.5	1.04927	1	2	330	315	505.9	382.9	327.7	474.2	299.1	206.1	343.4	333.5	393.9	314.4	256.6	293.6	222.4	120.5
PVX_001965	Pv001965	hypothetical protein, conserved	20	PF10_0214: RNA binding protein, putative	PY04813: RNA recognition motif, putative	5	4.02084e-27	89.9	2.4025	6	7	2.87038e-20	37.4	1.52017	1	2	109	72	72	113.3	59.5	149.3	134.3	49.2	154	64.1	86.2	72.6	63.8	65.1	123.5	84.3
PVX_113650	Pv113650	50S ribosomal protein L19, putative	20	PFF0495w: mitochondrial ribosomal protein L19 precursor, putative	PY04391: hypothetical protein	5	1.54169e-25	951.1	6.76075	3	11	3.50488e-25	439	2.85389	1	2	676	237	296.9	423.4	597.9	856.5	1116.2	440.9	367.7	392.2	303.4	266.9	199.9	176.9	311.1	165.1
PVX_111230	Pv111230	hypothetical protein, conserved	20	PF10_0292: conserved Plasmodium protein, unknown function	PY04105: hypothetical protein	5	2.03944e-23	421.1	4.78687	6	9	1.41668e-22	187	2.33763	1	2	327	140	155.1	106.3	296.8	344.6	230.6	229.7	532.3	256.5	147.8	189.3	89.7	132.6	273.5	242.9
PVX_085140	Pv085140	hypothetical protein, conserved	20	PF14_0258: conserved Plasmodium membrane protein, unknown function		5	1.19712e-26	237.1	3.1535	9	4	8.45478e-36	187.9	2.90375	2	1	99	287	89.9	119.7	110.1	101.1	70.9	104.3	106.9	118.3	192.3	259.6	231.5	462.9	118.3	211.2
PVX_081820	Pv081820	hypothetical protein, conserved	20	MAL7P1.167: conserved Plasmodium protein, unknown function		5	3.96497e-23	155.6	2.27332	3	9	3.90941e-28	132.7	2.05906	1	2	258	125	206.6	137	262.8	276.2	277.8	219.4	253.6	257	155.4	101.4	125.3	119	160.1	186.8
PVX_095040	Pv095040	hypothetical protein, conserved	20	PFC1060c: conserved Plasmodium protein, unknown function	PY00360: SART-1 family	5	2.17779e-23	217.4	3.05676	3	8	2.78075e-24	121.2	2.01593	1	2	241	119	290.1	246.4	228.9	285	323.1	186.5	179.2	209.7	91.8	119.5	113.7	152.3	74.8	191.4
PVX_000560	Pv000560	queuine tRNA-ribosyltransferase, putative	20	PF07_0071: queuine tRNA-ribosyltransferase, putative	PY00825: tRNA-guanine transglycosylase-related	5	3.83038e-20	228.6	3.63364	1	7	3.92162e-19	56.8	1.53585	1	2	163	106	395.4	235.3	134.1	149.7	222.8	114.9	192.6	86.8	112.8	119.7	109.6	82	103.5	146.9
PVX_123430	Pv123430	hypothetical protein, conserved	20	PFL0720w: conserved Plasmodium membrane protein, unknown function	PY02745: hypothetical protein	5	1.10561e-28	287.9	4.4645	10	7	3.41821e-11	33.9	1.21899	2	1	155	189	148.9	95.4	125	112.7	203.1	90.8	242.6	83.1	206.6	192.7	163.8	191.8	371	125.5
PVX_082900	Pv082900	hypothetical protein, conserved	20	MAL13P1.201: conserved Plasmodium protein, unknown function		5	6.37942e-46	337.9	3.83473	1	4	0.215509	21.5	1.1491	2	1	144	166	426.2	488	119.2	123.2	185.5	148.3	144.6	119.5	176.1	147.2	213.9	125.5	187.7	156.8
PVX_094235	Pv094235	hypothetical protein	16			5	5.61405e-38	836.72	8.36679	9	2,4,6,10,11	4.5082e-22	454.9	4.47517	2	1	131	586	146.6	147.6	92	133.7	153.3	173.2	102.5	207.2	159.9	282.4	920.3	980.4	168.1	71.6
PVX_114330	Pv114330	Plasmodium falciparum CPW-WPC domain containing protein	20	PFF1170w: conserved Plasmodium protein, unknown function		5	1.29323e-24	434.2	4.2163	9	6	3.82328e-22	226.1	1.96997	2	1	233	459	95.6	137.7	290.7	188.2	340.8	211	135	205.3	332.8	365.5	626.6	511.8	275.7	107.9
PVX_094945	Pv094945	transcrition adapter 2, putative	20	PF10_0143: transcriptional activator ADA2, putative	PY03808: ADA2-like protein	5	8.92358e-15	304.75	3.47262	2	10,11	2.44355e-16	131.1	1.67404	1	2	326	195	174.6	165.4	247.4	428	325	320	307.4	162.2	135.5	194	197.2	251.2	115.2	131.3
PVX_122805	Pv122805	hypothetical protein, conserved	20	MAL13P1.107: conserved Plasmodium protein, unknown function	PY03873: hypothetical protein	5	2.82448e-21	91	2.81275	3	9	2.16888e-14	44.6	1.7182	1	2	107	62	137.6	81.6	83.8	135.7	141.2	65.8	107	60.8	81.4	66.8	30.1	70.2	187	119.7
PVX_114600	Pv114600	Plasmodium falciparum CPW-WPC domain containing protein	20	PFF1455c: CPW-WPC family protein	PY04202: hypothetical protein	5	1.30153e-29	307.3	4.14213	10	7	7.12717e-08	94.5	1.73199	2	1	129	224	137.4	118.6	185	109.1	116	89	146.2	97.8	140.1	155.5	288.8	310.1	405.1	138.7
PVX_099120	Pv099120	arginyl-tRNA synthetase, putative	20	PFI0680c: arginyl-tRNA synthetase, putative	PY02481: putative arginyl-tRNA synthetase	5	1.84602e-17	137	3.13728	1	7	0.0635836	25.7	1.25098	2	1	102	128	202.1	200.2	87.2	81.6	119.5	105.7	118.2	64.1	95.8	117.7	160.6	138.2	122.5	107.7
PVX_097710	Pv097710	merozoite surface protein 3 (MSP3), putative	20			5	3.03667e-20	397	3.85611	2	10,11	6.59272e-09	108.5	1.31734	1	2	450	342	385.2	437.2	485.4	536	424.3	355.2	451.1	435.7	380.8	337.7	325.1	324.2	185	93
PVX_123805	Pv123805	hypothetical protein, conserved	20	PFL1130c: conserved Plasmodium protein, unknown function	PY05843: hypothetical protein	5	2.62928e-20	133	2.67296	6	7	4.87687e-18	73.1	1.83068	1	2	161	88	146.6	128.5	137.8	180.8	143.9	130.4	212.5	79.5	121.3	48.8	85.6	96.2	110.2	132.9
PVX_082710	Pv082710	hypothetical protein	20			5	2.93584e-24	583.85	6.96679	7	1,3,4,11	0.00313233	108.8	1.8746	2	1	124	233	83.8	117.4	74.4	123	57.9	187	179.9	681.7	343.3	252.3	150.8	186.2	336	158.5
PVX_083050	Pv083050	hypothetical protein, conserved	20	MAL13P1.215: conserved Plasmodium protein, unknown function	PY05491: asparagine-rich protein	5	6.28365e-20	152.4	3.29864	1	9	0.000150753	20.7	1.23469	1	2	109	88	282.4	155	111.3	97.9	84	144.7	106.6	117.8	92.1	127.9	75.1	57.6	116.6	104.8
PVX_119615	Pv119615	hypothetical protein, conserved	20	PFC0425w: conserved Plasmodium protein, unknown function	PY05936: PHD-finger, putative	5	4.07496e-21	268.25	2.80215	7	10,11	6.62075e-18	90.8	1.58732	1	2	245	155	236.6	253.4	195.7	184.1	329.5	304.4	213.5	417.1	186.8	125.7	180.2	125.5	126.8	170.9
PVX_098085	Pv098085	topoisomerase I, putative	20	PFE0520c: topoisomerase I	PY05226: Eukaryotic DNA topoisomerase I, DNA binding, putative	5	2.16317e-10	220.4	3.36989	1	11	0.165242	76.2	1.41078	2	1	186	262	288.2	338.6	137.2	137	290.8	196.3	166.3	140.9	265.7	287.1	229.8	264.2	285.1	93
PVX_114860	Pv114860	hypothetical protein, conserved	20	PF13_0309: conserved Plasmodium protein, unknown function	PY05885: hypothetical protein	5	5.06455e-15	81.1	2.03181	6	7	1.41937e-14	37.7	1.42217	1	2	127	89	121.1	82.3	125.2	65.7	138	146.4	159.7	78.6	89	71.1	110.7	86.4	140.1	159.3
PVX_079995	Pv079995	hypothetical protein, conserved	20	PFE1245w: conserved Plasmodium protein, unknown function	PY06412: asparagine-rich protein, putative	5	8.13667e-23	61	2.2249	7	8	3.79282e-13	20.1	1.4004	1	2	70	50	91.1	73.1	63.2	66.5	87	86.1	48.7	110.8	59.9	39.7	54.1	47.1	115.2	89
PVX_002630	Pv002630	hypothetical protein	20	PFB0850c: conserved Plasmodium protein, unknown function	PY03794: hypothetical protein	5	7.71482e-19	273.9	2.51661	4	10,11	1.23024e-23	122.5	1.60315	1	2	326	203	233.3	234.5	454.5	359.7	260.4	308	245.4	180.9	235.7	172.3	181.3	223.1	203	158.2
PVX_122520	Pv122520	hypothetical protein, conserved	20	MAL13P1.72: conserved Plasmodium protein, unknown function	PY01882: hypothetical protein	5	9.71896e-11	85.5	2.33594	4	9	4.32085e-10	57.6	1.87009	1	2	124	66	72.1	139.8	149.5	135.7	118.2	116.2	99.4	73.9	87.4	49.1	63.1	65	93.5	137.9
PVX_117385	Pv117385	phosphatidylinositol-4-phosphate-5-kinase, putative	20	PF14_0586: conserved Plasmodium protein, unknown function	PY04141: MORN repeat, putative	5	9.3958e-25	458.2	4.90956	8	3	1.15125e-22	355.2	3.27546	2	1	156	511	494.2	393.3	207.2	96.5	117.2	201.7	157.9	200.7	615.5	535.2	431.9	462.6	179.4	110.2
PVX_100710	Pv100710	vacuolar-type H+ pumping pyrophosphatase, putative	20	PFL1700c: V-type K+-independent H+-translocating inorganic pyrophosphatase	PY00513: vacuolar-type H+ pumping pyrophosphatase-related	5	1.35786e-19	92.6	2.18112	1	9	4.59317e-10	4.9	1.05104	1	2	101	96	167.1	174.9	91.3	164.2	82.1	79.1	87.6	54.4	117.9	109.1	88.6	68.3	180	114.3
PVX_091855	Pv091855	ribosome biogenesis regulatory protein (RRS1), putative	20	PF11_0259: nuclear preribosomal assembly protein, putative	PY00816: hypothetical protein	5	1.74272e-36	415.2	4.04622	7	1	1.07115e-10	84.2	1.45489	1	2	269	185	175.3	97.3	229.1	239.7	148.7	535.6	193.4	551.5	159.5	116	232.4	232.4	164.9	193.1
PVX_096310	Pv096310	hypothetical protein, conserved	20	PF07_0084: conserved Plasmodium protein, unknown function	PY01430: hypothetical protein	5	2.78602e-15	186.2	2.3386	3	9	1.07975e-11	109.8	1.75103	1	2	256	146	241.6	308.6	248.6	311.4	325.3	137.6	256.9	154.5	132.9	173.7	190.2	87.9	188.2	160.2
PVX_000545	Pv000545	seryl-tRNA synthetase, putative	20	PF07_0073: seryl-tRNA synthetase, putative	PY03295: seryl-tRNA synthetase	5	7.70402e-17	52.8667	1.79859	1,2,3,6,10,11	9	3.04653e-10	20.8	1.28929	1	2	93	72	87.3	71.7	74	79.7	76.1	105.3	128.2	75.8	67.4	87.9	73.9	58.5	129.9	221
PVX_089495	Pv089495	hypothetical protein, conserved	20	MAL8P1.67: nucleolar preribosomal assembly protein	PY05993: Candida glabrata Ydr399p	5	4.66746e-13	171.72	2.34598	1	3,5,6,10,11	8.70088e-11	65.2	1.45372	2	1	144	209	362.6	236	130.4	211.3	140.7	100	136	222.9	157.9	197.8	215.3	264.8	129.1	132.1
PVX_094695	Pv094695	protein phosphatase 2C, putative	20	PF10_0093: protein phosphatase, putative	PY02533: hypothetical protein	5	1.31259e-15	187.1	2.57757	2	9	2.40405e-12	102.4	1.78951	1	2	232	130	208.3	114.6	256	305.7	238.1	224.9	135.8	164.5	143.8	137.8	142.2	95.1	176.7	206.3
PVX_099640	Pv099640	hypothetical protein, conserved	20	PFI1205c: conserved Plasmodium membrane protein, unknown function	PY05199: phosphatase	5	4.9313e-14	491.65	4.20606	3	10,11	1.77584e-07	211.6	1.88945	1	2	450	238	256.6	214.4	547.4	495.9	645	258.4	300.8	172	335	254.9	150.6	211.2	190.3	116.4
PVX_095405	Pv095405	transporter, putative	20	PFC0725c: formate-nitrate transporter, putative	PY06388: formate/nitrite transporter, putative	5	2.57169e-20	293.1	3.17433	1	9	2.26689e-13	126	1.77634	1	2	288	162	340.7	515	425.5	403.9	299.8	163.5	148.8	199.2	201.8	178.1	149.7	119.8	193.3	142
PVX_122685	Pv122685	hypothetical protein, conserved	20	PF13_0098: conserved Plasmodium protein, unknown function	PY00193: hypothetical protein	5	1.85649e-19	124.2	2.26735	1	7	5.2527e-06	107.7	2.06634	2	1	101	209	232.5	211.8	136.1	102.6	55.1	122	89.3	98	204.5	238.4	191.2	200.8	140.1	109.8
PVX_122985	Pv122985	GTP-binding protein TypA, putative	20	PF07_0062: GTP-binding translation elongation factor tu family protein, putative	PY02880: elongation factor Tu family protein-related	5	1.04865e-08	105.7	2.28121	5	3	0.0287247	10.8	1.08438	2	1	128	139	103.5	97.8	95.5	88.2	82.5	188.2	185.6	83	108.1	150	147.1	149.8	150.1	114.8
PVX_080105	Pv080105	hypothetical protein, conserved	20	PFE1145w: conserved Plasmodium protein, unknown function	PY06948: ERYTHROCYTE MEMBRANE PROTEIN PFEMP3	5	4.19537e-12	268.75	3.19657	1	10,11	9.87084e-11	139.3	1.99075	1	2	280	141	359.2	423	292.2	389.8	245.9	263.3	208.4	206.3	114.5	156.7	133.3	157.7	145.1	99.6
PVX_118385	Pv118385	hypothetical protein, conserved	19	PF14_0783: conserved Plasmodium protein, unknown function	PY00880: hypothetical protein	5	2.42257e-20	408.233	4.83798	7	2,3,4,5,6,11	0.000525621	168.7	2.79659	2	1	94	263	240	217.3	100.9	73.6	106.1	120	69	514.6	251.9	236.7	234	327.6	299.5	168.6
PVX_115345	Pv115345	alanyl-tRNA synthetase, putative	20	PF13_0354: alanine--tRNA ligase, putative	PY03081: alanyl-tRNA synthetase, putative	5	1.86909e-11	88.5	1.73505	9	1	0.000900892	40.7	1.26847	2	1	152	192	140.1	100.7	154.3	146.8	168.1	180.7	108	184.4	210	141.4	229.8	187.9	179.2	102.9
PVX_092265	Pv092265	hypothetical protein, conserved	20	PF11_0342: conserved Plasmodium protein, unknown function	PY01035: ERYTHROCYTE MEMBRANE PROTEIN PFEMP3	5	8.60402e-29	432.9	4.79072	8	3	1.02423e-06	69.3	1.23412	2	1	296	365	148.6	139.1	483.1	333	114.2	314	235.8	142.9	517.4	576.8	209.7	157.2	163.4	92.3
PVX_080520	Pv080520	hypothetical protein, conserved	20	PFE0725c: conserved Plasmodium membrane protein, unknown function	PY07186: hypothetical protein	5	1.76652e-28	1918.6	13.1971	10	11	6.7931e-13	451.8	2.67955	2	1	269	721	205.4	261.6	266.6	308.9	337	183.8	248.5	301.9	667.8	570.2	709.5	935.6	2075.9	157.3
PVX_096270	Pv096270	DEAD/DEAH box helicase, putative	20	MAL7P1.113: DEAD box helicase, putative	PY04724: Drosophila melanogaster BcDNA.GH02833	5	1.46364e-18	301.6	3.28312	2	11	1.67386e-07	122.3	1.64777	1	2	311	189	356.4	239.5	405.9	433.7	239.9	267.6	208.4	251.8	225.3	199	185.9	144.8	221.3	132.1
PVX_089770	Pv089770	hypothetical protein	20			5	3.44225e-14	315.3	2.73528	9	2	8.88995e-09	166.4	1.80116	2	1	208	374	240.5	184.6	207.1	181.7	193.3	241.6	214.9	209.2	224.4	278.1	527.3	466.7	270.4	198.3
PVX_085755	Pv085755	DnaJ domain containing protein	20	PF14_0137: DNAJ protein, putative	PY05607: DNAJ	5	1.47328e-15	241.9	3.81279	8	7	0.000178916	121.6	1.70904	2	1	172	293	184.5	113.6	140.1	174	239	92.6	211.7	86	373	282.7	265.5	251	119.2	97
PVX_122380	Pv122380	hypothetical protein, conserved	19	MAL13P1.53: conserved Plasmodium protein, unknown function		5	1.25531e-18	678.44	6.26086	10	1,2,4,5,11	0.0404118	140.6	1.74827	2	1	188	329	128.6	105.6	109.6	112.7	190.6	188.2	338.2	689.4	293.8	248.9	445	326.1	807.4	117.2
PVX_092050	Pv092050	hypothetical protein, conserved	20	PF11_0297: NOT family protein, putative	PY03469: Drosophila melanogaster CG15040 gene product	5	3.03983e-16	81.9	2.26977	6	7	9.15378e-13	21.1	1.25179	1	2	105	84	105.9	83.1	68.1	91.3	101.9	117	146.4	64.5	98.8	97.3	65.8	73.4	131.6	174.9
PVX_088015	Pv088015	PST-A protein	20	PF07_0040: lysophospholipase, putative	PY02923: hypothetical protein	5	5.80052e-13	91.4	2.23347	7	8	1.69115e-14	59.5	1.77778	1	2	136	77	83.4	140.6	110.4	151.6	130.7	142	145.4	165.5	88.9	59.2	89.6	68.3	184.8	109.8
PVX_119455	Pv119455	hypothetical protein, conserved	19	PFC0281w: conserved Plasmodium protein, unknown function	PY01193: hypothetical protein	5	1.10031e-16	179	2.04617	6	1	4.45744e-15	97.7	1.4589	1	2	311	213	197.3	144.9	326.3	291.4	296.1	289.1	350.1	195.9	263.1	230.6	198.8	159.2	317.7	102.4
PVX_111600	Pv111600	pre-mRNA splicing factor, putative	20	PF10_0217: pre-mRNA splicing factor, putative	PY01659: splicing factor, arginine/serine-rich 4	5	1.31963e-13	372.4	2.61984	3	10,11	0.000255012	40	1.10638	1	2	416	376	385.2	421.6	372.6	424.7	602.3	256.9	423.7	275.8	433.4	272.1	389.8	408.8	207	252.8
PVX_089640	Pv089640	26S protease regulatory subunit 6B homolog, putative	20	PFD0665c: 26S proteasome AAA-ATPase subunit RPT3, putative	PY00544: 26S proteasome ATPase	5	6.41722e-19	447.9	3.58752	4	1	3.53938e-05	46.4	1.10341	2	1	449	495	200.3	145.9	621	449.1	427.2	453.3	293.1	241.8	501.4	446.4	468.2	564.3	227.4	223.2
PVX_086105	Pv086105	hypothetical protein, conserved	20	PF14_0062: conserved Plasmodium protein, unknown function	PY07045: hypothetical protein	5	1.55381e-21	113.9	1.91339	7	1	5.77795e-05	13.7	1.1	1	2	151	137	101.1	148.3	204.9	97.5	140.3	169.4	141.5	238.6	149	144.9	124.3	129.7	188.8	254.4
PVX_117280	Pv117280	cyclin homologue, putative	20	PF14_0605: cyclin homologue	PY06107: cyclin homologue	5	5.25863e-15	249.1	4.28628	8	4	9.70279e-15	213	3.12363	2	1	100	313	92.3	70.3	75.8	90	96.5	122	117.3	82.9	233.6	416.1	344.7	258.9	113.3	142.4
PVX_117755	Pv117755	nifU protein, putative	20	PF14_0518: nifU protein, putative	PY00856: NifU-like N terminal domain, putative	5	1.34602e-39	623.886	7.65022	1	2,3,4,5,6,10,11	0.295511	54.6	1.64923	2	1	84	139	1009.5	425.9	87.9	84.9	74	76.3	97.5	103.6	146.3	147.4	144.6	116.5	113.9	122.2
PVX_118125	Pv118125	hypothetical protein	20	PF14_0790: conserved Plasmodium protein, unknown function		5	4.22883e-17	205.7	3.11843	3	7	1.65507e-09	95.3	1.78115	1	2	217	122	125.8	92.6	184.9	258.7	302.8	107.8	232.2	97.1	121.9	106	148.2	111.8	131.6	108.1
PVX_094545	Pv094545	hypothetical protein, conserved	20	PF10_0070: conserved Plasmodium membrane protein, unknown function	PY01878: hypothetical protein	5	1.15244e-14	461.6	2.95262	7	11	4.43937e-09	225.6	1.65202	2	1	346	572	448.7	381.5	493.1	323.6	338.8	308	266.5	698	550.2	481.4	507.7	747.3	276.2	236.4
PVX_113255	Pv113255	hypothetical protein, conserved	14	PFF0090w: conserved Plasmodium protein, unknown function		5	6.4861e-22	591.386	8.24611	9	1,2,3,4,5,10,11	3.77314e-20	495.5	6	2	1	99	595	72.4	50.2	37.6	47.7	77.8	49.8	282.8	245.2	513.6	518.8	697.3	648.8	163.1	134
PVX_113345	Pv113345	ARID/BRIGHT DNA binding domain containing protein	20	PFF0175c: conserved Plasmodium protein, unknown function	PY00062: hypothetical protein	5	5.218e-09	83.05	1.94054	10,11	7	0.107298	13	1.10604	2	1	123	136	135.1	98.5	125.8	122.6	100.5	129.7	134.4	88.3	136	145.7	123.8	136.8	181.7	161
PVX_089030	Pv089030	hypothetical protein, conserved	20	MAL8P1.21: SNARE protein, putative	PY00517: hypothetical protein	5	8.26752e-13	131.6	2.75467	9	7	8.43923e-11	71.9	1.67008	2	1	107	179	104.4	157.2	136.4	96.4	76.4	125.2	102	75	170.2	133.6	219.8	193.4	90.2	142
PVX_112105	Pv112105	Phist protein (Pf-fam-b)	20	PFL0045c: Plasmodium exported protein (PHISTc), unknown function	PY04648: hypothetical protein	5	2.2758e-23	313.6	5.01023	8	5	3.36528e-17	197.3	4.04475	2	1	65	262	31.7	53.2	55.5	60.9	73.8	78.2	55.8	94.7	344.2	439.4	129.8	134.9	150.1	116.4
PVX_091785	Pv091785	translation elongation factor EF-1, subunit alpha, putative	20	PF11_0245: translation elongation factor EF-1, subunit alpha, putative	PY04385: Elongation factor Tu family, putative	5	9.88377e-11	195.2	2.22306	5	3	0.00516826	93	1.42311	2	1	220	313	232.1	186.7	232	100.3	159.6	354.8	252.1	194.6	283.6	334.9	322.8	309.8	218.6	175.8
PVX_113675	Pv113675	transketolase, putative	20	PFF0530w: transketolase	PY03111: transketolase	5	6.55195e-13	251.55	3.49677	11	2,3	1.75871e-05	164.8	2.3069	2	1	126	291	155.3	126.8	153.6	92.8	108.7	131.2	144.2	284.6	272	272.8	299.6	319.2	267.8	352.3
PVX_097700	Pv097700	merozoite surface protein 3 (MSP3), putative	20			5	4.55357e-12	267	2.86844	3	10,11	2.62505e-08	62.8	1.22128	1	2	347	284	189.1	332.9	342.1	337.6	409.9	360.1	283.1	331	215.1	219.9	284	416.3	185.3	100.5
PVX_001950	Pv001950	hypothetical protein, conserved	20	PF10_0211: conserved Plasmodium membrane protein, unknown function	PY04801: hypothetical protein	5	2.55169e-13	106	1.96892	4	8	7.28749e-11	43.5	1.39402	1	2	154	110	157.1	111.4	215.4	151	128.1	114.1	160.7	172.2	107.3	111.6	90.7	132.1	135.1	170.9
PVX_098630	Pv098630	tubulin alpha chain, putative	20	PFI0180w: alpha tubulin	PY01155: tubulin alpha chain	5	4.70056e-14	403.7	7.29797	8	7	4.29078e-16	355.8	6.19416	2	1	69	424	92.3	70.3	67.6	67.1	89.6	50	68.3	64.1	448.5	487.1	363.4	398.3	134.9	174.9
PVX_119495	Pv119495	hypothetical protein, conserved	20	PFC0315c: conserved Plasmodium protein, unknown function	PY06713: hypothetical protein	5	1.02855e-14	139	2.03654	1	5	4.0195e-10	56.7	1.41417	2	1	137	194	245	301.3	218.3	70.8	119.5	134.1	141.7	187.5	178.3	200.6	186.2	209.5	250.7	219.5
PVX_122195	Pv122195	DnaJ domain containing protein	20	PF13_0036: DNAJ protein, putative	PY00038: SPF31, putative	5	1.43353e-09	242.55	3.88235	2	10,11	0.81515	39.2	1.19057	1	2	245	206	162.9	164	225.7	326.7	274.6	218.7	178.7	161.5	167.9	180.7	233.4	240.8	101.1	67.2
PVX_114675	Pv114675	hypothetical protein, conserved	20	PF13_0281: conserved Plasmodium protein, unknown function	PY05550: hypothetical protein	5	2.37233e-14	155.1	2.85526	3	8	5.5971e-17	66.1	1.71228	1	2	159	93	138.4	83.8	198.6	185.6	238.7	60.2	111.2	226.1	84.9	82.2	74.9	129	125.5	277.8
PVX_098670	Pv098670	prefoldin subunit 4, putative	20	PFI0220w: prefoldin subunit, putative	PY06424: hypothetical protein	5	5.56998e-15	38	1.58015	4	9	1.47588e-13	13.7	1.1732	1	2	93	79	86.8	69.3	103.5	121.8	61.9	88	88.6	101.7	133.9	51.4	62.3	68.8	70.5	104.8
PVX_122505	Pv122505	septum formation protein Maf domain containing protein	20	MAL13P1.69: septum formation protein MAF homologue, putative	PY02834: maf protein	5	1.57128e-11	265.9	3.64052	9	7	0.0527826	93.7	1.4344	2	1	216	309	242.3	344.6	248.9	156.7	182.8	229.5	260.6	100.7	170.5	334	334.8	398.3	154.9	76.8
PVX_079910	Pv079910	hypothetical protein, conserved	20	PFE1325w: conserved Plasmodium protein, unknown function		5	4.76891e-10	148.4	3.3782	3	8	2.59181e-10	78.2	2.10452	1	2	149	71	85.6	82.3	102.6	181.3	210.8	97.4	152.7	102.8	87.8	37	88.2	70.2	158.4	81
PVX_111285	Pv111285	hypothetical protein, conserved	20	PF10_0282: conserved Plasmodium protein, unknown function	PY01427: hypothetical protein	5	5.14406e-14	1490.8	8.98928	3	11	0.00787445	481	2.32252	1	2	845	364	528.7	701.2	372.7	729.9	1677.4	1028.3	415.1	712.4	322.1	377.5	330.7	424.5	1067.9	186.6
PVX_084700	Pv084700	ATP-dependent Clp protease proteolytic subunit, putative	20	PF14_0347: conserved Plasmodium protein, unknown function	PY00557: Clp protease	5	8.24695e-09	102.8	2.37617	6	3	0.0816968	19.4	1.16399	2	1	118	138	132.1	103.5	108.6	94.2	74.7	136.4	177.5	94	149.4	100.6	139.8	161	100.2	84.3
PVX_118590	Pv118590	hypothetical protein, conserved	20	PF14_0710: conserved Plasmodium membrane protein, unknown function	PY04239: hypothetical protein	5	1.03055e-05	300.9	5.78378	6	7	1.60793e-14	138.2	2.44864	1	2	234	95	128.1	177.4	120.9	192.5	242.3	248.4	363.8	62.9	110.1	84.9	74.6	112	103.5	88.6
PVX_000975	Pv000975	hypothetical protein, conserved	20	PFD0260c: sequestrin	PY04387: fimbriae-associated protein Fap1	5	4.59891e-09	175.05	2.7392	4	10,11	5.75702e-09	86.9	1.66437	1	2	218	131	204.1	148.3	275.7	190.1	219.8	185	218.1	111.8	137.6	137.9	130.8	117.1	83.2	118.1
PVX_099780	Pv099780	hypothetical protein, conserved	20	PFI1320c: conserved Plasmodium protein, unknown function	PY00254: hypothetical protein	5	5.72872e-22	459.25	5.81142	7	10,11	6.02391e-06	130	1.47759	1	2	402	272	201.6	379.8	409.9	550.5	339.8	446.6	264	554.7	294.9	303.6	261.5	229	107.6	83.3
PVX_090325	Pv090325	reticulocyte binding protein 2 precursor (PvRBP-2), putative	20	MAL13P1.176: reticulocyte binding protein 2, homolog b	PY01185: 235 kDa rhoptry protein	5	1.34931e-08	30.8	1.62475	4	8	3.70735e-10	17.4	1.32954	1	2	70	53	103	55.4	80.1	94.7	72	38.2	66.1	52.2	32.2	66.4	68.1	44.3	120.1	67.4
PVX_092440	Pv092440	casein kinase I, putative	20	PF11_0377-b: casein kinase 1, PfCK1	PY06011: casein kinase i	5	1.81931e-20	711.1	8.4617	9	4	9.70636e-22	660.7	5.93797	2	1	134	795	239.8	281.4	95.3	84.3	75.7	183.6	230	223.9	827.4	737.7	818.1	794.7	154.9	226.5
PVX_001070	Pv001070	hypothetical protein	20		PY02444: hypothetical protein	5	4.29376e-12	169.2	3.34349	3	9	8.37229e-09	72.3	1.95132	1	2	148	76	107.1	93	132.1	77.9	241.4	113.4	176.5	87.6	61.9	97.8	89.7	54.8	210.3	154.4
PVX_114290	Pv114290	superoxide dismutase, putative	20	PFF1130c: superoxide dismutase	PY04892: superoxide dismutase, C-terminal domain, putative	5	1.5988e-09	157.7	2.3725	9	3,10,11	0.0992002	69.8	1.41572	2	1	168	238	200.8	114	141.5	168.4	85.7	198.7	245.4	193.1	222.6	182.8	291.8	253.4	136	123
PVX_003655	Pv003655	aspartate aminotransferase, mitochondrial precursor, putative	20	PFB0200c: aminotransferase, classes I and II, putative	PY00897: aminotransferase, classes I and II, putative	5	3.23933e-14	136.1	2.80744	6	9	3.86433e-09	20.2	1.21862	1	2	113	92	216.3	162.1	82.2	78.3	75.7	115.3	211.4	183.1	86.5	132.7	78	72.6	138.3	158.5
PVX_100510	Pv100510	hypothetical protein, conserved	20	PFL1510c: conserved Plasmodium protein, unknown function	PY05931: hypothetical protein	5	2.6798e-23	171.567	3.02718	7	6,10,11	0.00120352	4.1	1.04088	1	2	104	100	104	72.4	99.8	153.8	111.3	87.5	69.7	256.2	91.8	84.1	120.3	105	101.9	82.3
PVX_092745	Pv092745	hypothetical protein, conserved	20	PF11_0440: conserved Plasmodium protein, unknown function	PY04079: hypothetical protein	5	3.39154e-12	95.1	1.99477	4	8	5.32016e-07	46.1	1.42528	1	2	155	108	160.9	122.8	190.7	170.3	183.8	71.3	156.4	114.8	89.4	101.8	127.2	115.1	87.7	132.5
PVX_099840	Pv099840	phosphatidylserine decarboxylase, putative	20	PFI1370c: phosphatidylserine decarboxylase	PY05588: phosphatidylserine decarboxylase, putative	5	2.6339e-15	103.1	2.74746	4	9	5.0387e-05	47.2	1.55726	1	2	132	85	95.8	114	162.1	110.4	91.6	157.5	137.8	48.5	109.2	111.7	71.4	46.5	60.4	122.2
PVX_114710	Pv114710	adenylosuccinate synthetase, putative	20	PF13_0287: adenylosuccinate synthetase	PY03301: adenylosuccinate synthetase	5	4.02164e-15	113.744	2.58738	9	1,2,3,4,5,6,7,10,11	8.94774e-17	76.4	2.38909	2	1	55	131	58.8	43.6	50.1	35.3	29.3	92.9	67.2	56.8	84.6	70.4	196.7	174.1	93.8	168.3
PVX_092615	Pv092615	hypothetical protein, conserved	20	PF11_0415: conserved Plasmodium protein, unknown function	PY00530: hypothetical protein	5	3.22014e-10	101.371	2.09085	1	2,4,5,6,7,10,11	8.70296e-06	47.6	1.5283	2	1	90	138	152.9	235.7	78.2	94.5	136.7	56	85.3	63.9	125	151.3	130.1	144.3	162	110.6
PVX_089200	Pv089200	histone acetyltransferase Gcn5, putative	20	PF08_0034: histone acetyltransferase GCN5, putative	PY02679: histone acetyltransferase GCN5-related	5	1.89991e-07	124.6	1.92296	8	7	0.0346148	60.5	1.34991	2	1	173	233	164.6	208.7	170	139.8	160.5	197.8	196.2	135	236.6	282.7	241.8	172.6	168.4	173.7
PVX_117950	Pv117950	hypothetical protein, conserved	20	PF14_0481: conserved Plasmodium protein, unknown function	PY01988: hypothetical protein	5	3.58952e-07	249.6	3.57851	9	5	0.000215304	99.3	1.52512	2	1	189	288	171.3	108.2	244.9	170.7	160.8	96.8	272.3	129.6	216.2	244.5	369.4	323.4	187.7	132.5
PVX_085800	Pv085800	hypothetical protein	20	PF14_0129: conserved Plasmodium protein, unknown function	PY05643: hypothetical protein	5	4.69084e-10	280.2	2.84707	2	10,11	1.89077e-05	49	1.17975	1	2	322	273	508.7	111.2	330.4	431.9	407.1	173.2	265.3	408.5	222.2	297	264.7	306.4	190	113.4
PVX_087750	Pv087750	hypothetical protein, conserved	20	PF07_0015: methyltransferase, putative	PY01948: similar to yeast ncl1-related	5	2.07278e-11	79.1	1.70878	5	7	0.472664	25.1	1.17993	2	1	140	165	130.6	189.5	145.2	144.5	111.9	190.7	105	111.6	120.5	195.2	150.6	192.1	135.1	144.5
PVX_113375	Pv113375	hypothetical protein, conserved	18	PFF0205w: mitochondrial ribosomal protein L41 precursor, putative	PY05526: hypothetical protein	5	2.53486e-12	405.5	2.50464	6	1	1.66716e-15	195.4	1.69291	1	2	477	282	225.3	313.6	494.6	250.8	530.1	436.7	675	372.3	332.4	232.9	227.9	334.7	292.9	273.1
PVX_082580	Pv082580	chaperonin, putative	20	PF13_0180: cochaperonin	PY01850: chaperonin, 10 kDa	5	7.58758e-09	641.45	5.31808	1	2,4,10,11	0.442759	194.5	2.06575	2	1	183	377	699	880.9	127.7	119.2	227.9	228.5	209.3	210.7	317.2	404.1	443.1	343.4	135.5	211.8
PVX_101215	Pv101215	myosin A tail domain interacting protein MTIP, putative	20	PFL2225w: myosin A tail domain interacting protein	PY00409: myosin A tail domain interacting protein MTIP	5	9.64988e-11	126.9	2.27538	3	8	1.1323e-09	54.9	1.47124	1	2	171	117	148.3	118.1	121.2	221.4	226.4	138.1	150	126.6	84.5	114.6	150.8	116	201.5	123.8
PVX_090090	Pv090090	CW-type zinc finger domain-containing protein	20	PFD0970c: zinc finger protein, putative	PY05484: hypothetical protein	5	1.56312e-10	449.45	4.22533	5	10,11	9.79303e-06	143.3	1.84146	1	2	314	170	173.1	241.3	221.4	235.2	293.5	588.8	229.2	401	167.3	154.8	151.6	207.5	103.5	175.2
PVX_098025	Pv098025	DNA-directed RNA polymerase I 190 kDa polypeptide, putative	20	PFE0465c: RNA polymerase I	PY03255: RNA polymerase A/beta'/A'' subunit, putative	5	4.2083e-08	94.1	2.6955	2	8	0.000156502	36.6	1.57729	1	2	100	63	66.6	81.6	86.4	149.6	109.2	86.7	68.1	73.9	53.5	57.4	73.6	69.2	125.1	91.9
PVX_089590	Pv089590	hypothetical protein, conserved	20	MAL8P1.79: conserved Plasmodium protein, unknown function	PY00567: hypothetical protein	5	3.61143e-09	153.417	2.52527	2	4,5,6,8,10,11	0.272143	56.2	1.63288	1	2	145	89	168.9	194.9	121.8	254	184.8	63.5	100.9	116.9	74.8	76.9	118.1	85.3	176.9	64.6
PVX_122980	Pv122980	ATP synthase epsilon chain, mitochondrial , putative	12	MAL7P1.75: mitochondrial ATP synthase F1, epsilon subunit, putative	PY02879: hypothetical protein	5	5.61912e-14	448.917	5.70152	9	1,2,4,6,10,11	6.43511e-12	351.4	3.66414	2	1	132	483	107	43.2	52.1	61.6	148.8	204.9	192.1	218.3	318.8	525.4	451.1	637.7	110.6	81.4
PVX_083220	Pv083220	hypothetical protein, conserved	20	MAL13P1.234: conserved Plasmodium protein, unknown function	PY01329: hypothetical protein	5	7.65129e-07	101.9	2.68988	2,10,11	7	0.925102	14.8	1.13179	2	1	112	127	101.6	78.8	157.8	93.7	95.1	79.3	135.5	60.3	97	133.6	109.7	167.9	136.8	256.1
PVX_118610	Pv118610	hypothetical protein, conserved	20	PF14_0714: conserved Plasmodium membrane protein, unknown function	PY00265: TDC1, putative	5	1.16745e-10	401.8	5.33909	8	7	0.000107714	246.6	2.00653	2	1	245	492	533.5	370.8	334	311.8	187.8	148	243.2	92.6	440.9	548	464.7	512.7	176.5	148.6
PVX_083530	Pv083530	hypothetical protein, conserved	20	PF13_0273: conserved Plasmodium protein, unknown function	PY01194: hypothetical protein	5	4.61412e-08	78.2	1.86123	3	8	1.09701e-06	36.9	1.40109	1	2	129	92	130.1	110.7	160.3	141.2	169	113	61	105.9	108.1	73.5	100.7	85.5	161.7	128
PVX_082910	Pv082910	hypothetical protein, conserved	17	PF13_0217: conserved Plasmodium protein, unknown function	PY04272: hypothetical protein	5	1.13861e-07	256.975	3.27764	2	1,3,10,11	9.36407e-06	42.7	1.19012	2	1	225	267	85.4	132.6	232.9	369.8	123	205.3	192.1	157.1	247.2	246.3	317.2	258.6	124.7	94.6
PVX_091760	Pv091760	dynein heavy chain, putative	20	PF11_0240: dynein heavy chain, putative	PY00078: dynein beta chain, ciliary	5	6.3572e-15	349.8	3.0115	7	9	3.38963e-06	102.6	1.50692	1	2	305	202	305.2	232.1	198.9	402.4	283.6	408.8	231.3	523.7	275.3	186.6	158.6	189.3	454.8	218.1
PVX_086310	Pv086310	hypothetical protein, conserved	20	PF14_0026: U1 small nuclear ribonucleoprotein C	PY00121: hypothetical protein	5	4.44257e-05	109.1	2.08449	8	7	0.603504	36	1.23591	2	1	153	189	189.1	203.7	136.6	118.4	161.4	185.4	161.2	100.6	239	180.3	192.7	142.4	185.3	91.4
PVX_095095	Pv095095	hypothetical protein, conserved	20	PFC1015c: conserved Plasmodium protein, unknown function	PY00639: hypothetical protein	5	8.14039e-10	178.1	2.9593	1	4	0.441326	13.1	1.15268	2	1	86	99	256.1	281.8	90.9	65.5	103.2	48.5	120.7	98.8	95.8	100.6	102.7	96.7	128.5	92.3
PVX_103155	Pv103155	variable surface protein Vir12-related	20			5	3.34931e-13	203.8	2.92992	6	7	6.36513e-12	33.8	1.29088	1	2	150	116	129.8	94.7	76.8	69.9	149.6	144.1	309.4	105.6	139.9	98.9	145.7	80.4	168.2	161.8
PVX_092325	Pv092325	hypothetical protein, conserved	20	PF11_0354: conserved Plasmodium protein, unknown function	PY01923: hypothetical protein	5	2.42235e-09	105	2.65877	5	9	3.62602e-07	11.8	1.11445	1	2	115	103	106.6	113.4	110.6	144	84.8	168.3	66.6	140.9	128.1	157.5	71.6	55	171.7	93.9
PVX_091635	Pv091635	hypothetical protein, conserved	20	PF11_0207: conserved Plasmodium protein, unknown function	PY03020: maebl	5	1.52416e-12	201.95	3.29358	7	2,3,10,11	3.72003e-10	24.8	1.21398	1	2	141	116	173.8	174.2	131.5	88.1	84.3	261.9	137.8	290	107.2	115.8	124.2	116.5	94.4	85.4
PVX_116870	Pv116870	histone deactylase, putative	20	PF14_0690: histone deacetylase, putative	PY05395: hypothetical protein	5	1.2034e-16	119.5	2.36571	10	3	0.0166063	48.7	1.36589	2	1	133	182	184.1	139.8	158.6	143.1	87.5	144.6	131.9	171.5	118.9	208.5	186.2	213.5	207	175.9
PVX_081350	Pv081350	hypothetical protein, conserved	20	PFA0425c: conserved Plasmodium protein, unknown function	PY00632: hypothetical protein	5	8.78563e-12	744.967	5.31531	5	3,10,11	0.824987	4.9	1.01245	2	1	394	399	181.7	306.8	422.8	220.5	156.9	917.6	250.7	306.9	416.9	357.2	391.8	428.4	220.4	140.6
PVX_122855	Pv122855	cyclophilin E, putative	20	PF13_0122: RRM containing cyclophilin	PY03520: peptidyl-prolyl cis-trans isomerase E-related	5	3.91142e-08	74.9	1.79175	3	1,5,6,7,10,11	0.026048	18.8	1.16983	1	2	130	111	90.1	88.5	127.8	154.8	169.5	74.2	121.1	67.6	101.9	108.1	129.2	103.5	102	113.4
PVX_097915	Pv097915	60S ribosomal subunit protein L4/L1, putative	20	PFE0350c: 60S ribosomal protein L4, putative	PY06225: ribosomal protein L4/L1 family, putative	5	2.2651e-09	173.7	3.41586	2	8	2.76368e-12	81.6	2.04348	1	2	160	78	85.8	117.4	171.8	245.6	74.4	199.4	107.9	204.1	60.6	83.2	116.1	53.1	73.8	126.3
PVX_115435	Pv115435	hypothetical protein, conserved	20	MAL13P1.352: conserved Plasmodium protein, unknown function	PY00290: hypothetical protein	5	2.1154e-07	113.6	2.08708	9	1	0.837967	53.4	1.36032	2	1	148	202	117.6	91.4	130.9	137	156	135.4	181.5	106.9	167.3	203	201.7	234.4	146.8	156
PVX_089525	Pv089525	hypothetical protein, conserved	10	PF08_0057: conserved Plasmodium protein, unknown function	PY07076: hypothetical protein	5	1.23118e-20	15309.3	10.1683	5	9	8.46556e-15	9689.8	6.52976	1	2	11442	1752	1933.3	3078.1	11193	14371.9	11388.3	16979.1	3278.3	8552.5	2224.2	1445.6	1650.8	1688.7	8834	3487.6
PVX_124090	Pv124090	hypothetical protein, conserved	20	PFL1415w: conserved Plasmodium protein, unknown function	PY00677: hypothetical protein	5	7.46404e-06	92.8	1.57928	6	10,11	0.0982021	18.7	1.08905	1	2	229	210	206	167.1	214.6	218.6	244.9	212.4	253	173.8	219	222.3	185.2	213.6	143.4	177
PVX_081240	Pv081240	replication factor c, putative	20	PFA0545c: replication factor c protein, putative	PY04378: ATPase, AAA family, putative	5	1.27103e-09	124.9	1.94909	7	1	0.657496	7.6	1.04326	1	2	183	176	166.1	97.1	226	203.6	187.5	162	137.5	256.5	157	229.3	182.7	133.9	168.4	185.1
PVX_094670	Pv094670	hypothetical protein, conserved	20	PF10_0088: conserved Plasmodium membrane protein, unknown function		5	1.12015e-07	226.3	3.44649	7	5	3.37215e-11	59.7	1.38766	2	1	154	214	75.1	122.8	201.5	210.3	120.5	92.5	145.4	318.8	215.1	161.4	291.7	186.7	197.5	149.4
PVX_116580	Pv116580	hypothetical protein, conserved	20	MAL13P1.141: conserved Plasmodium protein, unknown function	PY02849: hypothetical protein	5	3.51735e-08	446.25	4.14593	10	5,11	0.0001593	270.6	2.1905	2	1	227	498	230.5	207.3	191.7	200.4	252.6	115.1	376.7	246.4	588.9	443.4	408.5	550.7	588.1	168.6
PVX_117000	Pv117000	hypothetical protein, conserved	20	PF14_0661: conserved Plasmodium protein, unknown function	PY03646: similar to unknown protein	5	3.4659e-07	80.175	2.07726	9	1,2,3,4,5,6,10,11	2.65535e-08	79.1	2.15982	2	1	68	147	75.1	92.3	57.7	68.5	60.8	82	71.8	101	157	123.2	156.8	152.3	101.8	69.1
PVX_099275	Pv099275	hypothetical protein, conserved	20	PFI0835c: N-glycosylase/DNA lyase, putative	PY07176: OGG1 protein type 2e-related	5	1.80235e-08	47.8	1.49637	2	9	3.97488e-10	10.7	1.10288	1	2	115	104	129.8	114.6	102.4	144.1	128.5	94.7	103.8	140.6	94.4	129.1	119.1	73.5	108.5	80.6
PVX_089505	Pv089505	suppressor of Ras1 3-9, putative	20	MAL8P1.69: 14-3-3 protein, putative	PY01841: 14-3-3 protein	5	2.24066e-05	128.167	2.06598	7	4,10,11	0.0205388	43	1.24755	2	1	174	217	245.9	158.7	118.3	194.9	187.5	194.2	173.6	248.4	258.4	225.8	177	205.5	128.8	113.6
PVX_089285	Pv089285	hypothetical protein, conserved	20	PF08_0040: clp1-related protein, putative	PY04248: pre-mRNA cleavage complex ii protein clp1-related	5	1.42151e-07	95.1167	2.53952	9	2,3,4,7,10,11	0.00850871	43.5	1.49097	2	1	89	132	122.4	87.3	58.5	58.4	40.6	132.3	153	39.2	87.8	126.8	150.3	163.4	83.4	90.6
PVX_092760	Pv092760	hypothetical protein, conserved	20	PF11_0442: transcription factor with AP2 domain(s), putative	PY06331: CCAAT-box DNA binding protein subunit B	5	2.7059e-10	612.5	4.08409	5	1	0.0485162	143.7	1.41293	1	2	492	348	168.6	228.6	720.1	405.6	264.3	811.1	257.2	395.6	316.3	275.3	451.5	348.9	331.7	233
PVX_114790	Pv114790	mitochondrial import inner membrane translocase subunit Tim17, putative	20	PF13_0300: mitochondrial inner membrane translocase, putative	PY04920: hypothetical protein	5	4.60314e-06	94.7	2.05457	5	8	4.39459e-17	56.9	1.60661	1	2	151	94	72.5	136.3	165.5	120.4	142.8	184.5	140.1	50	109.6	70	74.9	120.6	143.3	123
PVX_085825	Pv085825	deoxyhypusine synthase, putative	20	PF14_0125: deoxyhypusine synthase	PY01546: Deoxyhypusine synthase	5	1.81572e-07	101	2.04555	5	9	7.84977e-09	17.7	1.13501	1	2	149	131	112.9	91.1	117.6	186	129.4	197.6	113.5	113.7	140.8	190.4	73.5	119.7	143.3	181.5
PVX_089565	Pv089565	adenylate kinase, putative	20	PF08_0062: adenylate kinase	PY05592: adenylate kinase	5	1.36507e-10	387.3	3.30399	7	9	0.0157395	94.4	1.54284	1	2	268	174	218.5	147.7	348.7	272.9	288.9	249.9	181.2	555.4	138	221.5	154.8	181.3	194.2	284.3
PVX_113270	Pv113270	ATP dependent RNA helicase, putative	20	PFF0100w: ATP-dependent RNA Helicase, putative	PY01861: Homo sapiens KIAA0052 protein-related	5	2.71661e-06	33.7	1.61051	5	9	3.51958e-21	26.5	1.55094	1	2	75	48	28.4	89.3	63	67.9	52.7	88.9	100.4	73.7	32.2	49.9	53.1	57.3	163.4	108.2
PVX_085605	Pv085605	prefoldin subunit 2, putative	20	PF14_0167: prefoldin subunit 2, putative	PY05659: probable prefoldin subunit 2	5	0.000679857	110.963	2.33148	1	2,3,4,5,6,7,10,11	0.0737751	50.7	1.65083	2	1	78	129	192.2	196.4	81.7	66.7	79.8	84.8	76.5	82.1	140.7	151.3	124.1	98.4	125.5	69.6
PVX_083295	Pv083295	hypothetical protein, conserved	20	MAL13P1.240: conserved Plasmodium protein, unknown function	PY06077: hypothetical protein	5	0.000462597	77	1.82707	2	9	0.00795749	29.1	1.2867	1	2	131	102	125.6	117.1	144	170.1	109.7	120.5	108.6	103.3	87.8	132	87.2	99	160.1	149.4
PVX_099010	Pv099010	hypothetical protein, conserved	20	PFI0555c: conserved Plasmodium protein, unknown function	PY00338: hypothetical protein	5	6.39104e-05	58	1.80556	9	7	5.16084e-13	15.1	1.15861	2	1	95	110	37.7	107.8	74.9	96.5	83.9	105.2	115.7	72	88.6	92.7	130.3	129.7	170	90.6
PVX_113905	Pv113905	hypothetical protein, conserved	20	PFF0745c: ribonuclease, putative	PY03694: RNB-like protein, putative	5	2.41219e-06	96	2.11369	5	1	0.171627	2.6	1.02357	1	2	113	110	85.1	87.3	130.3	86.3	72.4	182.2	93.5	103.3	116.9	92.3	109.2	122.7	118.5	103.3
PVX_113420	Pv113420	RNA binding protein, putative	20	PFF0250w: RNA binding protein, putative	PY04901: KH domain, putative	5	7.23725e-08	597	4.83676	5	6	0.170236	150.6	1.54883	1	2	425	274	318.2	425.9	252.8	617	347	752.6	155.6	518.8	344.6	247.4	227.8	277.7	365	180.8
PVX_079935	Pv079935	Arf GTP-ase activating protein, putative	20	PFE1305c: ADP-ribosylation factor GTPase-activating protein, putative	PY03864: homeobox-containing protein	5	1.2761e-10	107.4	1.89874	8	3	0.311547	41.5	1.29123	2	1	143	184	177.8	163.6	126.1	82.5	119.5	182.7	201.8	153.5	275.1	178.6	198.4	83.7	194.2	194.7
PVX_101105	Pv101105	hypothetical protein, conserved	20	PFL2120w: conserved Plasmodium protein, unknown function	PY06007: acetyltransferase Tubedown-1	5	0.00022336	272.8	3.21429	5	1	0.988647	9.1	1.04044	1	2	234	225	88.1	158.3	210	175.7	220.7	396	168.3	167.1	189.6	186.9	282	241.4	165.1	144.5
PVX_090875	Pv090875	hypothetical protein, conserved	20	PF11_0049: NOT family protein, putative	PY01432: hypothetical protein	5	2.16667e-05	141.9	2.65192	9	7	0.672271	23	1.15052	2	1	153	176	155.1	94.3	124.9	138.4	128.1	167.6	204.9	85.9	102.2	145.7	138.3	317.2	180.4	131.3
PVX_000720	Pv000720	hypothetical protein, conserved	20	PFD0525w: conserved Plasmodium protein, unknown function	PY02307: hypothetical protein	5	2.53198e-05	202.2	2.59213	1	4	0.874491	45.7	1.25137	2	1	182	228	361.6	296.8	127	176.4	192.7	265.5	147.4	259.8	178.2	196.2	288	247.6	137.5	236.4
PVX_117660	Pv117660	serine hydroxymethyltransferase, putative	20	PF14_0534: serine hydroxymethyltransferase, putative	PY00669: serine hydroxymethyltransferase, mitochondrial precursor	5	2.9407e-05	91.7	2.71402	6	9	0.00018575	12.4	1.18535	1	2	79	67	157.9	123.5	52.5	72.8	48.6	77.5	145.2	144.2	83.8	77.1	50	56.9	153.6	105.5
PVX_097805	Pv097805	hypothetical protein, conserved	20	PFE0240w: conserved Plasmodium protein, unknown function	PY04879: hypothetical protein	5	7.0024e-10	381.4	2.8614	4	11	0.000389944	41.7	1.11029	2	1	378	420	256.1	193.8	586.3	212.9	254.9	326	510.5	213.9	408.4	424.5	393.9	452.3	415.9	204.9
PVX_122960	Pv122960	phosphoglycolate phosphatase precursor, putative	20	PF07_0059: 4-nitrophenylphosphatase, putative	PY01300: Phosphoglycolate phosphatase, eukaryotic	5	0.000160722	88.1	1.97133	5	1	0.004431	47.9	1.46102	2	1	104	152	118.9	62.5	138.9	70.8	55.6	178.8	75.4	105.8	151	131.6	146.2	178.3	123.3	186.5
PVX_101205	Pv101205	hypothetical protein	20			5	2.6039e-07	104.9	2.0106	2	5	1.42147e-09	5.1	1.03869	1	2	137	132	125.1	128.5	151.5	208.7	122.7	103.8	97.9	157.3	98.6	125.7	195.2	107.8	140.1	97.2
PVX_110845	Pv110845	hypothetical protein	10	PF10_0373a: conserved Plasmodium protein, unknown function		5	7.32804e-12	4741.2	9.25849	7	1	0.0023555	1195	2.05407	1	2	2329	1134	675.8	472.4	2485.3	2523.3	2225.7	3496.1	913	5315.3	1558.4	1053.9	1039	883.5	3863.9	1470.1
PVX_114315	Pv114315	hexokinase, putative	20	PFF1155w: hexokinase	PY02030: hexokinase	5	0.000371586	139.3	2.51413	6	7	0.0910703	28.8	1.20527	2	1	140	169	167.6	141.2	140.6	90	136.7	103.1	231.3	92	187.2	161.8	122.3	205.1	140.1	106.6
PVX_097860	Pv097860	60S ribosomal subunit protein L24, putative	20	PFE0300c: 60S ribosomal subunit protein L24-2, putative	PY00711: Ribosomal protein L24e, putative	5	0.000218347	70.6	1.5903	9	1,2,10,11	0.146626	35.2	1.23022	2	1	153	188	81.1	132.1	143.5	120.3	166.8	164.3	169.6	172.6	188.7	183.2	222.6	157.9	117.9	133.6
PVX_083475	Pv083475	hypothetical protein, conserved	20	MAL13P1.260: conserved Plasmodium protein, unknown function	PY03838: ERYTHROCYTE MEMBRANE PROTEIN PFEMP3	5	9.5483e-08	40.6111	1.71137	1	2,3,4,5,6,8,9,10,11	1.1	0	1		1,2	55	24	109.5	85.8	50.9	62.3	53.6	41.7	64.6	61.5	26.7	21.1	26.4	19.7	101.9	91.9
PVX_113885	Pv113885	hypothetical protein, conserved	20	PFF0725w: conserved Plasmodium protein, unknown function		5	0.0001744	750.8	5.45314	2	10,11	3.9475e-05	317.4	1.86133	1	2	686	369	427.8	477	659.8	919.4	765.3	481	603.9	504.1	369	293.4	422.8	388.9	156.2	181
PVX_085905	Pv085905	hypothetical protein, conserved	20	PF14_0107: conserved Plasmodium protein, unknown function	PY04031: unnamed protein product, putative	5	0.00109972	210.267	2.87348	6	5,10,11	0.753732	46.9	1.27047	2	1	173	220	218	147.7	188.1	124.7	145.6	86.2	322.5	124.6	196.1	315.2	191.9	177.9	106	144.5
PVX_083140	Pv083140	hypothetical protein	20	MAL13P1.222: conserved Plasmodium protein, unknown function	PY00584: CCAAT-box DNA binding protein subunit B, putative	5	1.11238e-05	24.9111	1.49038	1,2,3,5,6,7,9,10,11	8	1.1	0	1		1,2	77	46	81.8	75.3	70.5	68.5	72.3	89.4	83.3	61.8	57.8	43.9	50.8	30.8	83.2	103.6
PVX_095230	Pv095230	vesicle transport protein Sec22, putative	20	PFC0890w: SNARE protein	PY01820: hypothetical protein	5	2.16975e-07	32.8	1.28522	8	7	0.000395376	19.4	1.16511	2	1	118	137	128.3	136	106	124.7	91.7	130.3	134.6	115	118.6	176.9	118.6	133.6	121.5	145.3
PVX_082860	Pv082860	hypothetical protein, conserved	20	MAL13P1.193: conserved Plasmodium protein, unknown function	PY07117: hypothetical protein	5	1.05808e-05	84.4	2.42327	2	8	4.48281e-20	55.5	2.13729	1	2	104	49	73.8	98	104.2	143.7	65.9	113.5	94.4	65.2	64.3	54.3	46.8	29.7	72.3	80.6
PVX_087825	Pv087825	40S ribosomal protein S29, putative	10	MAL7P1.300: 40S ribosomal protein S29, putative		5	0.000968418	77.0875	2.02493	7	1,2,3,4,5,6,10,11	0.00560881	40.3	1.48206	2	1	84	124	43	26.5	87.2	45.5	78.5	80.9	125.9	152.3	129.4	123.2	145.9	97	80.4	68.5
PVX_094445	Pv094445	tRNA ligase, putative	20	PF10_0053: methionine-tRNA ligase, putative	PY06890: methionyl-tRNA synthetase	5	0.00184096	113.4	1.98867	9	2	0.000975944	45.3	1.3024	2	1	150	195	117.6	112.8	161.8	114.7	167.2	213	92.5	146.8	168.1	156.3	272.9	183.3	152	167.6
PVX_022185	Pv022185	variable surface protein Vir12-related	20			5	1.4897e-10	519.567	7.79765	4	1,2,3,6,10,11	0.0458457	19.9	1.10338	2	1	193	212	64.3	82.4	596	48.6	66.9	134.7	116.2	299.4	181	209.7	268	191	67.6	86
PVX_082935	Pv082935	hypothetical protein, conserved	20	PF13_0219: conserved Plasmodium protein, unknown function	PY04556: hypothetical protein	5	0.00031405	289.4	2.77655	7	4	0.773311	12.8	1.05853	2	1	219	232	360.7	259.1	162.9	235.7	167.7	283.5	243.5	452.3	243.8	203.4	244.3	234.4	180	174.2
PVX_080560	Pv080560	deoxyribodipyrimidine photolyase, putative	20	PFE0675c: deoxyribodipyrimidine photolyase (photoreactivating enzyme, DNA photolyase), putative	PY02821: FAD binding domain of DNA photolyase, putative	5	0.00302646	126.675	2.12276	4	1,3,10,11	0.288634	13.1	1.07116	2	1	184	197	101.4	108.3	239.5	169.8	124.9	229.5	156.6	198.5	168.9	219	199.4	201.6	134.9	86.7
PVX_099100	Pv099100	hypothetical protein, conserved	20	PFI0650c: conserved Plasmodium protein, unknown function	PY04842: hypothetical protein	5	0.000448204	206.7	3.04856	9	3	0.0172472	94.4	1.48887	2	1	193	288	191.8	208.3	205.2	130.6	100.9	264.4	264.2	220.8	277.9	256.7	269.6	345.7	166.1	132.5
PVX_122250	Pv122250	hypothetical protein, conserved	20	MAL13P1.39: conserved Plasmodium protein, unknown function	PY03155: hypothetical protein	5	0.0102132	44.3	1.58136	5	9	0.0070623	0.4	1.00483	1	2	83	83	52.1	44.3	79.2	69.4	83	120.5	64.6	90.5	69	110	95.2	57.3	180.4	165.9
PVX_111125	Pv111125	hypothetical protein	20	PF10_0313: mitochondrial preribosomal assembly protein rimM precursor, putative	PY04560: blood-stage membrane protein Ag-1	5	0.000406138	92.0444	2.24124	6	1,2,3,5,7,8,9,10,11	1.1	0	1		1,2	108	45	69.5	59.9	98.7	83.5	98.8	90.8	166.2	40.4	51.1	37.8	39.8	50.7	81.5	118
PVX_101065	Pv101065	hypothetical protein, conserved	16	PFL2080c: conserved Plasmodium protein, unknown function	PY01277: hypothetical protein	5	0.000108356	127.72	2.22595	3	1,2,4,5,6,7,8,9,10,11	1.1	0	1		1,2	144	67	74.6	74.8	133.6	169.1	231.9	76.3	106.8	119.4	55.3	58.2	70.2	85.4	97	130.3
PVX_111420	Pv111420	hypothetical protein	13	PF10_0253b: conserved Plasmodium protein, unknown function	PY03821: hypothetical protein	5	8.67462e-08	519.1	3.53467	3	9	1.00888e-07	307.4	2.14318	1	2	576	269	324.7	532.9	638.8	531.1	723.9	511.2	476.5	285	429.6	236.5	230.9	178.7	527.8	400.1
PVX_083020	Pv083020	casein kinase II beta chain, putative	20	PF13_0232: casein kinase II beta chain	PY01577: casein kinase ii beta chain	5	0.00920207	65.8	1.81035	6	9	1.1	0	1		1,2	99	66	138.3	110.4	75.8	87.1	86.5	97.5	147	50.9	72.2	30	87.1	75.3	70.9	173.3
PVX_117485	Pv117485	hypothetical protein, conserved	20	PF14_0568: conserved Plasmodium protein, unknown function	PY07051: hypothetical protein	5	0.00764542	74.6	1.50921	6	10,11	0.0568927	32.1	1.20381	1	2	190	158	227.6	173.2	181.7	213.9	171.3	159.8	221.1	175.1	196.4	138.3	174.1	121.3	160.1	132.9
PVX_095075	Pv095075	hypothetical protein, conserved	9	PFC1025w: conserved Plasmodium protein, unknown function		5	0.0067061	337.9	3.66483	3	6,10,11	0.219297	34.4	1.12788	2	1	269	303	154.6	246.2	212.1	308.1	464.7	225.2	134.8	305.6	335.9	317.8	305.6	254.3	87.6	158
PVX_118275	Pv118275	hypothetical protein, conserved	20	PF14_0422: conserved Plasmodium protein, unknown function	PY01679: hypothetical protein	5	0.00980071	105.1	2.54332	9	7	0.0247609	60.2	1.66519	2	1	91	151	79.3	103.7	59.9	80.2	96.1	97.2	119	68.1	126.7	129.6	208.4	137.9	75.9	65.6
PVX_118640	Pv118640	hypothetical protein, conserved	20	PF14_0720: conserved protein, unknown function	PY00707: putative pre-mRNA splicing factor, ATP-dependent RNA helicase	5	0.0872966	88.5	2.61202	9	7	0.059146	44.6	1.52225	2	1	85	130	62.6	93	77.8	79.3	63	114.8	92	54.9	115.3	117.8	143	143.8	58.7	128
PVX_085830	Pv085830	actin II	20	PF14_0124: actin II	PY01545: actin ii	5	0.429043	54.8	1.64623	9	7	0.103541	38.6	1.4308	2	1	90	128	81.8	120.4	99.5	92.2	75.2	64.4	116.5	84.8	121.9	111.7	131.6	147.6	131.6	114.8
PVX_115235	Pv115235	aminomethyltransferase, mitochondrial precursor, putative	20	PF13_0345: aminomethyltransferase, mitochondrial precursor	PY02845: aminomethyltransferase, mitochondrial precursor	5	0.249391	40.2	1.54768	9	8	0.838951	33.8	1.56616	2	1	60	94	68.6	80.2	57.5	75	54.9	47	64.1	41.5	67	79.8	139.3	87.8	133.5	131.3
PVX_080230	Pv080230	U6 snRNA-associated Sm-like protein LSm4, putative	20	PFE1020w: U6 snRNA-associated sm-like protein Lsm2, putative	PY04489: Sm protein, putative	5	0.730241	3.4	1.0462	8	9	0.599781	1.2	1.01619	2	1	74	75	75.9	94.9	71.9	56.5	74.1	78	89.9	45.1	72.3	81.8	65.6	81.6	85.1	82.1
PVX_099620	Pv099620	hypothetical protein, conserved	20	PFI1185c: conserved Plasmodium protein, unknown function		5	1.1	0	1		1,2,3,4,5,6,7,8,9,10,11	1.1	0	1		1,2	93	55	71	68.9	77.4	105.8	86	108.2	85.5	67	73.3	42.3	68.9	35.3	83.8	94.9
PVX_122860	Pv122860	hypothetical protein, conserved	20	PF13_0123: conserved Plasmodium protein, unknown function	PY01632: synthetic antigen of P.falciparum, putative	4	4.36901e-86	2949.7	25.892	9	1	1.92444e-48	1766.3	6.27569	2	1	335	2101	125.1	112	452.9	207.4	360.1	414.4	239.4	522.5	1042.4	1225.7	2979	3157.3	202	198.3
PVX_079765	Pv079765	hypothetical protein, conserved	20	PFE1500c: conserved Plasmodium protein, unknown function		4	9.08218e-76	1350.4	8.12988	1	10,11	2.18895e-15	6.9	1.0069	2	1	1000	1007	1346.8	1732.8	760.6	1365.2	1239.3	810	824.3	599	1082.9	835.4	1136.6	972.2	161.5	217.3
PVX_100520	Pv100520	hypothetical protein, conserved	20	PFL1520w: DIM1 protein homolog, putative	PY07357: Drosophila melanogaster RE13747p	4	1.08229e-85	3250.25	25.4104	1	2,3,10,11	1.60441e-21	539.6	4.19668	2	1	169	708	3199.8	3567	225.2	109.6	108	208.1	193.2	479.9	439.6	479	964.6	950.3	169.9	145.1
PVX_101315	Pv101315	hypothetical protein, conserved	20	PFL2325c: conserved protein, unknown function	PY00378: Drosophila melanogaster CG3814 gene product	4	9.11167e-92	4192.5	11.5128	1	2	5.80444e-55	2300.9	4.84059	2	1	599	2900	4192.5	4990.1	653	398.8	735.1	577	631.4	2188.8	2635.2	3023.6	2693.8	3247.4	588.9	451.2
PVX_094540	Pv094540	hypothetical protein, conserved	20	PF10_0069: PPPDE peptidase, putative	PY07583: hypothetical protein	4	9.87406e-70	2526.5	16.2751	9	2,3,11	3.94789e-34	2020.1	6.35694	2	1	377	2397	2022.6	1915.5	443.5	110.6	106.2	1007.8	217.3	1694.4	1952.8	2252.4	2588.5	2795.3	876.7	279.4
PVX_123705	Pv123705	hypothetical protein, conserved	20	PFL1030w: membrane skeletal protein, putative	PY01137: hypothetical protein	4	1.01973e-80	1960.5	25.3238	8	3,11	5.12303e-54	1733.8	10.2915	2	1	187	1920	243	362.1	165	115.8	75.5	180.1	396.6	483	1987.3	2094.9	1764.9	1834.5	518.6	85.7
PVX_117620	Pv117620	hypothetical protein, conserved	20	PF14_0542: conserved protein, unknown function		4	4.14744e-57	942.1	12.2962	9	11	6.87309e-35	676.5	4.18203	2	1	213	889	167.8	148.8	267.2	170.7	135.2	280	209.9	197.3	796.2	709.3	1065.5	985.4	405.9	83.4
PVX_099320	Pv099320	acid phosphatase, putative	20	PFI0880c: glideosome-associated protein 50	PY05000: hypothetical protein	4	2.82161e-63	1210.8	14.4983	9	3	4.58445e-44	1019.3	8.51696	2	1	136	1155	301.2	158.3	140.1	132.9	89.7	113	202.3	674.6	1062.7	956	1110.9	1490.1	716.8	162.6
PVX_087815	Pv087815	endonuclease/exonuclease/phosphatase domain containing protein	20	PF07_0024: inositol phosphatase, putative	PY03237: Homo sapiens KIAA0910 protein-related	4	4.91762e-42	121.267	3.91506	6,10,11	9	2.41363e-29	51.3	2.09382	1	2	98	47	93.6	89.4	95.5	118	92.8	86.5	98.1	63.2	59.5	44.8	57.6	25.7	210.3	180.2
PVX_115025	Pv115025	hypothetical protein, conserved	20	MAL13P1.305: conserved Plasmodium protein, unknown function		4	8.82836e-68	784.8	6.98171	9	3	2.33182e-44	552.6	3.75199	2	1	201	753	156.9	139.2	228.3	146.5	131.2	258.1	240.1	234.2	589.3	592.1	930.9	901.2	646.6	248
PVX_121960	Pv121960	hypothetical protein, conserved	20	MAL13P1.12: conserved Plasmodium membrane protein, unknown function		4	3.26116e-72	1216.97	14.4571	9	1,2,3,4,5,11	1.22974e-41	857	9.20881	2	1	104	961	72.4	109.6	86.7	96.4	88.1	63	188	111.9	638.7	592.1	1141.9	1472.9	707.9	117.4
PVX_115335	Pv115335	oxidoreductase NAD-binding domain containing protein	20	PF13_0353: NADH-cytochrome B5 reductase, putative	PY03083: FAD/NAD-binding Cytochrome reductase, putative	4	2.91713e-60	494.2	4.70187	9	3	1.01954e-42	300.2	2.37391	2	1	219	519	259.6	266.9	251.1	122.6	133.5	398.5	186.6	205.4	406.7	412.7	544.7	710.7	323.4	224.7
PVX_099365	Pv099365	nucleosome assembly protein 1, putative	20	PFI0930c: nucleosome assembly protein	PY01605: NAP-like protein	4	3.18862e-49	293.4	3.19775	7	3,10,11	1.29397e-28	203.9	2.22757	2	1	166	370	390.9	293.5	158.7	161.8	74.9	243.1	192.1	426.9	330.5	336	430.6	382.9	198.1	127.5
PVX_094510	Pv094510	hypothetical protein	20	PF10_0063a: conserved Plasmodium protein, unknown function, fragment		4	1.443e-63	3227.7	11.5653	10	1	8.53227e-11	435.3	1.91296	2	1	477	912	290.6	320.3	588.7	310.6	381.1	792.5	311.3	585.7	667.4	603	1016.2	1361.8	3533.2	591.3
PVX_080285	Pv080285	vacuolar ATP synthetase, putative	20	PFE0965c: vacuolar ATP synthetase	PY06066: V-type ATPase, C subunit, putative	4	4.22811e-67	2733.8	30.3957	1	4	6.10249e-21	617.7	4.06095	2	1	202	820	3612.1	2041.5	93	177	195.1	175.1	369	199.4	1042.1	1115.1	610.1	510.9	351.9	386.9
PVX_122470	Pv122470	hypothetical protein, conserved	20	MAL13P1.63: asparagine-rich protein	PY07184: synthetic antigen of P.falciparum	4	3.76015e-55	679.7	8.57748	1	3	1.97321e-32	395.6	3.17124	2	1	182	578	732.4	806.4	203.7	191.5	89.7	268.3	157.7	308.3	491.2	647.1	643	529.8	207	264.3
PVX_000005	Pv000005	hypothetical protein	20			4	8.4367e-69	448.42	5.74619	9	1,2,6,10,11	3.99855e-60	403.6	4.70275	2	1	109	513	75.1	59.7	99.8	94.7	104.1	114.8	131.4	179.5	439.4	525.4	487.6	598.1	69	109.9
PVX_119530	Pv119530	T-complex protein 1, eta subunit, putative	20	PFC0350c: TCP-1/cpn60 chaperonin family	PY01933: chaperonin, 60 kDa	4	2.07381e-46	734.8	7.61386	9	3,11	5.20784e-38	501.8	4.73363	2	1	134	636	206.6	216.1	131.8	123.4	80.2	178.8	157.7	112.7	298	555.2	814.6	877.2	193.7	142
PVX_099755	Pv099755	hypothetical protein	20			4	9.25383e-65	2746.6	16.668	7	2,6	4.36794e-06	176.8	1.41376	2	1	427	604	304.5	303.3	288.3	175.8	548.1	949.3	174.8	2921.9	498.4	673.8	552.3	691.9	1249.8	380.3
PVX_084190	Pv084190	high mobility group protein, putative	20	PFL0145c: high mobility group protein	PY05184: high mobility group protein	4	5.6564e-55	1912.05	11.0502	7	3,11	3.97387e-23	373.3	2.12643	2	1	331	705	307.1	418.8	373.2	252	131.1	496.6	403.9	2102.3	697.6	790.8	726.7	603.7	943.5	249.4
PVX_092475	Pv092475	hypothetical protein	20			4	1.23459e-34	81.2	2.41463	5	9	8.16151e-23	52.4	1.78443	1	2	119	67	142.1	85.8	93.2	106.8	136.7	138.6	120.7	108.1	92.2	60.1	63.1	51.7	161.7	121.4
PVX_000700	Pv000700	hypothetical protein, conserved	20	PFD0545w: conserved Plasmodium protein, unknown function	PY04864: hypothetical protein	4	4.11676e-44	887.95	8.19862	10	3,11	4.81282e-19	293.8	2.26203	2	1	233	527	205.3	137.8	346.5	163.8	106	277.6	270.3	363.6	395.1	560.5	527.9	622.9	1011.3	140.7
PVX_121910	Pv121910	Pv-fam-d protein	20			4	5.81627e-78	819.3	9.76257	8	4	1.15879e-59	785.5	7.52409	2	1	120	906	55.6	61.8	93.5	128.3	87.5	165.7	126.8	120.4	877.5	948	861.2	937	151.7	80.6
PVX_122100	Pv122100	hypothetical protein, conserved	20	MAL13P1.26: conserved Plasmodium protein, unknown function	PY02189: similar to translational activator	4	8.91061e-48	269.1	5.27143	9	4	1.01392e-34	202.5	3.69282	2	1	75	278	70.1	53.9	63	74.1	76.2	73.3	89.5	49.5	239.4	207.4	292	372.1	175.8	118.1
PVX_094815	Pv094815	hypothetical protein, conserved	20	PF10_0116: conserved Plasmodium protein, unknown function	PY03522: hypothetical protein	4	2.78454e-45	373.725	5.45043	7	3,6,10,11	3.16602e-23	166.9	2.58049	2	1	106	273	300.9	246.4	108.1	124.7	71.2	103.1	120.8	457.7	249.2	276.5	271.1	293.2	63.8	80.1
PVX_111515	Pv111515	hypothetical protein, conserved	20	PF10_0233: conserved Plasmodium protein, unknown function	PY01461: O1	4	7.935e-35	214.5	4.25988	1	9	2.86504e-19	81.2	2.18023	1	2	150	69	298.4	262.2	165.5	200.9	160.4	79.5	143.9	52.2	66.6	77.3	78	53.5	74.3	123
PVX_095420	Pv095420	inorganic pyrophosphatase, putative	20	PFC0710w-b: inorganic pyrophosphatase, putative	PY03581: inorganic pyrophosphatase, putative	4	2.20357e-39	206.6	2.86462	8	1	2.05285e-40	175.3	2.4103	2	1	124	300	114.6	106.9	152.4	101.7	85.8	134	147.5	252.8	320	314.8	318.1	245.7	106	140.7
PVX_080365	Pv080365	Eukaryotic translation initiation factor 3 subunit 9, putative	20	PFE0885w: eukaryotictranslation initiation factor 3 subunit, putative	PY01620: hypothetical protein	4	1.20916e-54	631.3	7.26912	9	1	1.69639e-43	390.1	2.83749	2	1	212	602	137.4	63.9	212.6	235.9	165.8	138.3	308.8	164.5	468.6	477.1	766.9	697	121.8	92
PVX_000795	Pv000795	hypothetical protein, conserved	20	PFD0445c: conserved Plasmodium protein, unknown function	PY04498: hypothetical protein	4	4.39315e-27	66.7	2.30784	1	8	5.66625e-22	22.3	1.3551	1	2	85	63	104	131.3	68.4	87.7	73.8	87.9	107.5	79.5	64.7	37.4	67.1	81.8	90.2	107.1
PVX_090880	Pv090880	phenylalanyl-tRNA synthetase beta chain, putative	20	PF11_0051: phenylalanyl-tRNA synthetase beta chain, putative	PY02381: Phe-RNA synthetase-related	4	1.30703e-36	180.5	3.93974	9	7	7.77359e-29	114.9	1.98542	2	1	117	232	177.6	95.7	134.6	60.9	136.2	99.2	152.2	61.4	185.3	256.8	270.4	213.5	91.9	103.3
PVX_118400	Pv118400	hypothetical protein, conserved	20	PF14_0397: SNF7 family protein, putative	PY01293: CTA1p, putative	4	8.07757e-50	466.75	5.28015	1	10,11	4.01896e-22	186.1	2.35051	1	2	324	138	522.4	629.2	248	401.6	429	236	304.8	200.7	149.8	116.1	185.9	99.2	116.6	101.5
PVX_111435	Pv111435	hypothetical protein, conserved	20	PF10_0250: conserved Plasmodium protein, unknown function	PY03390: hypothetical protein	4	2.03797e-32	173.5	4.09269	2	9	1.69689e-27	104.4	2.59146	1	2	170	66	96.1	92.3	206	229.6	152.8	81.8	180	71	83.8	66.4	44.5	67.8	156.7	177.5
PVX_085000	Pv085000	hypothetical protein, conserved	20	PF14_0287: conserved Plasmodium protein, unknown function	PY01263: hypothetical protein	4	4.89831e-38	626.467	6.62695	7	5,6,11	2.05964e-06	137.4	1.96421	2	1	143	280	122.9	110.8	152.1	180.9	169.5	74.8	135	737.8	251.9	351.1	243.7	272.9	282.3	124.2
PVX_099390	Pv099390	sugar transporter, putative	20	PFI0955w: sugar transporter, putative	PY05332: hypothetical protein	4	5.02594e-32	409.55	3.87504	2	10,11	3.68968e-16	96.9	1.54286	1	2	275	179	429.5	515.4	249.7	552	197.2	168.5	209.7	178.9	168.1	212.7	184.4	149	100.1	184.8
PVX_091030	Pv091030	nucleic acid binding factor, putative	20	PF11_0083: nucleic acid binding protein, putative	PY03627: RNA recognition motif, putative	4	2.29768e-36	448.1	5.38883	9	10,11	2.83992e-15	195.6	1.75202	2	1	260	456	167.8	190.5	238.9	129.2	139.2	453.3	339.8	376.3	329.2	393.3	499.8	600.6	116.6	87.6
PVX_087810	Pv087810	DNA replication licensing factor MCM7, putative	20	PF07_0023: DNA replication licensing factor mcm7 homologue, putative	PY03236: DNA replication licensing factor mcm7	4	6.71052e-44	1637.05	16.095	7	2,6	1.92578e-11	327.6	2.98305	2	1	165	493	379.2	428.7	178	101.2	160.5	270.8	115.7	1745.5	536.6	678.1	403.3	353	439.8	374.4
PVX_124120	Pv124120	myosin D, putative	20	PFL1435c: myosin D	PY02134: myosin D	4	6.99986e-26	67.8	2.15306	4	8	9.25308e-18	52	1.86235	1	2	112	60	136.1	88	126.6	101.2	97.8	126.2	109.6	93.5	57.9	59.7	60.6	63.2	171.7	89
PVX_096115	Pv096115	hypothetical protein, conserved	20	MAL7P1.132: conserved Plasmodium protein, unknown function	PY01615: hypothetical protein	4	7.79598e-23	166.2	2.26388	5	9	8.05878e-20	102.5	1.62234	1	2	267	165	262.6	239.2	281.4	292	256.7	297.7	208.4	187.5	184.1	211.7	113.2	149.8	190.3	146.1
PVX_100525	Pv100525	pre-mRNA splicing factor RNA helicase, putative	20	PFL1525c: pre-mRNA splicing factor RNA helicase, putative	PY07358: putative ATP-dependent RNA helicase cdc28	4	3.13923e-31	163.5	2.44307	10	9	7.78355e-23	61.6	1.5274	1	2	178	117	185.1	228.6	139.5	214.3	192.8	190.3	155.3	122.1	119.3	121.4	132.3	94.3	276.8	175.3
PVX_116600	Pv116600	Tetratricopeptide repeat protein 11, putative	20	MAL13P1.139: Tetratricopeptide repeat family protein, putative	PY02026: hypothetical protein	4	7.91156e-26	672.9	4.0726	8	11	2.6798e-08	326.7	1.83299	2	1	392	719	314.2	195.6	344.8	234	478.6	547	356.8	224.2	823.2	960.6	466	625.6	471.3	219
PVX_087070	Pv087070	hypothetical protein, conserved	20	PFI1587c: conserved Plasmodium protein, unknown function	PY07329: hypothetical protein	4	9.65331e-29	71.6	2.04985	6	9	3.19542e-36	38.5	1.50658	1	2	115	76	155.3	107.5	93.3	98.3	110	131.2	139.8	89	71.4	96.1	87.1	49.3	100.1	54.9
PVX_123000	Pv123000	cation diffusion facilitator transporter domain containing protein	20	PF07_0065: zinc transporter, putative	PY07157: putative zinc transporter	4	1.68034e-26	274.6	3.08663	8	2	3.08582e-20	198	2.00457	2	1	197	395	152.8	166.4	184.4	131.6	110.9	353.7	205.1	270.4	433.9	378.5	382.3	385.7	194.4	211.2
PVX_085690	Pv085690	RNA polymerase small subunit, putative	19	PF14_0150: RNA polymerase small subunit, putative	PY04455: RNA polymerases L / 13 to 16 kDa subunit	4	6.48135e-30	480.533	4.41854	9	2,3,11	8.20217e-09	270.2	2.14008	2	1	237	507	205	289.6	258.5	109.9	166.3	371	279.2	479.2	434.3	352.3	437.6	804.6	391.9	145.5
PVX_085740	Pv085740	hypothetical protein, conserved	20	PF14_0140: conserved Plasmodium protein, unknown function	PY03289: hypothetical protein	4	4.72718e-26	183.2	2.79081	1	8	1.82005e-13	74.5	1.57842	1	2	203	129	307.4	263.7	209.5	216.8	218.4	237.5	134.3	246.2	91.7	113	185.9	124.4	199.6	160.1
PVX_082740	Pv082740	hypothetical protein, conserved	20	MAL13P1.179: conserved Plasmodium protein, unknown function	PY01509: hypothetical protein	4	1.04779e-39	577.6	4.74578	1	9	0.0276397	10.4	1.05221	1	2	210	199	783.9	679.7	285	147.4	162.3	285	168.5	205.1	248.4	240	166.9	141.5	238.2	138.7
PVX_096075	Pv096075	hypothetical protein, conserved	20	PF07_0106: conserved Plasmodium protein, unknown function	PY03677: hypothetical protein	4	1.85873e-26	99.8	2.85502	6	8	4.92385e-23	44.1	1.6291	1	2	114	70	114	85	110.9	109.1	85.2	112.3	153.6	60.3	45.1	62.5	95.7	77.1	93.5	98
PVX_122620	Pv122620	hypothetical protein, conserved	20	MAL13P1.83: exportin 1-like protein, putative	PY06555: hypothetical protein	4	9.23735e-43	523.7	4.22674	9	5	1.51751e-32	413.2	2.8989	2	1	218	631	189.1	138.4	238.6	170.1	191.9	162.3	325.2	190	573.2	578	573.8	798.1	168.4	175.8
PVX_116495	Pv116495	mRNA decay protein, putative	20	PF13_0158: upf3, putative	PY06727: Drosophila melanogaster SD10857p	4	2.72914e-26	205.9	4.22222	1	8	1.20098e-17	99.3	2.24592	1	2	179	80	238.3	301.3	157.2	191.6	235	200.4	110.9	122.2	63	64.7	114.2	76.7	72.1	123
PVX_081590	Pv081590	hypothetical protein, conserved	20	PFA0165c: conserved Plasmodium protein, unknown function	PY03810: hypothetical protein	4	5.32927e-32	170.7	3.63833	2	9	3.39945e-37	82.2	2.12142	1	2	156	73	125.8	96.1	103	235.4	174.3	117	148	81.4	68.9	94.9	68.4	60.9	88.5	110.2
PVX_110885	Pv110885	dynamin protein, putative	20	PF10_0368: dynamin-like protein	PY04073: dynamin like protein-related	4	3.86075e-32	147.7	4.3191	6	9	9.60109e-12	82.5	2.32212	1	2	145	62	160.6	93	167.5	132.9	90.6	141.4	192.2	52	73.8	86.8	58.1	30.8	175.5	103.3
PVX_082715	Pv082715	hypothetical protein, conserved	20	MAL13P1.177: conserved protein, unknown function	PY03048: hypothetical protein	4	7.05588e-30	65	2.05178	2	9	2.74889e-36	29.7	1.45344	1	2	95	66	66.1	79.5	96.1	126.8	111.5	68.3	73.2	83.7	79.8	58.6	59.1	64.6	153.2	100.5
PVX_112655	Pv112655	tryptophan-rich antigen (Pv-fam-a)	20	PF08_0003: tryptophan/threonine-rich antigen	PY06203: blood-stage membrane protein Ag-1	4	5.27762e-54	1190.1	7.9678	7	3	0.62172	25.9	1.07069	1	2	392	366	178.6	268.3	475.7	218.5	170.8	773.1	323.2	1360.9	357.7	350.3	380.8	376.8	365	179.2
PVX_079930	Pv079930	WD domain, G-beta repeat domain containing protein	20	PFE1310c: conserved Plasmodium protein, unknown function	PY03863: unnamed protein product	4	3.61143e-28	653.2	6.91131	9	7	8.46438e-18	379.3	2.55515	2	1	244	623	318.4	179.9	309.7	286.1	172.1	234.1	217.5	110.5	411.8	553.5	781.6	745.7	125	179.9
PVX_122485	Pv122485	formyl transferase domain containing protein	20	MAL13P1.67: methionyl-tRNA formyltransferase, putative	PY03768: methionyl-tRNA formyltransferase homolog, putative	4	6.58611e-25	156.2	2.64594	6	7	1.71283e-24	93.8	1.90803	1	2	197	103	142.6	243.5	163.8	171.5	232	167.3	251.1	94.9	113.3	95.1	126.3	78.5	176.7	190.1
PVX_114220	Pv114220	hypothetical protein, conserved	20	PFF1065c: conserved Plasmodium protein, unknown function	PY01465: hypothetical protein	4	2.34509e-20	82.6	2.3541	2	8	1.02921e-17	41.9	1.64362	1	2	107	65	72.6	115	115.8	143.6	105	89.3	81.3	68	68.6	53.5	67.1	71.1	135.1	131.3
PVX_091055	Pv091055	hypothetical protein, conserved	20	PF11_0089: conserved Plasmodium protein, unknown function	PY03788: hypothetical protein	4	3.5249e-33	947.7	9.1981	7	9	3.97911e-16	121.4	1.96656	1	2	247	126	373.7	418.1	319.5	201.3	167.7	355.5	191.2	1063.3	145.8	125.3	112.7	118.5	315.1	198.3
PVX_123710	Pv123710	hypothetical protein, conserved	20	PFL1035w: conserved Plasmodium protein, unknown function	PY01136: hypothetical protein	4	3.23114e-19	114.6	3.12222	3	8	1.43331e-17	84.9	2.45626	1	2	143	58	102.1	156.9	136.3	153.3	168.6	149.2	108.6	76.6	62.3	45.6	55.6	69.7	148.4	90.3
PVX_097720	Pv097720	merozoite surface protein 3 alpha (MSP3a)	20			4	7.05665e-28	390.75	4.15248	3	10,11	1.12592e-24	202.2	1.93698	1	2	418	216	330.7	327.9	296.4	505.3	514.7	356.3	417.1	297.3	207.2	232.9	207.2	215.8	83.6	164.3
PVX_111520	Pv111520	hypothetical protein, conserved	20	PF10_0232: Chromodomain-helicase-DNA-binding protein 1 homolog, putative	PY02297: chromodomain-helicase-DNA-binding protein, CHD-1-related	4	8.92308e-31	416.75	3.64351	6	10,11	7.56089e-29	180.9	2.06852	1	2	350	169	639.4	430.9	272.3	365.1	359.6	179.7	574.4	188.8	198	154.4	163.1	161.9	136.8	178.5
PVX_084445	Pv084445	cysteine repeat modular protein, putative	20	PFL0410w: cysteine repeat modular protein 3, putative	PY00076: cysteine repeat modular protein 3 PbCRM3	4	1.55388e-21	188.9	3.37909	2	9	1.77144e-21	67.2	1.61091	1	2	177	110	128.6	113.6	185.2	268.3	148.8	93.5	190.2	47.2	145.4	135.5	77.6	81.3	85.2	180.2
PVX_087955	Pv087955	O1, putative	20	PF07_0030: heat shock protein 86 family protein	PY05066: O1, putative	4	3.97927e-32	904	5.89177	2	10	9.17606e-11	339	1.79187	1	2	767	428	441.7	565.3	809.5	1088.8	987.7	436	513.5	497.1	391.1	420	425.6	475.5	184.8	266.5
PVX_092705	Pv092705	hypothetical protein, conserved	20	PF11_0432: conserved Plasmodium protein, unknown function	PY03536: hypothetical protein	4	1.50453e-27	155.3	3.53758	5	9	1.41715e-21	100	2.60772	1	2	162	62	107.1	63.2	212	138	183.9	216.5	60.5	74.4	70.6	55.8	78.6	43.8	111.8	224.7
PVX_114430	Pv114430	hypothetical protein, conserved	20	PFF1285w: conserved Plasmodium protein, unknown function	PY07530: hypothetical protein	4	2.91855e-35	398.5	4.66268	7	8	2.50179e-25	102.1	1.73825	1	2	240	138	149.6	113.6	226.9	260.8	297.1	213.4	203.9	507.3	125.7	91.9	194.7	141	190.3	186.8
PVX_089800	Pv089800	RAD protein (Pv-fam-e)	20			4	9.54027e-23	105	2.02439	2	8	1.60894e-20	61.3	1.55525	1	2	172	110	121.9	159	179.8	207.5	148.7	189	133.6	156.9	90.3	114.8	111.6	124.8	181.1	109.4
PVX_085210	Pv085210	dynein-associated protein, putative	20	PF14_0243a: dynein-associated protein, putative	PY00209: dynein axonemal intermediate chain	4	2.70034e-27	359.6	3.57041	7	10,11	5.05077e-13	37.4	1.17164	2	1	218	255	161.6	160.4	233.4	301.3	214.4	179	161.2	499.5	239.8	265.5	216.3	299.6	163.4	116.4
PVX_099775	Pv099775	hypothetical protein	20	PFI1315c: conserved Plasmodium protein, unknown function	PY00253: CCAAT-box DNA binding protein subunit B	4	2.02874e-21	136.4	2.64934	2	9	1.64108e-30	71.7	1.8157	1	2	160	88	116.8	69.6	180	219.1	124.9	131.3	142.9	137.2	78.2	107.9	69.4	96	108.5	209.6
PVX_099735	Pv099735	hypothetical protein	20	PFI1281w: conserved Plasmodium protein, unknown function		4	2.6849e-28	1134.2	4.85782	5	10,11	0.584204	324	1.50776	1	2	962	638	990.1	1254.3	944.4	704.6	586.1	1428.2	1147.4	836.6	774.5	740.6	427.5	609.7	328.6	259.4
PVX_115055	Pv115055	proliferating cell nuclear antigen, putative	20	PF13_0328: proliferating cell nuclear antigen	PY01758: proliferating cell nuclear antigen	4	2.31192e-30	521.9	5.53826	7	4	2.49544e-28	107.8	1.94231	2	1	114	222	130.4	153.7	115	142.7	75.7	128.4	110.4	636.9	178.2	211.5	290.7	208.5	201.5	122.2
PVX_003840	Pv003840	serine-repeat antigen 3 (SERA)	20	PFB0345c: serine repeat antigen 4 (SERA-4)	PY00291: SERA-3	4	5.58344e-22	160.6	2.36102	3	9	1.47504e-21	79.7	1.58133	1	2	217	137	200.5	204.5	188.1	210.8	278.6	175.5	231	131.7	169.8	142.6	93.6	142.5	96.9	193.5
PVX_099580	Pv099580	hypothetical protein, conserved	20	PFI1150w: conserved Plasmodium protein, unknown function	PY02393: CCAAT-box DNA binding protein subunit B	4	7.53973e-27	212	4.02425	7	9	7.84919e-34	129	2.46425	1	2	217	88	142.9	125.7	227.1	236.9	175.2	218.4	227.9	282.1	131.2	81	78.6	61.6	99.4	138.7
PVX_122205	Pv122205	hypothetical protein, conserved	20	PF13_0038: conserved Plasmodium protein, unknown function	PY00036: hypothetical protein	4	7.68243e-53	793.4	4.74776	7	2	4.62581e-11	102	1.40094	2	1	254	356	212.5	315.2	224.9	211.7	321.7	285.4	228.2	1005.1	200.5	336.1	291	598	262.3	413
PVX_111370	Pv111370	hypothetical protein	20	PF10_0265: conserved Plasmodium protein, unknown function	PY06061: CCAAT-box DNA binding protein subunit B	4	4.77473e-23	797.3	6.63065	2	10	7.83549e-28	376.4	2.69856	1	2	598	222	341.9	390.7	522.5	938.9	789.9	277.2	461.7	260.9	273.9	252	182.3	178.3	141.6	273.1
PVX_113390	Pv113390	hypothetical protein, conserved	20	PFF0220w: conserved Plasmodium protein, unknown function	PY04822: GYF domain, putative	4	2.55636e-26	358.8	3.14081	5	9	1.82849e-18	132.8	1.75028	1	2	310	177	253.1	496.2	221.7	294.8	247.2	526.4	258.7	265.5	158.2	214.8	187.2	147.9	275.2	261
PVX_114255	Pv114255	hypothetical protein, conserved	20	PFF1095w: leucyl tRNA synthase	PY02181: probable leucyl-tRNA synthetase-related	4	3.2853e-19	68.7	1.85661	10,11	9	1.58511e-09	30.8	1.37424	1	2	113	82	97.6	80.9	85.5	147.3	123.6	84.3	124.8	81.5	85.8	83.3	78.1	82.2	136.8	161
PVX_122595	Pv122595	hypothetical protein, conserved	20	MAL13P1.79: conserved Plasmodium protein, unknown function	PY04587: hypothetical protein	4	5.32342e-23	1242.1	6.49359	1	11	4.00002e-08	341.3	1.70386	2	1	485	826	1486.2	1450.2	445	621.6	654.8	283.2	420	254	907.1	701.6	812.1	884	285.6	226.1
PVX_097945	Pv097945	hypothetical protein, conserved	20	PFE0380c: Nuclear pore associated protein (NLP4), putative	PY05126: Drosophila melanogaster GH03617p	4	1.01291e-26	495.6	5.62745	8	5	1.09226e-20	462.5	5.25483	2	1	109	571	138.3	136.3	82.5	88.6	105.1	107.1	160.4	153	611.6	593.7	463	616.6	188.2	177
PVX_085175	Pv085175	hypothetical protein, conserved	20	PF14_0251: Sel4 protein	PY07136: hypothetical protein	4	9.96506e-26	364.8	4.56598	8	4	3.34622e-25	270.8	2.6925	2	1	160	431	403.5	323.3	102.3	151.6	222.1	202.9	120.9	414.4	502.1	432	332.9	456.1	139.3	153.2
PVX_090060	Pv090060	hypothetical protein, conserved	20	PFD0940w: conserved Plasmodium protein, unknown function	PY06859: hypothetical protein	4	2.61818e-21	122.5	2.34026	2	8	1.80169e-27	58.7	1.61466	1	2	154	96	146.1	96.4	152.3	213.9	173.1	110.6	121.2	182.7	89.8	93.1	117.7	81.3	183.4	123
PVX_081780	Pv081780	hypothetical protein, conserved	20	MAL7P1.160: conserved Plasmodium protein, unknown function		4	3.2409e-43	430.3	5.85118	3	10,11	0.973332	70.9	1.24465	1	2	361	290	233.9	212.5	311.8	434.6	519	226.4	311.5	214.4	280.7	211.9	272.7	393.8	110.6	66.8
PVX_101370	Pv101370	hypothetical protein, conserved	20	PFL2385c: conserved Plasmodium protein, unknown function	PY02788: ERYTHROCYTE MEMBRANE PROTEIN PFEMP3	4	5.26584e-20	224.1	4.89062	2	8	9.33745e-31	114.1	3.00175	1	2	171	57	97.4	67.5	173.3	281.7	136.5	119.8	144.2	89.7	86.1	29.2	59.5	53.2	86.1	98.2
PVX_117220	Pv117220	hypothetical protein	20	PF14_0615a: conserved Plasmodium protein, unknown function		4	4.63115e-29	704.329	7.07329	7	2,3,4,5,6,10,11	6.31937e-11	133	2.21572	2	1	109	242	239.2	201.7	115.8	127.6	104.4	79.3	119.8	820.3	214.5	187.5	272.2	295.2	134.6	130.3
PVX_113300	Pv113300	hypothetical protein, conserved	20	PFF0130c: conserved Plasmodium protein, unknown function	PY00219: hypothetical protein	4	1.14429e-29	457.867	4.45212	1	3,10,11	0.176788	68.3	1.44611	2	1	153	221	488.2	692.8	212.1	139.1	76.8	173	164.5	278.6	154.7	143.4	279	308.7	225.8	95.3
PVX_090890	Pv090890	helicase, putative	20	PF11_0053: PfSNF2L	PY02376: SNF2 family N-terminal domain, putative	4	1.02628e-22	145.9	2.21482	7	9	0.525896	34.2	1.25948	1	2	166	132	282.7	219.3	137.2	192.9	165	217.3	117.7	266	142.2	144.9	105.2	134.9	187.1	157.7
PVX_095305	Pv095305	hypothetical protein, conserved	20	PFC0820w: conserved Plasmodium protein, unknown function	PY06069: hypothetical protein	4	2.62605e-19	72.6	2.17666	2	9	5.41101e-19	36.4	1.48859	1	2	111	75	116.1	127.8	98.9	134.3	111.5	118	92	90.5	83.8	90.8	72.6	50.8	185.3	98.9
PVX_091780	Pv091780	hypothetical protein, conserved	20	PF11_0244: conserved Plasmodium protein, unknown function	PY06314: processed variable antigen-related	4	3.37942e-21	801.8	7.65394	7	11	0.694617	22.9	1.05396	2	1	424	447	300.4	223.2	414.2	402.1	345.1	584.1	376.4	922.3	639.2	407.8	459.2	282.9	306.1	120.5
PVX_095235	Pv095235	hypothetical protein, conserved	20	PFC0886w: conserved Plasmodium protein, unknown function	PY06380: hypothetical protein	4	3.1727e-23	552.3	3.19167	7	11	0.0644089	8.6	1.01781	2	1	483	491	271.5	377.8	406.9	609.8	774	318.7	304.7	804.3	409.3	442.4	442.5	671.2	670.9	252
PVX_111200	Pv111200	26S proteasome non-ATPase regulatory subunit 13, putative	20	PF10_0298: 26S proteasome subunit, putative	PY00527: 26S proteasome subunit P40.5, putative	4	9.54601e-20	315.6	3.76357	9	7	5.9835e-12	135.7	1.47431	2	1	286	422	138.1	104.2	363.8	274.8	305.2	194.6	292.2	114.2	448.9	378.9	388.3	471.2	120.1	178.2
PVX_080065	Pv080065	hypothetical protein, conserved	20	PFE1180c: conserved Plasmodium membrane protein, unknown function	PY02816: hypothetical protein	4	1.63382e-16	113.2	2.63348	9	7	1.24906e-08	36.6	1.29829	2	1	123	159	82.6	83.7	91.8	158.5	133.1	144.2	85.9	69.3	116.5	155.9	176.6	188.4	95.2	159.3
PVX_003525	Pv003525	hypothetical protein	20	PFB0100c: knob-associated histidine-rich protein		4	1.92216e-17	107.2	2.34336	3	7	0.0062502	3.4	1.02638	1	2	132	129	107	111.4	113.2	145.9	187	107	108.6	79.8	136.7	152.8	85.6	140.5	133.5	101.6
PVX_084385	Pv084385	hypothetical protein, conserved	20	PFL0350c: conserved Plasmodium protein, unknown function	PY05925: hypothetical protein	4	2.01797e-20	288.75	4.08659	2	10,11	1.7743e-22	106.7	1.56099	1	2	297	190	243.6	157.6	289.4	382.3	375.3	232.8	204.9	196.3	239.8	176.7	209.7	134.8	95.2	91.9
PVX_125730	Pv125730	tryptophan-rich antigen (Pv-fam-a)	20	PF08_0003: tryptophan/threonine-rich antigen	PY03625: secreted blood-stage antigen pAg-3	4	1.86955e-22	386.95	4.28341	2	10,11	0.000156471	91.4	1.33248	1	2	366	275	267.6	217.2	502.8	504.8	364.5	266.9	192.7	353.5	300.8	217.6	304.5	276.8	136.8	98.9
PVX_117770	Pv117770	hypothetical protein, conserved	20	PF14_0515: conserved Plasmodium protein, unknown function	PY00796: CCAAT-box DNA binding protein subunit B	4	6.2442e-17	173.6	2.6194	9	1	1.31316e-11	105.9	1.79207	2	1	134	240	98.6	115.7	124.9	118.9	157.8	142.5	124.3	236.9	150.2	246.6	288.5	273	126.8	103.8
PVX_101250	Pv101250	hypothetical protein, conserved	20	PFL2260w: conserved Plasmodium protein, unknown function	PY00402: hypothetical protein	4	1.9935e-37	775.4	7.2032	1	8	0.359307	25.7	1.16474	1	2	182	156	866	934.8	168.5	185.9	179.3	163.3	211.3	221.8	141.6	108.5	151.5	222.5	231.6	121.9
PVX_117625	Pv117625	V-type H(+)-translocating pyrophosphatase, putative	20	PF14_0541: V-type H(+)-translocating pyrophosphatase, putative	PY06858: V-type H(+)-translocating pyrophosphatase	4	1.21213e-15	168.2	2.6142	6	8	2.65533e-16	112.4	1.93511	1	2	233	120	169.6	95	234.3	248.7	240.5	166.9	272.4	141.1	112.9	95.5	167.6	104.6	177.5	91.4
PVX_123470	Pv123470	hypothetical protein, conserved	20	PFL0760w: conserved Plasmodium protein, unknown function	PY02273: Homo sapiens dJ261G23.2.2	4	3.23049e-34	1618.3	11.9864	7	3	5.50051e-06	3.4	1.01507	1	2	229	226	178.8	179.2	433.6	185.1	147.3	192.3	186.8	1765.6	241.7	223.7	249.9	187.1	154.9	317.6
PVX_001090	Pv001090	hypothetical protein, conserved	20	PFD0150w: conserved Plasmodium protein, unknown function	PY02441: KED	4	1.53904e-39	1640.15	13.94	2	10,11	0.366368	427.4	1.54802	1	2	1207	780	812.4	740.4	1066.6	1766.9	1618.9	735.2	848.9	594	797.4	769.5	834.7	718	104.9	148.6
PVX_096405	Pv096405	30S ribosomal protein S8, putative	20	MAL7P1.93: mitochondrial ribosomal protein S8 precursor, putative	PY05271: ribosomal protein S8	4	1.45971e-22	217.012	2.993	9	1,2,3,4,5,6,7,11	5.20446e-13	174.8	2.52398	2	1	115	290	126.8	106.3	147.4	68.7	154.6	58.2	144.8	123.9	250.3	255.7	341.2	310.7	306.6	57
PVX_114245	Pv114245	hypothetical protein	18	PFF1085a: conserved Plasmodium protein, unknown function		4	2.43696e-19	735	3.95656	3	10,11	1.88278e-06	149.6	1.29706	2	1	504	653	246.5	289.5	334.1	590.7	983.6	311.6	298.1	277.2	824.4	641.4	575.9	571.2	217.1	280.1
PVX_116910	Pv116910	sulfate transporter, putative	20	PF14_0679: inorganic anion exchanger, inorganic anion antiporter	PY07224: sulfate permease family protein	4	6.34978e-13	250.5	2.336	4	7	3.5123e-14	135	1.60457	1	2	358	223	398.2	312.3	438	356.3	424.3	215.5	357.2	187.5	274.5	227.8	194.7	196.3	111.8	264.3
PVX_101095	Pv101095	hypothetical protein, conserved	20	PFL2110c: conserved protein, unknown function	PY01213: C2 domain, putative	4	1.75244e-24	153.95	2.37027	7	10,11	5.07554e-11	37.4	1.19419	1	2	230	193	223.6	138.4	210.6	242.7	252.6	186.1	258.2	266.3	195.2	244.3	144.6	186.1	88.5	136.2
PVX_114075	Pv114075	hypothetical protein, conserved	20	PFF0920c: conserved Plasmodium protein, unknown function	PY03383: hypothetical protein	4	1.09043e-15	187.1	4.70495	1	9	0.585144	9.4	1.1504	1	2	72	63	204.1	271.1	60.6	67.9	86.1	84.3	60.5	102.5	67.4	81.7	51.5	49.4	197	114.8
PVX_113845	Pv113845	hypothetical protein, conserved	20	PFF0685c: conserved Plasmodium protein, unknown function	PY01084: hypothetical protein	4	3.85318e-18	101.4	2.55283	1	7	0.464588	5.1	1.0648	1	2	84	79	183.8	149.5	78.5	68.9	77.1	112.1	82.5	65.3	77.5	83.2	70.4	83.7	105.2	125.5
PVX_085930	Pv085930	rhoptry-associated protein 1, putative	20	PF14_0102: rhoptry-associated protein 1, RAP1	PY00622: rhoptry associated protein 1	4	2.15204e-17	77.2	2.86024	3	8	2.15308e-16	46.4	2.04505	1	2	91	44	118.1	66.8	107.8	85.4	118.7	61.6	80.3	44.5	49.1	33.8	66.6	28	85.2	99.6
PVX_095175	Pv095175	N-acetylglucosamine-1-phosphate transferase, putative	20	PFC0935c: N-acetylglucosamine-1-phosphate transferase, putative	PY00432: N-acetylglucosamine-1-phosphate transferase	4	6.37726e-27	485.8	5.04496	1	4	0.195788	5.4	1.03598	1	2	156	150	570.7	641	120.1	142.3	196.3	128.7	189.9	61.8	126.4	129.6	181.2	163	196.1	185.3
PVX_096145	Pv096145	Protein kinase domain containing protein	20	MAL7P1.127: conserved Plasmodium membrane protein, unknown function	PY02673: hypothetical protein	4	2.77972e-13	130.4	1.8462	3	9	0.00016301	85.4	1.53076	1	2	246	161	142.6	176	238	232.4	284.5	266.5	210	189.5	171.3	164.2	155.6	152.6	235.2	275.9
PVX_118415	Pv118415	hypothetical protein, conserved	20	PF14_0394: conserved Plasmodium protein, unknown function	PY06540: hypothetical protein	4	1.4179e-12	245.6	3.42688	1	7	0.00177066	82.3	1.64297	2	1	128	210	379.4	314.1	113.3	66.1	106.4	214.6	139.8	101.2	238.9	244.1	153.8	204.3	166.1	199.7
PVX_085015	Pv085015	hypothetical protein, conserved	20	PF14_0284: conserved Plasmodium protein, unknown function	PY01265: hypothetical protein	4	3.62389e-16	161.875	2.8224	10	1,2,3,4,5,6,7,11	1.99941e-07	85.1	1.93414	2	1	91	176	75.1	78.1	61.6	80.6	104.2	78.4	130.7	43.1	184.7	232.7	133.6	153.7	250.7	135.4
PVX_113635	Pv113635	hypothetical protein, conserved	20	PFF0480w: conserved Plasmodium protein, unknown function	PY01954: hypothetical protein	4	8.53048e-13	224.1	2.7133	4	9	1.26669e-15	134.7	2.00373	1	2	269	134	212.1	168.9	354.9	211.5	341.2	263.7	173.4	211.5	129.3	145.7	144	117.6	185.3	126.3
PVX_080305	Pv080305	hypothetical protein, conserved	20	PFE0940c: conserved Plasmodium protein, unknown function	PY03392: hypothetical protein	4	6.56109e-13	743.7	7.44454	2	10,11	2.03481e-19	294.4	1.97034	1	2	598	303	361.7	465	722.6	859.1	605.9	327.7	473.6	282.6	438.8	294.8	247	232.8	131	99.8
PVX_100810	Pv100810	hypothetical protein, conserved	20	PFL1800w: conserved Plasmodium protein, unknown function	PY05868: hypothetical protein	4	8.55443e-22	455.1	5.33429	7	3	0.00466908	55.2	1.31525	2	1	175	230	208.6	192.4	192.9	69.9	105	378.6	128.9	560.1	214.3	257.2	242.8	207	113.5	184.1
PVX_116915	Pv116915	exported protein 2, putative	20	PF14_0678: exported protein 2	PY05892: Exp-2	4	1.39534e-11	238.95	2.91084	5	2,3,10,11	0.00105233	48.6	1.32079	1	2	200	152	187	190.5	301.1	126.5	70	364	138.8	190.4	152.2	156.6	176.2	121.1	181.5	122.2
PVX_092840	Pv092840	hypothetical protein, conserved	20	PF11_0459: conserved Plasmodium membrane protein, unknown function		4	1.20485e-23	2730.1	9.86972	3	11	1.57894e-12	991	2.56754	1	2	1623	632	655.4	608.3	1337.9	1281	3037.9	1479	980.4	907.3	825.9	583.5	610.6	509	418.5	307.8
PVX_085730	Pv085730	ser/thr protein phosphatase, putative	20	PF14_0142: serine/threonine protein phosphatase	PY07156: serine/threonine protein phosphatase alpha-3 isoform	4	2.5724e-26	655.45	4.56126	7	10,11	5.80541e-20	359.9	2.65168	2	1	218	578	226	205.9	240.2	200.1	237.2	208.1	204.1	839.5	570.1	496.7	600	644.5	145.3	222.8
PVX_122240	Pv122240	carbamoyl phosphate synthetase II, putative	20	PF13_0044: carbamoyl phosphate synthetase	PY04781: carbamoyl phosphate synthetase II-related	4	3.66983e-20	318.8	3.94912	9	7	5.40825e-11	195.8	2.40057	2	1	140	336	158.6	98.5	138.3	80.7	109.9	196.3	173.9	108.1	226.7	261.9	419.4	434.4	135.1	152.7
PVX_100795	Pv100795	hypothetical protein, conserved	20	PFL1785c: conserved Plasmodium protein, unknown function	PY05540: hypothetical protein	4	1.15289e-16	156.9	1.97696	1	7	0.00100152	10.8	1.04907	2	1	220	231	348.6	286.4	212.1	239.1	240.4	178.8	230.2	160.6	204.6	198.7	266.6	253.6	289.5	198
PVX_000860	Pv000860	hypothetical protein, conserved	20	PFD0380c: conserved Plasmodium protein, unknown function	PY03395: hypothetical protein	4	1.07649e-17	140.2	2.90231	10,11	9	2.6625e-11	25.4	1.23154	2	1	110	135	106.5	72.4	100.1	135.2	94.2	87.5	131.4	92.2	217.9	175.2	84.6	62.7	173.4	254.4
PVX_085565	Pv085565	DNA replication licensing factor MCM2, putative	20	PF14_0177: DNA replication licensing factor MCM2	PY01644: DNA replication licensing factor MCM2	4	4.33055e-15	146.1	2.88516	10	8	4.00878e-06	26.1	1.32503	1	2	106	80	116.6	68.1	157.8	118.4	62.1	96.4	97.1	112.8	83	71.9	103.2	63.2	223.6	173.6
PVX_099455	Pv099455	inosine-5'-monophosphate dehydrogenase, putative	20	PFI1020c: inosine-5'-monophosphate dehydrogenase	PY03601: inosine-5'-monophosphate dehydrogenase	4	4.59784e-15	468.5	3.95211	1	2,10,11	1.04784e-17	115.5	1.64417	2	1	179	295	560.7	693.6	202.4	95.6	191.8	243	163.5	368.4	219.8	290.2	373.3	295.7	180.8	199.7
PVX_116525	Pv116525	hypothetical protein, conserved	20	MAL13P1.154: conserved Plasmodium protein, unknown function	PY00263: hypothetical protein	4	5.03068e-14	316.8	3.86179	10	7	0.000219304	110.4	1.75928	2	1	145	256	141.3	111.9	158.7	121.8	171.2	129.9	145.4	110.7	172	159.3	402	289.9	427.5	251.6
PVX_118315	Pv118315	poly(A)-specific ribonuclease , putative	20	PF14_0413: CAF1 family ribonuclease, putative	PY01911: hypothetical protein	4	1.95714e-13	145.45	2.20456	9	10,11	0.000554089	12.5	1.05713	2	1	219	231	202.6	137.7	249.1	242.2	223	161.6	218.1	145.6	210.3	182.6	290.5	241.9	110.2	131.3
PVX_002575	Pv002575	replication factor C subunit 1, putative	20	PFB0895c: replication factor C subunit 1, putative	PY04496: replication factor C, 140 kDa subunit	4	1.73709e-14	483.7	3.7879	3	9	1.74648e-05	236.6	2.32623	1	2	415	178	470.8	509.6	415.2	418.7	657.2	387.5	196.2	493.4	184.5	182.2	158.1	188.9	286.8	188.4
PVX_000800	Pv000800	hypothetical protein, conserved	20	PFD0440w: peptidase, M22 family, putative	PY00451: Glycoprotease family, putative	4	5.78252e-13	111.4	2.63583	6	7	0.0967996	4.4	1.03274	1	2	139	134	152.1	155.4	131.8	154.9	104.1	123.8	179.5	68.1	174.8	162.6	132.3	67.9	123.5	106.6
PVX_079730	Pv079730	hypothetical protein, conserved	20	PFE1535w: conserved Plasmodium protein, unknown function	PY07115: hypothetical protein	4	1.39799e-12	143	2.97514	1	8	0.13442	37.7	1.42123	1	2	127	90	211.6	219.3	117.5	108.6	72.9	183.9	153.2	122.1	68.2	76.6	105.7	107.4	183.4	102.2
PVX_086185	Pv086185	hypothetical protein, conserved	20	PF14_0047: conserved Plasmodium protein, unknown function	PY05594: hypothetical protein	4	7.74033e-12	144.8	3.21407	1	7	0.00183916	15.8	1.13255	1	2	135	119	247.6	172.8	142.4	88.2	187.9	131.2	125.3	65.4	135.5	124	112.2	105.3	154.9	116.4
PVX_000790	Pv000790	pre-mrna splicing factor, putative	20	PFD0450c: pre-mRNA splicing factor, putative	PY04097: Putative snoRNA binding domain, putative	4	1.29013e-12	147.55	2.0958	1	10,11	0.00190973	40.7	1.2302	1	2	218	177	305.4	259.1	236.5	247.7	173	189.8	240.6	238.1	221.2	172	172.2	141.6	166.1	103.2
PVX_113545	Pv113545	hypothetical protein, conserved	20	PFF0375c: conserved Plasmodium protein, unknown function	PY01398: hypothetical protein	4	3.80606e-16	238.4	3.35108	7	10,11	0.489591	25.4	1.10953	2	1	232	257	240.6	177.4	294.2	276.2	287.2	145.3	156.7	339.8	243.4	336.5	205.2	244.2	115.2	87.6
PVX_084765	Pv084765	hypothetical protein, conserved	20	PF14_0335: conserved protein, unknown function		4	2.47075e-13	89	2.2076	6	9	0.00745238	16	1.20434	1	2	94	78	157.8	152.3	81.3	79.8	88.9	58.9	162.7	64.9	70.7	95.3	76.6	70.7	87.1	122.2
PVX_118355	Pv118355	hypothetical protein	20	PF14_0405: conserved Plasmodium protein, unknown function	PY05024: hypothetical protein	4	4.38962e-15	303.85	2.68946	4	10,11	8.53971e-18	219.3	2.15179	1	2	410	190	404.7	355.6	483.7	465.7	370.4	396	332.8	404.2	231.9	165.7	152.1	211.7	213.6	146.1
PVX_122315	Pv122315	hypothetical protein, conserved	20	PF13_0053: conserved Plasmodium protein, unknown function	PY03107: vacuolar membrane protein pep3	4	6.96704e-16	252.9	2.57865	9	6	0.271687	102.7	1.38975	2	1	264	366	285.7	225	271.1	255.7	317.8	312.6	160.2	373.3	339.4	299.2	386.8	439.5	341.7	179.1
PVX_084440	Pv084440	hypothetical protein, conserved	20	PFL0405w: conserved Plasmodium protein, unknown function	PY00074: reticulocyte binding protein analog	4	8.53631e-14	170.6	2.2151	6	1	0.00268907	9.4	1.03873	1	2	252	243	114	166.8	290.3	204.6	223.9	230.7	311	158.8	203.2	224.2	247.9	295.4	285.1	257.7
PVX_099940	Pv099940	hypothetical protein, conserved	20	PFI1455c: conserved Plasmodium protein, unknown function	PY05293: hypothetical protein	4	6.84405e-19	250.5	2.89629	10	11	0.00554498	72.1	1.29393	2	1	245	317	218.3	256.6	211.5	255.9	243.8	277.5	237.8	228.6	323.4	289.6	376.9	279.7	382.6	132.1
PVX_080135	Pv080135	s-adenosylmethionine-dependent methyltransferase, putative	20	PFE1115c: S-adenosylmethionine-dependent methyltransferase, putative		4	2.8029e-18	245.75	2.4384	7	10,11	0.00047714	6	1.02673	1	2	231	225	168.4	236.4	207.5	222.8	220.3	259.2	242.5	416.6	190.3	210.8	236.1	260.8	198.1	143.6
PVX_114110	Pv114110	hypothetical protein, conserved	20	PFF0960c: conserved Plasmodium protein, unknown function	PY07222: hypothetical protein	4	2.75451e-09	127.8	2.57196	10,11	9	0.0226203	15.4	1.14406	1	2	122	107	165.3	157.3	83.2	137.2	149.6	108.9	132.7	114.2	119.7	145.2	74.9	87.8	171.5	246.7
PVX_117980	Pv117980	signal recognition particle 54 kDa protein, putative	20	PF14_0477: signal recognition particle SRP54, putative	PY06341: signal recognition particle protein SRP54	4	4.5006e-13	77.6	2.2869	5	9	1.89427e-09	35.7	1.47222	1	2	111	76	79.6	109.2	137	66.2	102.7	137.9	112.6	73.3	91.3	90.4	80.1	40.6	90.2	174.2
PVX_091935	Pv091935	hypothetical protein, conserved	20	PF11_0274: conserved Plasmodium protein, unknown function	PY00459: hypothetical protein	4	9.81887e-32	1726.05	11.6976	3	10,11	5.2731e-05	449.4	1.7617	1	2	1039	590	707.3	886.2	763.2	1170.1	1887.4	552.1	824.2	695.1	605.7	486.8	626.8	640.6	164.5	158.2
PVX_082865	Pv082865	hypothetical protein, conserved	20	MAL13P1.194: conserved Plasmodium protein, unknown function	PY07116: hypothetical protein	4	3.7138e-17	299.9	3.17319	6	2	2.02178e-05	33.2	1.16633	1	2	233	200	140.1	187.4	220.6	138	181.6	185.7	437.9	167.1	176.5	218.7	226.8	176.3	303.4	178.5
PVX_091015	Pv091015	SAM domain-containing protein	20	PF11_0079: conserved Plasmodium protein, unknown function	PY02790: MORN repeat, putative	4	3.22761e-17	249.8	2.90251	5	11	3.68218e-09	55	1.22643	1	2	298	243	270.6	199.4	246.6	265.5	349.7	381.1	246.5	155.3	185.7	248.6	238.8	298.6	278.5	131.3
PVX_088275	Pv088275	hypothetical protein, conserved	20	MAL8P1.201: conserved Plasmodium protein, unknown function	PY05006: hypothetical protein	4	1.69009e-17	126.9	2.49646	7	1	0.0507725	22.9	1.21342	2	1	107	130	88.1	81.6	126.3	89.1	74.7	135.7	110.6	211.7	134.3	177.1	138.8	70.6	158.4	95.6
PVX_114415	Pv114415	hypothetical protein, conserved	20	PFF1270c: conserved Plasmodium protein, unknown function	PY04985: hypothetical protein	4	2.2856e-14	186.8	3.58368	9	10,11	4.03169e-12	106.1	1.79835	2	1	133	239	161.8	166.4	88.4	145.1	125.8	110	195.2	83.1	178.7	259	243.5	274.6	83.8	60.8
PVX_090865	Pv090865	actin, putative	20	PF11_0047: actin-like protein, putative	PY00904: Actin	4	4.21841e-11	103.3	2.2706	9	1	0.000462616	55.1	1.48038	2	1	115	170	81.1	81.6	155.2	100.7	115.5	102.4	99.9	52.5	154.6	155.1	210.2	159.1	115.2	105.5
PVX_096110	Pv096110	hypothetical protein, conserved	20	MAL7P1.134: conserved Plasmodium protein, unknown function	PY03343: hypothetical protein	4	1.20898e-14	93.2	2.63222	5	7	4.98915e-08	13.1	1.14653	1	2	103	89	85.6	85	56	78.7	150.1	150.3	77.3	57.1	88.2	75.5	91.7	102.2	178.8	147.8
PVX_113450	Pv113450	nucleoside diphosphate kinase, putative	20	PFF0275c: nucleoside diphosphate kinase, putative	PY01721: hypothetical protein	4	3.16222e-12	147.4	1.85055	4	9	2.35827e-15	46.3	1.22238	1	2	255	208	231.1	233.5	320.7	267.3	232.9	236.4	215	186.1	264.9	221.5	165.6	181	188.7	270.9
PVX_098950	Pv098950	hypothetical protein, conserved	20	PFI0495w: conserved Plasmodium protein, unknown function	PY04264: hypothetical protein	4	4.66557e-15	517.2	4.8597	5	10,11	0.0222142	158.5	1.59341	1	2	426	267	359.7	383.3	417.2	352.1	406.8	651.2	300.8	442.3	358.9	311.4	178.2	220	130.1	137.9
PVX_089405	Pv089405	MAC/Perforin domain containing protein	20	PF08_0052: perforin like protein 5	PY03943: hypothetical protein	4	1.88914e-10	67.4	1.97399	4	8	1.96914e-07	36.2	1.43044	1	2	120	84	75.6	71.7	136.6	127.3	107.7	100.3	129.4	93	74.2	64.1	120.3	77.6	140.1	102.9
PVX_003530	Pv003530	hypothetical protein	20			4	9.24209e-15	320.3	4.11576	3	5,10,11	0.0228899	42.9	1.16751	1	2	299	256	250.4	143.1	287.9	383	423.1	95.1	305.8	177.7	179.9	204.8	376.9	262.7	126.6	86.7
PVX_081565	Pv081565	hypothetical protein, conserved	20	PFA0195w: conserved Plasmodium protein, unknown function	PY04147: hypothetical protein	4	7.22288e-17	61.3	1.74213	5	8	1.80001e-17	41.6	1.49231	1	2	126	85	106.1	96.4	119.2	140.3	109.9	143.9	117.2	87.6	129.3	35.8	100.7	72	115.2	90.6
PVX_094265	Pv094265	cytoadherence-linked asexual protein (CLAG), putative	20	PFC0110w: Cytoadherence linked asexual protein 3.2	PY06117: PyRhopHA1 paralog	4	8.93003e-12	337.6	3.60494	5	9	1.55298e-06	156	1.67328	1	2	388	232	169.6	223.6	337.8	400.5	344.3	467.2	388.6	397.1	396.4	271.3	162.1	97.1	275.2	172
PVX_099445	Pv099445	hypothetical protein, conserved	20	PFI1010w: conserved Plasmodium protein, unknown function	PY02621: hypothetical protein	4	2.33274e-15	126	3.06557	6	8	1.25899e-21	44.6	1.66667	1	2	112	67	81.3	63.2	74.9	115.1	76.7	103.9	187	48.5	73.7	48.2	87.2	58.5	148.2	111.5
PVX_085760	Pv085760	diphthamide biosynthesis protein, putative	20	PF14_0136: diphthamide synthesis protein, putative	PY01400: Putative diphthamide synthesis protein	4	1.64754e-12	162.6	2.13945	1	9	1.1849e-05	18.8	1.10262	1	2	202	183	330.2	280.4	163.8	172.4	293.1	208.2	172.4	190.1	245.4	201.9	139.3	146.1	215.3	170.3
PVX_114900	Pv114900	hypothetical protein, conserved	20	PF13_0314: conserved Plasmodium protein, unknown function	PY01183: ERYTHROCYTE MEMBRANE PROTEIN PFEMP3	4	5.06764e-17	70.5	1.99576	2,6,10,11	8	9.34391e-11	15.7	1.16991	1	2	108	92	74.1	86.6	141.2	111.4	76.7	125.4	85.9	94.9	87	54.6	124.8	103.2	193.7	174.2
PVX_101140	Pv101140	hypothetical protein, conserved	20	PFL2155w: conserved Plasmodium protein, unknown function		4	2.60766e-12	165.35	2.39831	3	10,11	1.64867e-14	94.2	1.68961	1	2	231	137	132.1	168.9	236.6	223.6	283.6	214.8	195.2	183	147	159.5	114.7	125	120.1	116.4
PVX_002510	Pv002510	Nucleosomal binding protein 1, putative	20	PF11_0486: MAEBL, putative		4	1.17886e-15	1120.4	8.64778	2	10,11	3.85434e-09	264.8	1.44192	1	2	864	599	664.9	660.8	633.3	1266.9	1242.8	541.3	635.8	628.6	637.7	466.5	551.3	741.4	155.1	137.9
PVX_118055	Pv118055	hypothetical protein, conserved	20	PF14_0465: conserved Plasmodium protein, unknown function	PY05110: hypothetical protein	4	2.98558e-06	47.6	1.68786	9	4	0.557655	18.9	1.23985	2	1	79	98	100.1	88.7	69.2	92.8	74.9	87.8	69.1	77.1	84.2	72.7	114.7	119	133.5	108.2
PVX_091685	Pv091685	Protein kinase domain containing protein	20	PF11_0220: protein kinase	PY07273: receptor protein kinase, putative, 5' partial-related	4	1.00634e-09	141.6	2.66002	4	5	0.0930844	21.2	1.16825	1	2	147	126	105.6	78.8	226.9	143.1	145.7	85.3	134.9	163.6	143	169.3	88.7	103.2	78.6	170.4
PVX_085185	Pv085185	hypothetical protein, conserved	20	PF14_0249: conserved Plasmodium protein, unknown function	PY03329: Arabidopsis thaliana BRAHMA ortholog	4	2.77745e-09	98.2	1.62428	5	8	2.71781e-16	38.9	1.21756	1	2	218	179	232.6	152.6	195.4	251.1	192.4	255.5	194.2	216.1	125.7	188.9	218.8	181.9	175.5	176.9
PVX_114275	Pv114275	ferredoxin--NADP reductase, putative	20	PFF1115w: ferredoxin NADP reductase	PY06273: ferredoxin NADP reductase, putative	4	9.02821e-14	257.3	2.94924	2	9	0.000342497	83.9	1.47998	1	2	259	175	266.4	171.1	282.3	389.3	227	150.6	244.5	139.9	239	196	156.6	107.4	223.6	172.5
PVX_085680	Pv085680	hypothetical protein, conserved	20	PF14_0152: conserved Plasmodium protein, unknown function	PY00348: CCAAT-box DNA binding protein subunit B, putative	4	6.19313e-13	514.75	3.94059	5	10,11	7.93239e-05	133.1	1.39898	1	2	467	334	461.3	457.1	473.4	487.6	423.4	689.8	259.2	517.4	381.2	348.3	382.8	221.9	175.8	174.3
PVX_091355	Pv091355	hypothetical protein, conserved	20	PF11_0152: GTPase activator, putative	PY00727: hypothetical protein	4	8.57424e-12	362.9	4.88128	7	2,3,10,11	3.99022e-08	179.2	2.30327	2	1	138	317	303.1	301.7	187.2	73.3	47.4	221.6	158.1	456.4	395.1	397.6	294.7	179.2	117.5	135.8
PVX_097750	Pv097750	protein kinase, putative	20	PFE0170c: protein kinase, putative	PY04701: Homo sapiens HT019	4	5.99855e-13	81.9	2.56	6	9	7.57913e-11	13.8	1.18649	1	2	88	74	94.6	137.7	54.9	75	94.2	80.7	134.4	43.5	122.9	68	62.1	42.9	78.6	129.6
PVX_082980	Pv082980	mannosyltransferase-III, putative	20	MAL13P1.210: dolichyl-phosphate-mannose-glygolipidalpha-mannosyltransferase,putative	PY01388: hypothetical protein	4	0.000102753	285.85	4.15682	3	10,11	0.957973	55.3	1.3577	1	2	210	155	143.8	115.3	140.4	160.4	376.4	97.2	274.9	112.9	170.5	184.5	118.1	145.3	96.8	84.3
PVX_116575	Pv116575	WD domain, G-beta repeat domain containing protein	20	MAL13P1.142: conserved Plasmodium protein, unknown function		4	1.01786e-13	78.1	2.51945	5	8	2.79192e-11	35	1.62278	1	2	91	56	73.8	60.6	83.9	63.8	77.1	129.5	101.8	78.5	63.4	39.4	71.4	50.7	148.2	68.5
PVX_091395	Pv091395	hypothetical protein	20	PF11_0535: conserved Plasmodium protein, unknown function	PY00787: hypothetical protein	4	9.71812e-12	123.4	2.16635	9	1,2,3,4,5,6,10,11	1.58465e-14	96.6	1.98571	2	1	98	195	69.4	97.9	83.7	64.4	120.7	117.2	104	106.5	140.4	179.6	254	204.4	158.1	114.6
PVX_099080	Pv099080	26S proteasome regulatory subunit, putative	20	PFI0630w: 26S proteasome regulatory subunit, putative	PY05051: probable 26s proteasome regulatory subunit s12	4	1.20016e-11	513.15	5.82965	9	4,5,10,11	3.96138e-08	427	3.57229	2	1	166	593	216.5	112.2	98.7	231.8	161.7	93.6	244.2	116.3	419	714.4	618	620.8	129.1	103.6
PVX_122810	Pv122810	hypothetical protein, conserved	20	PF13_0116: conserved Plasmodium protein, unknown function	PY03873: hypothetical protein	4	1.65738e-07	218.3	3.29307	6	1	6.18438e-12	110.7	1.87165	1	2	238	127	103	87.3	201.4	214.3	155.1	304.4	313.5	106.2	141.8	112.4	126.8	126.9	151.7	141.2
PVX_117380	Pv117380	hypothetical protein, conserved	20	PF14_0586a: conserved Plasmodium protein, unknown function	PY04140: Homo sapiens GAJ, putative	4	2.00287e-16	277.8	2.88211	7	10,11	0.585869	51.9	1.14757	1	2	404	352	360.6	385.4	407	413.7	368.1	408.7	420.3	425.4	335.5	358.2	355.3	357.9	167.8	127.4
PVX_082355	Pv082355	20S proteasome beta subunit, putative	20	PF13_0156: proteasome subunit beta type 7 precursor, putative	PY04957: proteasome subunit, beta type, 7	4	1.14051e-12	328.9	3.60206	7	2,3,6,10,11	7.946e-16	218.5	2.73965	2	1	126	344	188	279.3	186.4	98.3	83.4	185.1	74.6	455.3	273.8	397.4	376.3	328.7	164.5	211.2
PVX_002645	Pv002645	hypothetical protein, conserved	20	PFB0835c: conserved Plasmodium protein, unknown function	PY03798: hypothetical protein	4	8.03692e-20	215.2	3.1202	10	9	0.0462724	56.2	1.46562	1	2	177	121	194.5	210.2	117.8	84.3	173.5	240.8	268.3	187.5	152.3	127.3	111.1	92	316.7	252.9
PVX_089015	Pv089015	hypothetical protein, conserved	20	MAL8P1.19: RNA helicase, putative	PY03587: similar ATP-dependent RNA Helicase	4	3.35175e-17	75.7	1.98825	1	7	0.103492	7.8	1.06713	2	1	116	124	142.6	162.1	97.8	125.5	116.4	129.3	112.1	76.6	118.1	128.1	111.6	138.2	123.3	211.5
PVX_117435	Pv117435	ubiquitin carboxyl-terminal hydrolase, putative	20	PF14_0576: ubiquitin carboxyl-terminal hydrolase, putative	PY01755: hypothetical protein	4	8.849e-16	249.7	3.44325	10	7	7.2161e-09	11.4	1.08143	1	2	151	140	151.6	125.4	156.7	153	185.2	175.4	86.7	102.2	89.5	158.1	182	130.4	351.9	170.5
PVX_086255	Pv086255	hypothetical protein, conserved	20	PF14_0033: Sel1 protein	PY06671: hypothetical protein	4	4.4004e-16	273.7	2.74109	10	4	7.14105e-15	222.1	2.19089	2	1	187	409	168.1	259.5	157.2	243.8	196.1	160.3	175.1	322.7	391	403.3	382.5	457.5	430.9	225
PVX_122695	Pv122695	hypothetical protein, conserved	20	MAL13P1.89: conserved Plasmodium protein, unknown function	PY00191: hypothetical protein	4	1.84113e-15	254.65	3.02183	2	10,11	2.94749e-07	112.5	1.62086	1	2	294	181	232.9	160.9	238.6	380.6	359.9	236.2	253.1	215.6	215.4	161.2	181.8	166.4	97	154.9
PVX_119270	Pv119270	exportin 1, putative	20	PFC0135c: exportin 1, putative	PY01601: Plasmodium vivax PV1H14065_P-related	4	3.82039e-10	247.6	5.07237	3	7	5.18588e-08	63.4	1.50842	1	2	188	125	81.6	82.3	166	170.1	308.4	143.9	152.2	60.8	107.7	115.5	125.3	150.3	151.7	128
PVX_080260	Pv080260	hypothetical protein, conserved	20	PFE0990w: conserved Plasmodium protein, unknown function	PY00700: hypothetical protein	4	4.1927e-08	139	2.41982	1	2,4,5,6,7,10,11	0.669055	67.2	1.6137	2	1	110	177	299.1	174.6	90.9	136.9	142.9	71.1	105.9	82.1	204.9	220	138.5	143.5	117.3	81.1
PVX_098855	Pv098855	hypothetical protein, conserved	20	PFI0400c: conserved Plasmodium membrane protein, unknown function	PY05388: putative cell division protein	4	7.62796e-13	389	3.41465	3	7	0.154672	94.4	1.28772	1	2	423	328	252.6	191	337	436.8	550.1	279.7	508.8	161.1	331.2	292.6	338.7	349.8	187.7	139.5
PVX_002580	Pv002580	pseudouridine synthetase, putative	20	PFB0890c: pseudouridine synthase, putative	PY04495: 1st euk. member	4	6.74074e-09	128.7	2.21301	1	10,11	6.01997e-08	44.1	1.35	1	2	170	126	237.5	232.2	181.2	166.5	191.4	133.7	177.7	143.7	103.3	144.6	154.3	102	153.6	58.6
PVX_111055	Pv111055	haloacid dehalogenase, putative	20	PF10_0325: haloacid dehalogenase-like hydrolase, putative	PY03150: Cof-like hydrolase, HAD-superfamily, subfamily IIB	4	5.48167e-08	127.8	2.56235	10,11	4	6.90011e-05	3.9	1.03103	1	2	130	126	198.3	164.3	81.8	118.1	166.7	119.5	161.7	197.8	112.4	115.7	184.9	89.7	209.6	209.6
PVX_083260	Pv083260	nucleoside transporter 1, putative	20	PF13_0252: nucleoside transporter 1		4	6.47536e-14	1187.5	8.73112	2	10,11	0.689828	419	1.77809	1	2	958	539	516.8	237.1	710.1	1341.1	1340.4	661.8	733.9	540.1	579.6	484.9	576.8	512.7	178.4	128.8
PVX_114680	Pv114680	20S proteasome alpha subunit C, putative	20	PF13_0282: proteasome subunit, putative	PY02352: proteasome subunit alpha type 4	4	3.19632e-09	62.4	1.76659	4	7	1.44389e-11	14	1.12259	2	1	114	128	113.4	100.1	143.8	112.1	71.4	118.4	125.4	81.4	138.4	135.9	108.7	130	152	130.4
PVX_117075	Pv117075	hypothetical protein, conserved	18	PF14_0646: conserved Plasmodium protein, unknown function	PY03683: hypothetical protein	4	0.000121593	178.162	2.13452	9	2,3,4,5,6,7,10,11	0.000151953	185.4	2.25017	2	1	148	334	264.1	319.3	158.1	115.8	108.7	196.5	162.3	180	330.1	334.3	366.8	303.6	177.9	157
PVX_124030	Pv124030	hypothetical protein, conserved	20	PFL1355w: conserved Plasmodium protein, unknown function	PY04001: hypothetical protein	4	1.01228e-10	245.833	2.99756	9	1,10,11	0.000266454	75.8	1.31716	2	1	239	315	87.4	137	203.9	299.5	248.6	221.8	221.3	134.1	270.6	250.6	331.7	406.2	101.6	155.4
PVX_100835	Pv100835	hypothetical protein, conserved	20	PFL1825w: conserved Plasmodium membrane protein, unknown function	PY03591: hypothetical protein	4	2.95502e-08	431.7	4.03373	9	10,11	0.000247179	218.6	1.68829	2	1	318	536	175.8	156.5	338.5	285.7	404.2	240	319.5	254	492.9	504	560	588	169.9	114.7
PVX_084600	Pv084600	DnaJ domain containing protein	20	PFL0565w: heat shock protein DNAJ homologue Pfj4	PY01224: heat shock protein DnaJ homologue Pfj4	4	1.22273e-16	158	2.70996	1	8	0.164891	9.5	1.08804	2	1	108	117	339	161.9	92.6	125.3	92.2	101.4	128	91.6	131.3	53.5	136.2	148.7	129.6	155.8
PVX_091885	Pv091885	DNA-dependent RNA polymerase, putative	20	PF11_0264: DNA-dependent RNA polymerase	PY06559: DNA-dependent RNA polymerase-related	4	6.67487e-09	243.557	3.23564	9	1,2,4,6,7,10,11	6.65562e-06	152.8	2.27333	2	1	120	273	89.6	123.2	72.5	125.1	138.3	133.7	130.2	48.6	173.6	212.7	236	469	168.4	111.4
PVX_123025	Pv123025	hypothetical protein, conserved	20	MAL8P1.86: Sel3 protein		4	4.58997e-08	188.9	3.17878	1	4	0.00281847	77.9	1.67739	2	1	115	193	296.4	254.8	86.7	115.2	69.8	181.5	121.7	95.3	170.9	148	268.9	183.8	166.7	130.8
PVX_083570	Pv083570	hypothetical protein, conserved	20	PFI1770w: Plasmodium exported protein (PHISTb), unknown function		4	2.06157e-11	86.6	2.11886	7	9	3.7568e-07	26.5	1.31851	1	2	110	83	53.2	89	98.4	91.4	78.4	156.5	123.9	164	65.5	112.6	79.6	75.3	84.4	98.6
PVX_080140	Pv080140	hypothetical protein, conserved	20	PFE1110w: conserved Plasmodium protein, unknown function		4	4.78685e-11	242.6	3.10225	1	2,3,5,10,11	0.169184	39.4	1.23821	2	1	165	205	422.8	293.2	226.8	150.7	127.6	105.6	216.4	127.5	213.6	243.2	143	219.6	109.1	84
PVX_117325	Pv117325	cytochrome c1 precursor, putative	20	PF14_0597: cytochrome c1 precursor, putative	PY03278: cytochrome c1, heme protein	4	4.19432e-11	136	2.60377	2	9	8.91176e-14	67.7	1.79554	1	2	153	85	78.6	144.1	157.5	220.8	120.9	118.4	146.6	143.1	77.8	93.1	96.7	72.9	118.5	94.7
PVX_122160	Pv122160	hypothetical protein, conserved	20	MAL13P1.32: MORN repeat protein, putative	PY02591: MORN repeat, putative	4	9.69013e-14	230.2	3.70824	7	5	5.77609e-06	11.8	1.0914	1	2	141	129	105.5	115	162.6	143.1	179.4	85	134.4	315.2	139.1	141.8	117.2	118.5	175.8	146.1
PVX_124115	Pv124115	hypothetical protein, conserved	20			4	1.01839e-10	1501.9	9.22058	2	10,11	5.29483e-12	423.6	1.65848	1	2	1067	643	889	990.3	924.5	1684.6	1426.3	603.5	695.5	639.1	667.4	462.9	644.2	798.7	201.5	163.9
PVX_097670	Pv097670	merozoite surface protein 3 gamma (MSP3g), putative	20			4	1.51219e-07	384.6	5.43599	2	10,11	2.62676e-12	116.9	1.80178	1	2	263	146	212.1	273.3	216.9	471.3	191.9	199.5	233.8	201.9	131.6	188.5	139	124.1	50.4	123
PVX_094595	Pv094595	hypothetical protein, conserved	20	PF10_0078: histone deacetylase, putative	PY07179: Histone deacetylase family, putative	4	1.44949e-09	88.2	1.93235	1	5	0.00167673	51.2	1.56264	2	1	91	142	186.1	179.6	111.5	68	72	94.6	109.1	109.1	165.3	141.4	113.2	148.9	121.8	175.8
PVX_080175	Pv080175	hypothetical protein, conserved	20	PFE1075c: conserved Plasmodium protein, unknown function	PY00872: hypothetical protein	4	9.03597e-10	206.9	2.62657	2	10,11	1.45929e-13	82.3	1.57392	1	2	226	143	232.8	177.1	183.5	334.1	220.1	188.7	202.3	142	158.2	145.2	131.6	138.6	110.8	143.6
PVX_099845	Pv099845	hypothetical protein, conserved	19	PFI1375w: cytochrome C oxidase, putative	PY05587: hypothetical protein	4	1.92305e-22	1405	5.9805	10	8	3.98114e-07	561.5	2.91638	1	2	855	293	256	199.6	970.3	398.9	1573.4	744.2	585.6	191.2	280.7	283.6	196.4	411.3	1687.1	200.6
PVX_085835	Pv085835	hypothetical protein, conserved	20	PF14_0123: conserved Plasmodium protein, unknown function	PY01543: hypothetical protein	4	3.22284e-12	27	1.48649	5	9	3.89017e-10	1	1.01661	1	2	61	60	74.1	78.1	57.7	46.1	61.2	82.5	58.4	41.1	54.7	75.1	54.6	56.4	79.8	137.9
PVX_114080	Pv114080	hypothetical protein, conserved	20	PFF0925w: conserved Plasmodium protein, unknown function	PY04987: hypothetical protein	4	2.73002e-07	92	2.41757	1	8	5.64309e-08	16.4	1.22778	1	2	88	72	147.4	166.4	76.2	77.9	59.2	92.9	135.8	57.9	51.1	78.7	62.8	95.5	70.5	83.9
PVX_114575	Pv114575	transmembrane amino acid transporter protein, putative	20	PFF1430c: amino acid transporter, putative	PY04168: Transmembrane amino acid transporter protein, putative	4	6.28879e-11	127.8	1.93353	5	8	3.59885e-07	52.4	1.35743	1	2	199	147	202.6	93	226.6	177.6	159.1	264.7	166.8	141.1	124.9	148.9	144	168.4	236.9	154.4
PVX_084520	Pv084520	ABC transporter, putative	20	PFL0495c: ABC transporter, (TAP family)	PY01826: 36I5.4	4	1.58994e-10	100.2	1.96439	2	10,11	5.07066e-06	33.9	1.2418	1	2	174	140	119.1	119.2	152.3	204.1	143.9	198.8	171.4	143.1	105.8	188.1	118.2	148.9	76.5	131.3
PVX_085190	Pv085190	ubiquinol-cytochrome c reductase hinge protein, putative	20	PF14_0248: ubiquinol-cytochrome c reductase hinge protein, putative	PY01064: ubiquinol-cytochrome c reductase complex 7.8 kDa protein	4	1.09646e-05	861.75	4.53538	3	4,11	0.877129	152.2	1.38551	1	2	547	395	475.8	627.6	277.8	527.4	1105.5	456.6	367.9	321.9	406.1	461.5	410.4	301.2	550.6	209.7
PVX_123310	Pv123310	hypothetical protein, conserved	20	PF08_0102: asparagine-rich antigen Pfa55-14	PY06875: asparagine-rich protein	4	5.58123e-06	773.6	4.67855	7	10	0.0210832	183.9	1.5866	2	1	314	497	362.2	270.4	258	322.7	317.8	333.2	335.8	983.9	441.4	486.5	617	444.7	210.3	214.8
PVX_095345	Pv095345	hypothetical protein, conserved	20	PFC0780w: CPSF (cleavage and polyadenylation specific factor), subunit A, putative	PY02648: CPSF A subunit region, putative	4	2.58701e-07	200.1	2.82573	2	1	3.25139e-11	98.4	1.72997	1	2	233	135	132.6	86.6	247.7	309.7	208.1	245.6	155.1	144.8	173.7	103.7	161.6	100.4	130.1	121.4
PVX_116665	Pv116665	hypothetical protein, conserved	20	MAL13P1.131: conserved Plasmodium membrane protein, unknown function	PY01637: hypothetical protein	4	3.51645e-08	135.8	2.5939	2	9	2.37776e-10	57.4	1.62459	1	2	149	92	188.8	127.5	124.1	221	110	91.5	199.7	59.7	85.8	111.4	79.1	91.4	87.1	211.7
PVX_092320	Pv092320	hypothetical protein, conserved	20	PF11_0353: conserved Plasmodium protein, unknown function	PY01922: hypothetical protein	4	1.76742e-08	120.5	1.6263	3	1	0.549497	52.1	1.23617	1	2	273	221	182.6	202.3	311.8	213.3	312.9	310.8	214.5	301.5	207.6	203.4	274.4	197.2	171.7	226.4
PVX_081690	Pv081690	hypothetical protein, conserved	20	PF07_0114: conserved Plasmodium protein, unknown function	PY01290: hypothetical protein	4	1.03323e-07	219.4	2.23606	3	1	9.94935e-10	35.4	1.13877	1	2	291	255	123.6	231.4	190	279.5	396.9	273.6	312.5	285.3	377.6	198.3	195.7	248.9	190.4	185.1
PVX_085960	Pv085960	RNA binding protein, putative	20	PF14_0096: RNA binding protein, putative	PY01815: ribonucleoprotein homolog F21B7.26 - Arabidopsis thaliana-related	4	2.44404e-07	336.55	3.71302	2	10,11	0.251578	95.1	1.40485	1	2	330	235	189.1	131.3	304.4	460.6	454.4	186.4	244	156.8	254.6	239.2	224.8	221	155.1	93
PVX_093495	Pv093495	hypothetical protein, conserved	20	PF08_0118: conserved Plasmodium protein, unknown function	PY05558: asparagine-rich protein	4	3.09397e-08	322.2	4.0056	9	3	2.02033e-11	202.6	2.07083	2	1	189	392	231.1	115	265.4	200.8	107.2	204.8	167.8	414.2	307.9	400.5	481.1	377.7	202	108.2
PVX_089710	Pv089710	hypothetical protein, conserved	20	PFD0730w: conserved Plasmodium protein, unknown function	PY02197: hypothetical protein	4	3.29814e-11	149.9	2.2725	4	7	0.232618	31.4	1.22461	1	2	171	140	68.5	83.1	267.7	117.9	82.9	255.2	132.2	117.8	151	134.6	142.7	130.9	231.3	226.9
PVX_082380	Pv082380	hypothetical protein, conserved	20	MAL13P1.149: conserved Plasmodium protein, unknown function		4	2.18174e-07	95.7	2.30027	2	9	4.95314e-09	40.3	1.44728	1	2	130	90	140.8	65.3	134.4	169.3	128	132.6	87.6	143.3	98	115	74.6	72.6	80.2	118
PVX_002910	Pv002910	hypothetical protein, conserved	20	PFB0555c: conserved Plasmodium membrane protein, unknown function	PY03353: hypothetical protein	4	2.79919e-11	258.2	3.0109	6	7	0.0160243	49.8	1.16864	2	1	295	345	213.1	166.8	313.5	254.8	302.1	219.4	386.6	128.4	401.1	338.5	248.4	392.6	155.1	161
PVX_103150	Pv103150	variable surface protein Vir18, putative	20			4	1.05087e-08	447.9	6.67681	6	10,11	2.25617e-05	170.7	1.82186	1	2	378	208	150.9	154.3	345.7	406.7	443.3	169.5	526.8	243.3	243.3	207	227.8	152.7	58.2	99.6
PVX_091560	Pv091560	nucleolar protein NOP56, putative	20	PF11_0191: pre-RNA processing ribonucleoprotein, putative	PY00908: similar to S. cerevisiae SIK1	4	3.41962e-10	180.3	2.31991	2	5	0.0415596	14.3	1.06465	2	1	221	236	279.9	171.4	300.3	316.9	139.2	136.6	212.9	235.9	157.8	188.8	261.1	334.1	247.9	142
PVX_117835	Pv117835	hypothetical protein, conserved	20	PF14_0503: conserved Plasmodium protein, unknown function	PY04946: hypothetical protein	4	3.99749e-12	118.6	2.41866	3	4,5,6,10,11	3.99032e-05	34.9	1.35722	1	2	133	98	103.4	89.5	64.5	200.5	202.2	80.9	115	163.6	72.1	107.5	121.6	89.5	73.8	83.8
PVX_119820	Pv119820	PFC0600w, putative	20	PFC0600w: conserved Plasmodium protein, unknown function	PY02285: hypothetical protein	4	4.40064e-05	58.9143	1.63087	8	2,3,4,5,6,10,11	0.00125924	51.1	1.63478	2	1	81	132	174.5	123.5	77	91	47.6	74.5	112.2	134.4	150.2	154.4	134.3	87.6	138.3	113.1
PVX_092260	Pv092260	hypothetical protein, conserved	20	PF11_0341: conserved Plasmodium protein, unknown function	PY01034: hypothetical protein	4	1.96953e-05	359.6	3.34879	2	10,11	6.05721e-10	148.7	1.62505	1	2	387	238	265.1	303.1	350.4	512.7	395.1	323.9	351.1	254.5	265.3	211.7	208.2	266.5	84.8	221.4
PVX_099685	Pv099685	protein phosphatase-beta, putative	20	PFI1245c: protein phosphatase-beta	PY00926: protein phosphatase-beta	4	2.09171e-08	14.08	1.18286	1,2,3,4,5,6,7,9,10,11	8	1.1	0	1		1,2	87	65	104.4	88	74.4	89.9	74.9	83.7	112.4	55.1	52.7	101.2	55.8	48.8	106.8	165.1
PVX_118260	Pv118260	hypothetical protein, conserved	20	PF14_0424: conserved Plasmodium protein, unknown function		4	1.42798e-10	204.9	2.92034	9	4	0.979772	88.2	1.65189	2	1	135	224	291.1	262	106.7	107	145.1	175.5	142.1	257.4	129.2	141.4	320.1	303.1	204.1	223.2
PVX_123850	Pv123850	hypothetical protein, conserved	20	PFL1175w: conserved Plasmodium protein, unknown function	PY05853: homeobox-containing protein	4	8.55801e-08	154.4	2.2352	9	8	0.000403066	1.5	1.00748	2	1	201	202	166.1	168.9	220.6	178	180.3	217.6	206.4	230.8	100.6	149.3	294	264.7	231.9	228
PVX_091950	Pv091950	hypothetical protein, conserved	20	PF11_0277: conserved Plasmodium protein, unknown function	PY04937: hypothetical protein	4	7.14199e-09	40.1	1.5585	8	9	0.00662318	14.2	1.18299	2	1	78	92	97.8	158	62.5	92.2	55.6	100	77.7	79.9	82.9	140.9	82.6	60.9	105.1	106.5
PVX_122965	Pv122965	hypothetical protein, conserved	20	PF07_0061: conserved Plasmodium protein, unknown function	PY01296: hypothetical protein	4	4.14319e-08	318.3	2.85489	2	10,11	0.2961	91.2	1.31922	1	2	377	286	301.2	349.9	313.8	489.9	441.9	375.4	263.3	313.2	225.5	334.6	293.5	289.3	216.9	126.3
PVX_100915	Pv100915	hypothetical protein, conserved	20	PFL1905w: conserved Plasmodium protein, unknown function		4	1.61567e-10	101.8	2.04625	1	9	0.0109151	3.4	1.03298	1	2	107	103	233.8	164.4	98.7	122.5	71.6	101.1	138.8	150.8	106.8	111	91.6	103	101.1	85
PVX_091980	Pv091980	tRNA (guanine-N(7)-)-methyltransferase, putative	20	PF11_0284: methyltransferase, putative	PY05818: Putative Methyltransferase-related	4	5.12808e-07	132.5	2.14719	1	4	0.0942109	17.9	1.12111	1	2	166	148	213.8	282.1	115.5	208.4	223.3	159.5	121.6	145.5	130.3	134.2	148.3	178.5	189.8	219.4
PVX_099060	Pv099060	hypothetical protein, conserved	20	PFI0610w: conserved Plasmodium protein, unknown function	PY07463: hypothetical protein	4	2.21353e-10	314.8	3.82585	4	10,11	5.22628e-06	62.8	1.22647	2	1	277	340	418.7	363	426.2	265.9	263.1	246.5	185	390.5	280.3	375.6	382.4	322	111.8	111
PVX_089115	Pv089115	hypothetical protein, conserved	20	PF08_0027: conserved Plasmodium protein, unknown function	PY03121: CCAAT-box DNA binding protein subunit B	4	1.52259e-09	315.3	2.88464	4	6	1.38102e-06	44	1.194	1	2	271	227	369.7	332.2	482.6	345.6	186.1	172.2	167.3	251.3	236.2	265.5	193.2	212.1	210.3	180.8
PVX_122140	Pv122140	hypothetical protein	20	MAL13P1.30: conserved Plasmodium protein, unknown function	PY04952: hypothetical protein	4	5.90484e-11	149.8	2.39609	6	4	4.92108e-11	35.7	1.20482	2	1	174	210	140.8	160.7	107.3	139.5	236.8	130.6	257.1	228.1	159	189.6	254.6	236.9	168.2	78.4
PVX_099085	Pv099085	hypothetical protein, conserved	20	PFI0635c: conserved Plasmodium protein, unknown function	PY05052: hypothetical protein	4	2.86413e-06	63.875	1.45552	8	5,6,10,11	0.179695	22.8	1.14144	2	1	161	184	196.1	138.2	167.4	177	151.9	140.6	169.2	171.6	208.9	199.2	150	177.9	122.1	129
PVX_087725	Pv087725	hypothetical protein, conserved	20	MAL7P1.14: conserved Plasmodium protein, unknown function	PY00681: hypothetical protein	4	2.6506e-08	56.2	1.81686	4	8	3.5323e-08	18.7	1.24381	1	2	95	77	85.9	67.7	125	108.5	83.1	55.3	105.1	83.1	80.5	57.1	41.6	127.6	86.8	98.6
PVX_115135	Pv115135	hypothetical protein, conserved	20	PF13_0337: conserved Plasmodium protein, unknown function	PY00840: hypothetical protein	4	1.29454e-09	341.5	4.37451	9	7	0.00177065	111.1	1.42929	2	1	259	370	178	142.7	227.5	356.7	326.2	109.6	274.1	101.2	317.4	276.7	342.8	542.6	199.8	82.3
PVX_096010	Pv096010	hypothetical protein	20			4	8.5649e-10	602.6	5.09097	7	10,11	0.793536	175.7	1.57269	1	2	483	307	283.9	155.5	667	706.1	427.2	368.6	243.7	749.9	293.5	350.5	336.3	246.7	181.1	113.5
PVX_123800	Pv123800	phospholipid-transporting ATPase, putative	20	PFL1125w: phospholipid-transporting ATPase, putative	PY06483: similar to ATPase, class II, type 9A	4	0.000127461	114.1	1.90844	4	9	8.25631e-07	66.8	1.52066	1	2	195	128	215.6	177.4	239.7	158.9	179.4	212.3	185.1	130.6	134.4	127.7	102.7	148.4	115.2	164.3
PVX_116760	Pv116760	hypothetical protein, conserved	20	MAL13P1.124: conserved Plasmodium protein, unknown function	PY01063: hypothetical protein	4	3.93574e-08	122.5	2.04611	5	8	2.77466e-11	42.5	1.34979	1	2	164	122	178.6	137.7	179.2	137	132.2	239.6	131.9	217.4	124.9	109.2	125.3	126.4	172.1	156
PVX_083365	Pv083365	hypothetical protein, conserved	20	PF13_0259: cytidine and deoxycytidylate deaminase, putative	PY04017: hypothetical protein	4	1.59868e-05	138.2	2.21655	3	10,11	0.0362703	0.5	1.00253	2	1	197	198	217.2	212.7	215.8	155.8	251.8	156.2	206.9	161.8	221.3	230.2	142.2	197.5	90.3	136.9
PVX_118490	Pv118490	hypothetical protein, conserved	20	PF14_0379: conserved Plasmodium protein, unknown function	PY04304: hypothetical protein	4	7.44624e-08	58.4	2.31532	5	9	1.1	0	1		1,2	73	42	59.1	68.1	83.8	58.1	59.4	102.8	60	60	39.6	40.9	55.1	33.6	135.1	142.8
PVX_086005	Pv086005	tRNA-dihydrouridine synthase, putative	20	PF14_0086: tRNA-dihydrouridine synthase, putative	PY01376: Drosophila melanogaster CG3645 gene product	4	1.22463e-06	86.5	2.51224	9	8	0.00421859	40.6	1.67893	2	1	60	100	52.7	56.9	50.4	53.7	56.5	70.6	67.7	60.6	47.1	67.3	112.7	174.6	79.8	74
PVX_083290	Pv083290	hypothetical protein, conserved	20	MAL13P1.239: conserved Plasmodium protein, unknown function	PY06076: hypothetical protein	4	9.61809e-08	423.4	3.6446	5	9	9.19903e-12	293.7	2.55644	1	2	482	189	306.7	259.8	447.4	382.3	465.7	583.5	533.3	392.9	279.3	155.1	154.6	165.6	202	173.7
PVX_111350	Pv111350	DNA-directed RNA polymerase II, putative	20	PF10_0269: DNA-directed RNA polymerase II, putative	PY05877: RNA polymerase II subunit 7	4	3.54619e-08	242.8	3.02333	11	7	0.00271738	37	1.17814	2	1	208	245	235	210.1	192	240.9	125.7	274.2	205.8	120	149.1	251.8	274.1	303.9	249.6	362.8
PVX_000525	Pv000525	Protein kinase domain containing protein	20	MAL7P1.91: exported serine/threonine protein kinase	PY02993: hypothetical protein	4	3.31223e-07	54.8	1.63134	7	8	2.82758e-05	8.5	1.08569	2	1	99	108	87.6	90.9	102.6	61.3	118.7	109.5	104	141.6	126.5	47.2	135.8	121.3	156.7	93.6
PVX_113915	Pv113915	hypothetical protein, conserved	20	PFF0755c: conserved Plasmodium protein, unknown function	PY05535: hypothetical protein	4	1.96536e-07	33.9	1.76009	3	9	1.1	0	1		1,2	65	42	56.6	66.8	43.8	62.3	78.5	71.2	69.7	44.2	33.4	44	43.5	45.7	133.5	93.6
PVX_119275	Pv119275	N-ethylmaleimide sensitive fusion protein, putative	20	PFC0140c: N-ethylmaleimide sensitive fusion protein, putative	PY05628: ATPase, AAA family, putative	4	0.000115186	67.5667	1.60148	8	6,10,11	0.013191	34.2	1.27737	2	1	123	158	139.6	134.1	116.6	123.5	141.2	139.6	95.5	131.1	174.9	185	115.7	154.5	146.8	94.7
PVX_081745	Pv081745	hypothetical protein, conserved	20	MAL7P1.157a: RNA binding protein, putative	PY01477: putative splicing factor	4	0.000181203	206.4	3.67358	5	1	0.0598005	31.2	1.23371	2	1	134	165	87.6	66.8	136.7	77.8	110.6	283.6	59	100.8	149.8	207	184.2	117.6	132.5	102.2
PVX_117120	Pv117120	rhoptry protein, putative	20	PF14_0637: rhoptry protein, putative	PY05581: hypothetical protein	4	2.48326e-07	109.1	2.05513	6	1	0.0883163	8	1.04348	1	2	192	184	102.6	104.2	163.2	205.5	205	173.7	212.5	175.1	235.8	165.4	163.6	171.2	141.8	98
PVX_094855	Pv094855	hypothetical protein, conserved	20	PF10_0124: protein phosphatase, putative	PY03480: NLI interacting factor, putative	4	1.33593e-07	261.1	3.74553	5	3	0.469834	82.6	1.73162	1	2	196	113	154.1	115	140.1	154.7	95.1	356.2	231.3	146.8	103.8	86.4	129.8	131.5	231.9	147.8
PVX_090145	Pv090145	hypothetical protein, conserved	20	PFD1037w: conserved Plasmodium protein, unknown function	PY05566: hypothetical protein	4	0.00148141	255.65	2.99493	3	10,11	0.102693	43.4	1.17657	1	2	289	246	234	172.5	301	265	383.8	274.7	221.3	273.5	301.7	291.8	213.3	176.2	110.2	146.1
PVX_116825	Pv116825	hypothetical protein, conserved	20	PF14_0699: GTPase activator, putative	PY04291: ABC transporter	4	2.8893e-07	114.7	1.84276	1	7	0.509946	3.8	1.02136	1	2	182	178	237.8	263.7	232.2	161	192.3	138.3	184.8	136.1	195.5	179.9	195.2	141.1	128.5	160.5
PVX_116610	Pv116610	hypothetical protein	20	PF13_0144a: conserved Plasmodium protein, unknown function		4	5.44258e-07	142.6	2.32405	7	4	0.00177386	43.7	1.32467	2	1	135	178	107.1	191	107.7	125.8	143	91.8	204.6	250.3	172.3	255.2	143.4	142.4	152.6	154.1
PVX_115205	Pv115205	ferrochelatase, putative	20	MAL13P1.326: ferrochelatase, putative	PY02777: Ferrochelatase	4	6.43251e-10	149.133	2.75108	1	6,10,11	0.000348012	13.6	1.12263	1	2	125	111	278.4	190.3	123.9	147.5	128	112	110.9	93.3	110.1	114.4	115.1	103.9	78.8	65.8
PVX_094780	Pv094780	SNARE domain containing protein	17	PF10_0109: conserved Plasmodium protein, unknown function		4	4.10506e-05	250.65	2.33147	9	10,11	0.0799677	64.2	1.24208	2	1	265	329	414.3	380.5	276.4	247.1	189.2	262.5	350.7	383.6	191.3	248.6	390.2	487.5	218.3	158.2
PVX_122475	Pv122475	ubiquitin domain containing protein	15	MAL13P1.64: ubiquitin-like protein nedd8 homologue, putative		4	1.7099e-07	240.167	3.63244	8	5,10,11	0.00292002	132.6	1.71598	2	1	185	318	235.9	213.4	183.2	202.3	177.6	105.5	257.5	151.4	270.7	392	256.2	352.4	78.5	89.7
PVX_096370	Pv096370	hypothetical protein, conserved	20	MAL7P1.98: conserved Plasmodium protein, unknown function	PY05857: hypothetical protein	4	0.000157825	189.025	2.25203	1	2,3,10,11	0.768386	102.1	1.60593	2	1	169	271	332.5	347.5	204.6	110.1	135.3	152.6	239.9	159.9	152	274.6	319.9	335.7	234.7	123.8
PVX_088215	Pv088215	hypothetical protein, conserved	20	PF08_0114: conserved Plasmodium membrane protein, unknown function	PY02868: hypothetical protein	4	9.0659e-07	231.8	2.74024	3	8	2.25288e-07	162.3	2.16427	1	2	302	139	231.1	200.9	262.3	259	365	357.7	264.3	241.6	137.2	129.2	139	152.1	185	152.7
PVX_099965	Pv099965	hypothetical protein, conserved	20	PFI1468c: leucine-rich repeat protein 8, LRR8	PY04280: hypothetical protein	4	1.00921e-07	116.2	1.80638	3	7	0.833112	47.8	1.24614	2	1	194	242	280.2	142.7	216.6	168.2	260.3	153.8	171.9	144.1	198	276.1	234.3	259.6	183.8	201.6
PVX_097850	Pv097850	ubiquitin-like protein, putative	20	PFE0285c: small ubiquitin-related modifier, putative		4	3.48518e-06	218.2	2.62957	3	8	2.60458e-07	155.4	2.21596	1	2	283	128	155.6	269	249.2	327.2	352.1	207.5	279.9	202	112.9	154.9	113.7	129.5	175.3	204.8
PVX_115110	Pv115110	hypothetical protein, conserved	20	PF13_0333: conserved Plasmodium protein, unknown function	PY05804: hypothetical protein	4	8.19112e-06	200.9	2.46109	4	7	0.0975694	45.4	1.19352	2	1	235	280	150.1	147.6	338.4	169.2	192.8	213.7	258.7	137.5	280.1	246.2	296.5	297.2	141.8	168.6
PVX_118320	Pv118320	WD domain, G-beta repeat domain containing protein	20	PF14_0412: conserved Plasmodium protein, unknown function	PY01912: hypothetical protein	4	1.00085e-06	102.8	2.20375	9	7	0.00175403	47.5	1.42909	2	1	111	158	60.1	98.5	98.1	108.6	157.8	89.3	99.6	85.4	106.5	149.6	225.8	150.7	100.2	116.4
PVX_089415	Pv089415	hypothetical protein, conserved	20	MAL8P1.64: conserved Plasmodium protein, unknown function	PY06156: hypothetical protein	4	6.9398e-07	203.2	2.69758	5	11	0.0347137	19.7	1.10484	1	2	208	188	113.6	149.1	144.6	230.1	173.5	322.9	166.8	250.4	174.9	177.9	228.8	169.8	251.9	119.7
PVX_081790	Pv081790	hypothetical protein, conserved	20	MAL7P1.161: dynein light chain, putative	PY01469: dynein light chain-related	4	6.38824e-14	367	4.49191	7	8	0.744244	13.3	1.13039	2	1	102	115	111.6	112.9	131.8	81	86.8	97	113.2	472.1	119	91.2	121.1	130	129.6	212.3
PVX_089085	Pv089085	hypothetical protein, conserved	20	PF08_0026: conserved protein, unknown function	PY01886: Zinc finger, ZZ type, putative	4	0.00019332	202.35	3.06796	5	10,11	1.1121e-06	76.4	1.68953	1	2	187	111	142.6	185.3	173.2	131.9	184.3	300.2	146.6	193.6	93	121.4	115.7	112.9	98.5	97.2
PVX_083345	Pv083345	hypothetical protein, conserved	20	MAL13P1.247: conserved Plasmodium protein, unknown function		4	4.21833e-05	82.6	2.02992	1	9	0.210189	19.7	1.2184	1	2	110	90	192.3	133.2	85.3	88.5	89.2	150.5	135.8	70.2	83.7	116.5	76.5	83.9	108.5	135.8
PVX_094935	Pv094935	cyclin dependent kinase 7 (cdk7), putative	20	PF10_0141: cdk7, putative	PY05139: MO15-related protein kinase Pfmrk	4	5.43776e-07	40	1.66667	3	7	2.52603e-09	10.8	1.13953	2	1	77	88	105.5	87.3	48.6	104.8	100	62.3	71.2	60	94.8	88	93.1	77.1	115.1	88.6
PVX_099985	Pv099985	hypothetical protein, conserved	20	PFI1480w: conserved Plasmodium protein, unknown function	PY01869: homeobox-containing protein	4	1.13347e-05	195.1	2.71592	2	9	9.52427e-05	100.4	1.75945	1	2	233	132	279.2	134.9	143.2	308.8	257.6	282.5	170.9	228.6	165.7	135.9	152.6	74.8	185.3	134.6
PVX_099690	Pv099690	thioredoxin, putative	20	PFI1250w: thioredoxin-like protein 2		4	9.09363e-12	589.4	4.18079	3	8	1.7299e-09	249.2	2.25795	1	2	447	198	268.8	267.1	464.4	449.6	774.7	269.8	277.9	192.9	224.1	146.5	160.8	261.1	250.1	275.5
PVX_091180	Pv091180	50S ribosomal protein L11, putative	20	PF11_0113: mitochondrial ribosomal protein L11 precursor, putative	PY01745: putative ribosomal protein L11	4	8.95819e-07	174.511	2.50976	8	1,2,3,4,5,6,7,10,11	4.64036e-05	145.9	2.28095	2	1	114	260	135.4	76.4	126.3	104.2	122.3	70.4	146.5	117.2	250.8	329.5	247.2	211.5	101.6	145.9
PVX_107745	Pv107745	variable surface protein Vir 12-like	20			4	0.00186164	289.5	4.15016	9	3	0.0256639	157	2.22084	2	1	129	286	106.6	89.4	207.7	109.1	91.9	110.9	123.3	116.2	185.3	194.4	387.8	374.9	156.7	152.7
PVX_100965	Pv100965	hypothetical protein, conserved	20	PFL1985c: conserved Plasmodium protein, unknown function	PY03465: hypothetical protein	4	0.000364655	229.25	2.59589	6	10,11	2.19609e-07	39.5	1.16182	2	1	244	284	162.1	170.7	164.6	323.9	199	160	372.9	179.9	195.5	242.1	428.1	268.9	182.5	104.8
PVX_117780	Pv117780	RNA binding protein, putative	20	PF14_0513: RNA binding protein, putative	PY00795: G-patch domain, putative	4	3.75945e-05	130.3	2.04074	7	2,10,11	0.00375257	35.7	1.2125	2	1	168	204	185.1	309.5	187.7	103.5	193.7	143.9	211	255.5	249.8	174.4	253.4	137.3	174.9	97.2
PVX_095070	Pv095070	hypothetical protein, conserved	20	PFC1030w: conserved Plasmodium protein, unknown function	PY00354: hypothetical protein	4	0.017099	120.2	2.13503	5	3	0.00079694	18.3	1.13309	2	1	138	156	68.1	67.5	122.9	97.9	105.9	226.1	134.9	112.3	91	143.4	190.2	198.6	170	179.2
PVX_089080	Pv089080	hypothetical protein, conserved	19	PF08_0025: conserved Plasmodium protein, unknown function		4	2.1397e-06	230	2.81388	3	8	2.17524e-06	61.7	1.48621	1	2	189	127	128.5	145.2	184.4	83.1	356.8	125.9	193	122.4	125.8	127.8	143.1	110.9	221.9	86.6
PVX_119630	Pv119630	hypothetical protein, conserved	20	PFC0440c: DEAD box helicase, putative	PY04108: ATP-dependent helicase ddx8	4	0.0177562	313.5	3.91899	9	7	0.474886	152.7	1.78711	2	1	194	347	166.6	121.4	238	113.3	211.7	252.7	154.1	107.4	235.8	309.4	342.6	499.1	115.2	176.9
PVX_087985	Pv087985	cloroquine resistance associated protein cg1, putative	20	PF07_0035: cg1 protein	PY05060: Plasmodium falciparum CG1 protein-related	4	8.57088e-07	66.8	1.7687	6	7	0.163158	7.3	1.065	2	1	112	120	113.6	184.5	97.8	94.7	126.3	88.9	153.7	86.9	107.7	126.9	132.3	111.5	100.1	116.4
PVX_116920	Pv116920	RNA 3'-terminal phosphate cyclase-like protein, putative	20	PF14_0677: RNA 3'-Terminal Phosphate Cyclase-like protein, putative	PY05891: probable RNA 3'-terminal phosphate cyclase-like protein	4	8.85861e-06	86.6333	1.93793	5	3,10,11	0.0366308	33.9	1.33235	1	2	136	102	103.4	130.3	131.8	146.5	92.1	179	130	92.6	91.8	102.6	111.2	102.5	106	79
PVX_087715	Pv087715	hypothetical protein, conserved	20	MAL7P1.12: erythrocyte membrane-associated antigen	PY00683: nam7 protein	4	0.000588678	58.3	2.30134	5	9	1.1	0	1		1,2	82	35	79.6	68.1	80.1	70.4	63.5	103.1	92	41.8	33.2	17.5	54.1	35.5	145.1	146.1
PVX_092900	Pv092900	WD domain, G-beta repeat domain containing protein	20	PF11_0471: nucleolar preribosomal assembly protein, putative	PY02598: notchless-related	4	5.04806e-05	308.6	3.05871	4	10,11	6.6537e-05	52.7	1.19418	1	2	324	271	265.9	206.2	458.5	269.9	315.7	326.8	249.5	271.1	212.6	238.6	175.1	459.2	121.6	178.2
PVX_092845	Pv092845	hypothetical protein, conserved	20	PF11_0460: conserved Plasmodium protein, unknown function	PY00722: hypothetical protein	4	0.000257108	147.9	2.51227	4	3	0.215957	57	1.36076	2	1	158	215	85.9	122.8	245.7	95.5	97.8	222.6	128.2	227.4	187.1	200.3	285.2	187.6	152	160.5
PVX_123335	Pv123335	hypothetical protein, conserved	20	PFL0623c: conserved Plasmodium membrane protein, unknown function	PY06016: hypothetical protein	4	0.00695964	740.7	5.39846	2	5	0.0293094	102.5	1.24891	1	2	514	412	463.5	593.8	312.6	909.1	736.5	168.4	445	304.9	470.7	440.9	315.8	419.8	226.6	142.6
PVX_122095	Pv122095	hypothetical protein, conserved	20	PF13_0026: transcription factor with AP2 domain(s), putative	PY02188: hypothetical protein	4	0.000505057	140	2.25899	2	7	0.57807	18.7	1.12567	1	2	168	149	129.8	227.4	216.9	251.2	89.8	147.6	132.2	111.2	153.8	178.6	129.6	133.2	111.7	214.4
PVX_113685	Pv113685	hypothetical protein, conserved	20	PFF0540c: conserved Plasmodium membrane protein, unknown function	PY03114: Mus musculus RIKEN cDNA 5730578N08 gene	4	0.0024691	170.9	2.16655	8	3,10,11	0.00830854	101.9	1.48409	2	1	211	312	235	212.3	233.4	312.5	78	242.1	186.3	191.1	313.2	321.6	288.5	326.4	87.1	274.4
PVX_081300	Pv081300	phenylalanyl-tRNA synthetase beta chain, putative	20	PFA0480w: phenylalanyl-tRNA synthetase beta chain, putative	PY00417: phenylalanyl-tRNA synthetase, putative	4	0.0833309	182	2.26918	5	3	0.890203	51.5	1.2435	2	1	212	263	167.1	143.4	242	173	143.4	325.4	173.9	239.8	320.7	239.9	231.3	260	235.2	157.7
PVX_081530	Pv081530	hypothetical protein, conserved	20	PFA0230c: conserved Plasmodium protein, unknown function	PY01244: hypothetical protein	4	0.000942617	144.1	2.23691	4	9	0.0082102	42.2	1.30669	1	2	180	138	90.3	92.6	260.6	136.2	130.7	192.3	179.4	147.4	155.8	161.3	123.6	109.5	164.5	146.9
PVX_111185	Pv111185	calmodulin, putative	20	PF10_0301: calmodulin, putative	PY00524: calmodulin	4	0.00529252	388.167	4.1045	5	2,10,11	0.266028	1.7	1.00732	2	1	232	234	151.9	154.5	208.9	104.8	203.1	513.2	131.2	313.4	176.4	268.4	250.6	240.2	108.5	161.8
PVX_084465	Pv084465	hypothetical protein, conserved	20	PFL0435w: conserved Plasmodium protein, unknown function	PY06577: hypothetical protein	4	0.000379201	234.75	3.2936	1	10,11	0.150631	16.2	1.07663	2	1	211	228	437.9	236.4	222.6	210.8	252.1	219.1	152.3	143.5	282.6	142.2	241.4	244.1	90.4	114.3
PVX_123205	Pv123205	CAF1 ribonuclease domain containing protein	20	MAL8P1.104: CAF1 family ribonuclease, putative	PY01168: ccr4-not transcription complex, subunit 7	4	0.00071993	29	1.38874	1	2,3,4,6,10,11	0.000936157	30	1.491	2	1	61	91	101.6	105.6	47.5	53.6	63	81.8	59.5	96.9	79.4	110.4	81.1	93.4	125.1	98.9
PVX_122725	Pv122725	ferredoxin, putative	20	MAL13P1.95: ferredoxin, putative	PY03801: ferredoxin	4	1.6256e-07	285.2	2.43461	2	10,11	1.39513e-08	158.3	1.69828	1	2	385	227	226.3	255.8	389.1	484	408.7	244.7	398.7	310.5	252.4	182.5	230	242	181.5	216.1
[truncated: 4,029 more rows]
