# Supplementary material for: A Systems-Based Analysis of Plasmodium vivax Lifecycle Transcription from Human to Mosquito
Source: PLoS Negl Trop Dis. 2010 Apr 6;4(4):e653. doi: 10.1371/journal.pntd.0000653 (PMC2850316; doi:10.1371/journal.pntd.0000653)
Supplement: Table S2 — OPI clusters. Gene Ontology based OPI cluster summary and gene lists for Westenberger, Bozdech and merged datasets, each contained in different sheets. (8.87 MB XLS) [file pntd.0000653.s003.xls]

## Sheet: Description
Supplemental Table S2. OPI Cluster Summary and Gene lists for three analyses.
OPI cluster summary table
Column Name	Description
Name	GO term identifier for the cluster. GO term identifiers with the GNF#### annotation are manually curated cluster defined in Zhou, et al. 2008. GO:PM# terms refer to literature-derived clusters defined by Zhou, et al. 2008.
Type	Type refers to the type of GO annotation: BP=Biological Process, MF=Molecular Function, CC=Cellular Component, LC=Literature derived list of genes involved in a parasite-specific process defined by our lab(1), PP=Protein-protein interaction.
Description	Description provides a description of the GO annotation.
LogP	Log10P provides the log base 10 of the p-value of each cluster.
TP_Rate	True positive rate provides the percentage of genes with the GO annotation that are included in the cluster.
FDR	False Discovery Rate provides the percentage of genes in the cluster without the annotation.
In_Current_GO	In_Current_GO provides the number of genes in the cluster that currently have the GO annotation.
Total_Current_GO	Total_Current_GO provides the number of genes in the genome that currently have the GO annotation.
In_Any_GO	In_Any_GO provides the number of genes in the cluster that have any GO annotation.
Total	Total provides the total number of genes in the OPI cluster.
Corr	Corr provides the minimum Pearson correlation between any two genes in the cluster.
P_Permute	P_Permute provides the p-value of the cluster determined by permutation of the dataset.
MeanPLoSCorr	For P. falciparum orthologs of all genes in the cluster, we calculate the pair-wise Pearson correlation coefficients in previous P.f & P.y. dataset (Zhou et al. PLoS One 2008), then take the average correlation coefficient.
MeanScienceCorr	For P. falciparum orthologs of all genes in the cluster, we calculate the pair-wise Pearson correlation coefficients in previous P.f cell cycle dataset Le Roch et al. Science 2003), then take the average correlation coefficient.
MeanPNASCorr	For P. falciparum orthologs of all genes in the cluster, we calculate the pair-wise Pearson correlation coefficients in previous P.v. dataset (Bodzech et al. PNAS 2008), then take the average correlation coefficient.
MeanPVCorr	For P. falciparum orthologs of all genes in the cluster, we calculate the pair-wise Pearson correlation coefficients in the current P.v. dataset (this study), then take the average correlation coefficient.
ClusterFoundInPLoSOnePaper	Whether the same or descendent function process is found statistically significant by OPI analyses or reanalyses of the previous P.f & P.y. dataset (Zhou et al. PLoS One 2008).
NofGenesFoundInPLoSOnePaper	Number of genes in the cluster that has predictions supported by OPI analyses or reanalyses of the previous P.f & P.y. dataset (Zhou et al. PLoS One 2008).
HasY2HNetworkSupport	Whether the P. f. orthologs of the cluster member form statistically significant dense protein networks based on Y2H dataset (LaCount et al. Nature 2005).
NofGenesInY2HNetwork	Number of genes in the cluster that are in the statistically significant protein network.
NofKnownGenesInY2HNetwork	Number of genes in the network that are known GO members of the cluster.
NofPredictedGenesInY2HNetwork	Number of genes in the network that are predicted members of the cluster
HasY2HPaperNetworkSupport	Whether the P. f. orthologs of the cluster member form statistically significant dense protein networks based on Y2H dataset (LaCount et al. Nature 2005) and literature co-citation dataset (Zhou et al. PLoS One 2008).
NofGenesInY2HPaperNetwork	Number of genes in the cluster that are in the statistically significant protein+paper network.
NofKnownGenesInY2HPaperNetwork	Number of genes in the protein+paper network that are known GO members of the cluster.
NofPredictedGenesInY2HPaperNetwork	Number of genes in the protein+paper network that are predicted members of the cluster
OPI cluster member table
Column Name	Description
GO	GO term identifier for the cluster. GO term identifiers with the GNF#### annotation are manually curated cluster defined in Zhou, et al. 2008. GO:PM# terms refer to literature-derived clusters defined by Zhou, et al. 2008.
GO_Description	Description provides a description of the GO annotation.
Gene_Name	Gene_Name provides the P. vivax GeneID number according to PlasmoDB version 6.1.
Gene_Description	Gene description
InCurrentGO	InCurrentGO indicates if the gene is already annotated with this GO annotation (Y=yes) or is not currently annotated (N=no).
SupportedByPLoSCluster	Whether the cluster membership is supported by OPI analyses or reanalyses of the previous P.f & P.y. dataset (Zhou et al. PLoS One 2008).
SupportedByY2HNetwork	Whether the cluster membership is supported by a statistically signficant protein network based on Y2H dataset (LaCount et al. Nature 2005)
SupportedByY2HPaperNetwork	Whether the cluster membership is supported by a statistically signficant protein network based on Y2H dataset (LaCount et al. Nature 2005) and literature co-citation dataset (Zhou et al. PLoS One 2008).
Pf Orthologs	P. faciparum orthologs of the P. vivax gene based on OrthoMCL version 3
PfDescription	Gene description from the best P. faciparum orthologs
Py Orthologs	P. yoelii orthologs of the P. vivax gene based on OrthoMCL version 5
PyDescription	Gene description from the best P. yoelii orthologs

## Sheet: MergedOPIclusters
Name	Type	Description	LogP	TP_Rate	FDR	In_Current_GO	Total_Current_GO	In_Any_GO	Total	Corr	P_Permute	MeanPLoSCorr	MeanScienceCorr	MeanPNASCorr	MeanPVCorr	ClusterFoundInPLoSOnePaper	NofGenesFoundInPLoSOnePaper	HasY2HNetworkSupport	NofGenesInY2HNetwork	NofKnownGenesInY2HNetwork	NofPredictedGenesInY2HNetwork	HasY2HPaperNetworkSupport	NofGenesInY2HPaperNetwork	NofKnownGenesInY2HPaperNetwork	NofPredictedGenesInY2HPaperNetwork
GO:0000087	BP	M phase of mitotic cell cycle	-5.08	0.7	0.98	7	10	286	439	0.34	0	0.03	0.32	0.46	0.22	Y	0	N				N
GO:0004721	MF	phosphoprotein phosphatase activity	-4.31	0.24	0.9	4	17	39	73	0.54	0.05	0.01	0.29	0.38	0.68	Y	0	N				N
GO:0044427	CC	chromosomal part	-12.02	0.68	0.94	19	28	343	447	0.38	0	0.03	0.42	0.46	0.12	Y	0	Y	96	9	87	Y	141	13	128
GO:0005658	CC	alpha DNA polymerase:primase complex	-6.21	0.67	0	2	3	2	2	0.89	0.04	0.67	0.9	0.88	0.86	Y	1	N				N
GO:0005657	CC	replication fork	-9.11	0.58	0.89	7	12	64	99	0.6	0	0.05	0.57	0.48	0.64	Y	1	N				N
GO:0043626	CC	PCNA complex	-6.69	1	0	2	2	2	3	0.89	0.05	0.17	0.74	0.8	0.91	N	0	N				N
GO:0005874	CC	microtubule	-4.02	0.56	0.97	5	9	197	282	0.49	0.05	0.04	0.35	0.46	0.47	N	0	N				N
GO:GNF0200	LC	DNA replication: Zhou et al. PLoS One 2008	-7.14	1	0.77	3	3	13	23	0.73	0.02	0.05	0.5	0.54	0.76	Y	1	N				Y	4	0	4
GO:0004748	MF	ribonucleoside-diphosphate reductase activity	-8.37	1	0.5	3	3	6	7	0.88	0	0.08	0.83	0.74	0.67	N	0	N				Y	2	2	0
GO:0009132	BP	nucleoside diphosphate metabolic process	-6.18	1	0.88	3	3	26	44	0.7	0	0.11	0.67	0.6	0.56	N	0	N				N
GO:PM11087914	LT	A study of selected Plasmodium yoelii messenger RNAs during hepatocyte infection.. Molecular and biochemical parasitology (2000) 111:31-9	-8.05	1	0.57	3	3	7	10	0.83	0	0.28	0.86	0.85	0.45	N	0	N				N
GO:0005663	CC	DNA replication factor C complex	-8.42	0.8	0.78	4	5	18	24	0.79	0	0.24	0.7	0.66	0.57	Y	1	N				N
GO:0009262	BP	deoxyribonucleotide metabolic process	-5.22	0.83	0.97	5	6	185	255	0.53	0.03	0.04	0.57	0.67	0.15	N	0	N				N
GO:0009219	BP	pyrimidine deoxyribonucleotide metabolic process	-7.67	1	0.67	3	3	9	11	0.81	0	-0.02	0.47	0.71	0.39	N	0	N				N
GO:0006220	BP	pyrimidine nucleotide metabolic process	-3.66	0.38	0.94	3	8	47	75	0.61	0.05	0.01	0.53	0.69	0.37	N	0	N				N
GO:0016458	BP	gene silencing	-5.48	0.75	0.89	3	4	28	37	0.56	0.02	0.03	0.52	0.69	0.23	N	0	N				N
GO:PM1922204	LT	Partial sequences of three new asparagine-rich blood stage proteins of Plasmodium falciparum.. Molecular and biochemical parasitology (1991) 46:319-21	-4.17	0.25	0.6	2	8	5	13	0.82	0.04	0	0.36	0.89	0.81	N	0	N				N
GO:0008641	MF	small protein activating enzyme activity	-6.67	1	0	2	2	2	2	0.91	0.01	0.16	0.79	0.74	0.34	N	0	N				N
GO:0048015	BP	phosphoinositide-mediated signaling	-7.38	1	0.73	3	3	11	14	0.8	0	0.01	0.43	0.49	0.62	N	0	N				Y	3	3	0
GO:0044459	CC	plasma membrane part	-4.16	0.2	0.83	3	15	18	33	0.71	0.05	0.01	0.31	0.66	0.56	N	0	N				N
GO:0006772	BP	thiamin metabolic process	-5	0.5	0.88	3	6	24	32	0.72	0.04	0.02	0.54	0.76	0.31	N	0	Y	3	1	2	Y	8	3	5
GO:0046489	BP	phosphoinositide biosynthetic process	-5.44	0.33	0	2	6	2	2	0.85	0.01				0.65	N	0	N				N
GO:0004315	MF	3-oxoacyl-[acyl-carrier-protein] synthase activity	-6.67	1	0	2	2	2	2	0.82	0.04			0.84	-0.09	N	0	N				N
GO:0007049	BP	cell cycle	-5.32	0.4	0.95	12	30	261	414	0.49	0	0.03	0.45	0.59	0.34	Y	1	Y	40	6	34	N
GO:0005813	CC	centrosome	-8.41	1	0.5	3	3	6	6	0.84	0	0.16	0.82	0.9	0.12	N	0	Y	2	2	0	Y	2	2	0
GO:0003678	MF	DNA helicase activity	-4.61	0.46	0.96	6	13	160	232	0.54	0.02	0.01	0.42	0.57	0.37	Y	0	Y	19	0	19	N
GO:0005815	CC	microtubule organizing center	-5.71	0.86	0.98	6	7	259	330	0.52	0.01	0.04	0.54	0.64	0.12	N	0	Y	32	3	29	N
GO:0044454	CC	nuclear chromosome part	-6.72	1	0.98	7	7	346	464	0.5	0	0.02	0.48	0.56	0.18	N	0	N				N
GO:0030894	CC	replisome	-7.58	1	0.97	6	6	173	233	0.62	0	0.03	0.55	0.63	0.16	Y	0	N				N
GO:0004693	MF	cyclin-dependent protein kinase activity	-6.67	1	0	2	2	2	2	0.87	0.01	0.05		0.79	0.09	N	0	N				N
GO:0006261	BP	DNA-dependent DNA replication	-16.29	0.56	0.55	9	16	20	25	0.77	0	0.19	0.8	0.85	0.43	Y	0	N				N
GO:0006270	BP	DNA replication initiation	-10.3	0.67	0.79	6	9	29	32	0.81	0	0.11	0.68	0.83	0.49	Y	1	N				Y	8	1	7
GO:0046923	MF	ER retention sequence binding	-6.67	1	0	2	2	2	2	0.91	0.03			0.82	-0.43	N	0	N				N
GO:0032446	BP	protein modification by small protein conjugation	-4.66	0.33	0.5	2	6	4	7	0.83	0.02	-0.19	0.11	0.87	0.68	Y	0	N				N
GO:0008171	MF	O-methyltransferase activity	-4.89	0.5	0.6	2	4	5	7	0.76	0.03	-0.01	0.53	0.9	0.68	N	0	N				N
GO:0005088	MF	Ras guanyl-nucleotide exchange factor activity	-4.25	0.23	0.84	3	13	19	22	0.83	0.03	0.04	0.46	0.84	0.79	N	0	N				N
GO:0040011	BP	locomotion	-5.28	0.86	0.98	6	7	280	423	0.65	0.02	0.05	0.33	0.72	0.32	Y	0	Y	63	5	58	Y	107	6	101
GO:GNF0202	LC	antigenic variation: Zhou et al. PLoS One 2008	-7.43	0.48	0.95	14	29	259	369	0.58	0	0.04	0.38	0.67	0.31	Y	0	Y	51	11	40	Y	92	14	78
GO:PM15820676	LT	Telomeric heterochromatin propagation and histone acetylation control mutually exclusive expression of antigenic variation genes in malaria parasites.. Cell (2005) 121:25	-8.54	0.69	0.95	11	16	237	330	0.63	0	0.05	0.35	0.72	0.24	Y	0	Y	52	9	43	N
GO:0008234	MF	cysteine-type peptidase activity	-5.48	0.3	0.93	9	30	135	181	0.68	0	0.06	0.39	0.75	0.42	N	0	Y	42	8	34	Y	53	9	44
GO:PM10395796	LT	The protein-phosphatome of the human malaria parasite Plasmodium falciparum.. (Journal Article) BMC genomics (2008) 9:412	-7.9	0.5	0.94	12	24	201	287	0.63	0	0.05	0.37	0.71	0.33	Y	1	Y	41	9	32	N
GO:0004497	MF	monooxygenase activity	-8.57	0.75	0.95	9	12	194	253	0.52	0	0.04	0.44	0.67	0.29	Y	1	Y	63	9	54	Y	54	9	45
GO:PM15582526	LT	Plasmodium falciparum polypeptides associated with the infected erythrocyte plasma membrane.. (Journal Article) Proceedings of the National Academy of Sciences of the United States of America (1986) 83:6093-7	-4.04	0.07	0	2	28	2	2	0.84	0	0.51	0.83	0.91	0.75	Y	1	N				N
GO:0030119	CC	AP-type membrane coat adaptor complex	-6.88	0.88	0.97	7	8	247	293	0.48	0	0.05	0.41	0.62	0.1	N	0	Y	73	2	71	Y	92	2	90
GO:0008094	MF	DNA-dependent ATPase activity	-4.66	0.5	0.97	9	18	309	388	0.48	0	0.03	0.45	0.64	0.14	N	0	Y	99	2	97	Y	132	2	130
GO:PM15138065	LT	A MAP kinase homologue from the human malaria parasite, Plasmodium falciparum.. (Journal Article) Gene (1996) 177:1-6	-7.84	0.44	0.91	8	18	85	106	0.62	0	0.06	0.46	0.76	0.24	Y	1	Y	13	8	5	N
GO:0016709	MF	oxidoreductase activity, acting on paired donors, with incorporation or reduction of molecular oxygen, NADH or NADPH as one donor, and incorporation of one atom of oxygen	-10.22	0.73	0.91	8	11	89	107	0.64	0	0.05	0.43	0.77	0.24	Y	1	Y	27	8	19	Y	28	8	20
GO:0065004	BP	protein-DNA complex assembly	-9.94	0.5	0.74	6	12	23	34	0.86	0	0.16	0.49	0.8	0.85	N	0	N				Y	8	6	2
GO:PM16410041	LT	The malaria parasite Plasmodium falciparum histones: organization, expression, and acetylation.. Gene (2006) 369:53	-12.76	0.78	0.76	7	9	29	40	0.82	0	0.13	0.41	0.82	0.78	N	0	N				N
GO:PM7637710	LT	Identification of Plasmodium falciparum histone 2B and histone 3 genes.. Molecular and biochemical parasitology (1995) 70:231-3	-10.21	0.8	0.43	4	5	7	7	0.9	0	0.3	0.67	0.91	0.74	Y	1	Y	4	4	0	N
GO:0000785	CC	chromatin	-11.6	0.54	0.74	7	13	27	29	0.82	0	0.21	0.29	0.81	0.73	Y	1	Y	10	4	6	Y	13	7	6
GO:0000786	CC	nucleosome	-15.16	0.88	0.63	7	8	19	19	0.86	0	0.17	0.61	0.86	0.75	Y	1	Y	6	4	2	Y	7	7	0
GO:PM15474309	LT	Isolation and characterization of a cysteine proteinase gene of Plasmodium falciparum.. (Journal Article) Molecular and biochemical parasitology (1992) 51:143-52	-5.32	0.4	0.95	8	20	157	194	0.6	0.02	0.07	0.36	0.71	0.28	N	0	Y	25	2	23	N
GO:0006333	BP	chromatin assembly or disassembly	-8.37	0.67	0.95	10	15	198	263	0.57	0	0.06	0.37	0.6	0.42	N	0	Y	27	0	27	Y	68	8	60
GO:0006325	BP	chromatin organization	-7.71	0.33	0.85	7	21	47	55	0.8	0	0.12	0.26	0.81	0.71	N	0	Y	12	3	9	Y	15	6	9
GO:PM15049814	LT	Identification of an endoplasmic reticulum-resident calcium-binding protein with multiple EF-hand motifs in asexual stages of Plasmodium falciparum.. (Journal Article) Molecular and biochemical parasitology (1997) 89:283-93	-6.78	0.75	0.73	3	4	11	14	0.71	0	0.43	0.78	0.85	0.52	Y	1	Y	8	3	5	N
GO:GNF0230	LC	rhoptry: Zhou et al. PLoS One 2008	-6.41	0.8	0.97	8	10	292	397	0.5	0	0.05	0.37	0.7	0.19	Y	1	Y	63	7	56	Y	110	8	102
GO:PM15287595	LT	Cloning of the glucose 6-phosphate dehydrogenase gene from Plasmodium falciparum.. (Journal Article) Molecular and biochemical parasitology (1994) 64:313-26	-10.29	0.38	0.89	16	42	147	193	0.63	0	0.1	0.44	0.8	0.17	Y	1	Y	41	14	27	N
GO:GNF0218	LC	merozoite development: Zhou et al. PLoS One 2008	-10.35	0.49	0.93	22	45	297	400	0.52	0	0.07	0.42	0.72	0.12	Y	0	Y	72	18	54	Y	129	22	107
GO:PM16164760	LT	Comparative analysis of the kinomes of three pathogenic trypanosomatids: Leishmania major, Trypanosoma brucei and Trypanosoma cruzi.. BMC Genomics (2005) 2005:127	-6.62	1	0	2	2	2	2	0.96	0.05	-0.28		0.99	0.51	N	0	N				N
GO:PM11425169	LT	Limited polymorphism in Plasmodium falciparum sexual-stage antigens.. The American journal of tropical medicine and hygiene 64:11-Sep	-6.13	1	0.89	3	3	27	40	0.69	0	0.1	0.53	0.75	0.67	N	0	N				N
GO:0043933	BP	macromolecular complex subunit organization	-3.05	0.02	0.4	3	132	5	14	0.66	0	-0.31		0.24	0.53	Y	0	N				N
GO:0020039	CC	pellicle	-6.59	1	0.86	3	3	21	27	0.88	0	0.15	0.46	0.84	0.84	N	0	N				N
GO:PM16005087	LT	The Plasmodium falciparum sexual development transcriptome: a microarray analysis using ontology-based pattern identification.. Molecular & Biochemical Parasitology (2005) 143:67	-8.46	0.63	0.95	12	19	246	383	0.59	0	0.1	0.45	0.72	0.26	Y	1	N				N
GO:PM16482225	LT	LCCL proteins of apicomplexan parasites.. Trends Parasitol (2004) 20:102	-11.31	1	0.85	6	6	40	58	0.9	0	0.3	0.62	0.95	0.81	Y	1	N				N
GO:PM15562607	LT	Primary structure of a Plasmodium falciparum malaria antigen located at the merozoite surface and within the parasitophorous vacuole.. (Journal Article) The Journal of biological chemistry (1988) 263:11421-5	-6.85	1	0.81	3	3	16	17	0.94	0.04	0.5	0.82	0.96	0.84	Y	1	N				N
GO:0003905	MF	alkylbase DNA N-glycosylase activity	-6.67	1	0	2	2	2	2	0.86	0.03	-0.32		0.35	0.56	N	0	N				N
GO:0016298	MF	lipase activity	-5.71	0.67	0.33	2	3	3	4	0.76	0.04	0.06	-0.62	0.98	0.39	N	0	N				N
GO:0004312	MF	fatty-acid synthase activity	-4.2	0.75	0.96	3	4	78	113	0.59	0.05	0.04	0.41	0.64	0.33	N	0	N				N
GO:PM14521577	LT	Identification and recombinant expression of glyceraldehyde-3-phosphate dehydrogenase of Plasmodium falciparum.. (Journal Article) Gene (2000) 246:255-64	-4.6	0.43	0.89	3	7	27	36	0.66	0	0.09	0.38	0.78	0.44	N	0	N				N
GO:0009296	BP	flagellum assembly	-8.3	1	0.5	3	3	6	7	0.88	0	0.07		0.89	0.64	Y	1	N				Y	4	3	1
GO:PM11353075	LT	Interspecies conservation of gene order and intron-exon structure in a genomic locus of high gene density and complexity in Plasmodium.. Nucleic acids research (2001) 29:2059-68	-5.84	0.5	0	2	4	2	2	0.94	0.01	0.77		0.89	0.89	N	0	N				N
GO:0003774	MF	motor activity	-11.96	0.62	0.94	20	32	320	492	0.56	0	0.06	0.37	0.66	0.24	N	0	N				N
GO:0005871	CC	kinesin complex	-4.34	0.33	0.67	2	6	6	11	0.85	0.01	0.09	0.38	0.72	0.75	N	0	N				N
GO:0030286	CC	dynein complex	-10.07	0.67	0.82	6	9	34	59	0.8	0	0.08	0.49	0.84	0.44	N	0	N				Y	9	4	5
GO:0007018	BP	microtubule-based movement	-12.1	0.5	0.89	14	28	123	217	0.67	0	0.07	0.45	0.76	0.33	N	0	N				N
GO:0005875	CC	microtubule associated complex	-12.32	0.64	0.93	16	25	230	347	0.61	0	0.05	0.36	0.68	0.32	N	0	N				N
GO:0007017	BP	microtubule-based process	-12.07	0.44	0.88	16	36	136	240	0.67	0	0.05	0.42	0.74	0.33	N	0	N				N
GO:PM12409450	LT	The malaria parasite Plasmodium falciparum encodes members of the Puf RNA-binding protein family with conserved RNA binding activity.. Nucleic acids research (2002) 30:4607-17	-6.62	1	0	2	2	2	2	0.97	0.01	0.69	0.48	0.91	-0.04	N	0	N				N
GO:GNF0006	BP	Sporozoite Specific	-10.26	0.75	0.95	12	16	225	358	0.53	0	0.09	0.22	0.52	0.43	Y	1	N				N
GO:CCYCL04	CC	Le Roche et al. Science 2003 k-means cluster #4	-10.61	0.34	0.84	12	35	76	136	0.67	0	0.1	0.15	0.76	0.29	Y	0	N				N
GO:GNF0224	LC	pre-erythrocytic stage: Zhou et al. PLoS One 2008	-7.67	0.75	0.93	6	8	90	137	0.67	0	0.15	0.38	0.63	0.68	Y	1	N				Y	25	6	19
GO:PM16321976	LT	A conserved molecular motor drives cell invasion and gliding motility across malaria life cycle stages and other apicomplexan parasites.. Journal of Biological Chemistry (2006) 281:5197	-6.23	0.75	0.97	9	12	336	493	0.54	0	0.08	0.28	0.6	0.3	N	0	N				N
GO:PM15003842	LT	Developmental selection of var gene expression in Plasmodium falciparum.. (Journal Article) Nature (1998) 394:392-5	-5.84	1	0.5	2	2	4	8	0.96	0.04	0.03	0.15		0.94	N	0	N				N
GO:0016459	CC	myosin complex	-5.81	1	0.98	5	5	218	291	0.67	0	0.09	0.36	0.77	0.25	N	0	Y	36	0	36	Y	71	3	68
GO:0030260	BP	entry into host cell	-7.94	0.83	0.91	5	6	54	79	0.78	0	0.09	0.36	0.86	0.51	Y	0	Y	18	3	15	Y	23	5	18
GO:0006265	BP	DNA topological change	-4.96	0.2	0	2	10	2	2	0.92	0	0.97	0.97	0.94	0.85	Y	1	N				N
GO:PM16123303	LT	Molecular mechanism for switching of P. falciparum invasion pathways into human erythrocytes.. Science (2005) 309:1384	-7.45	0.75	0.57	3	4	7	8	0.92	0	0.72	0.67	0.96	0.5	Y	1	Y	4	3	1	N
GO:PM16362075	LT	Invasion by P. falciparum merozoites suggests a hierarchy of molecular interactions..	-7.51	1	0.97	7	7	246	384	0.67	0	0.06	0.32	0.74	0.33	Y	1	Y	49	5	44	N
GO:0004835	MF	tubulin-tyrosine ligase activity	-6.67	1	0	2	2	2	2	0.82	0.04	0.24		0	0.48	N	0	N				N
GO:0032392	BP	DNA geometric change	-6.62	1	0	2	2	2	2	0.9	0.03			0.77	-0.02	N	0	N				N
GO:0016226	BP	iron-sulfur cluster assembly	-4.84	0.4	0.5	2	5	4	6	0.9	0.03	0.38	0.23	0	0.85	N	0	N				N
GO:0017171	MF	serine hydrolase activity	-4.21	0.38	0.96	6	16	147	211	0.35	0.04	0.02	0.3	0.08	0.45	N	0	N				N
GO:0031072	MF	heat shock protein binding	-4.07	0.09	0.67	3	32	9	13	0.73	0.01	-0.05	0.21	0.69	0.6	Y	0	N				N
GO:0019028	CC	viral capsid	-6.21	0.67	0	2	3	2	2	0.76	0	0.34			0.18	N	0	N				N
GO:PM11050555	LT	Complex mutations in a high proportion of microsatellite loci from the protozoan parasite Plasmodium falciparum.. Molecular ecology (2000) 9:1599-608	-6.14	0.67	0	2	3	2	2	0.84	0.02	-0.45			0.46	N	0	N				N
GO:0022618	BP	ribonucleoprotein complex assembly	-4.57	0.83	0.98	5	6	251	368	0.54	0.05	0.04	0.35	0.6	0.32	N	0	Y	81	0	81	N
GO:0000059	BP	protein import into nucleus, docking	-8.3	1	0.5	3	3	6	6	0.79	0	-0.01	0.5	0.8	0.31	N	0	N				N
GO:0005643	CC	nuclear pore	-4.54	0.83	0.98	5	6	277	339	0.53	0.05	0.06	0.37	0.62	0.26	N	0	Y	90	2	88	Y	115	3	112
GO:0006605	BP	protein targeting	-4.15	0.27	0.94	8	30	143	209	0.44	0.03	0.01	0.31	0.45	0.29	Y	0	N				N
GO:0045275	CC	respiratory chain complex III	-6.06	1	0.9	3	3	31	42	0.8	0.04	0.05	0.71	0.83	0.3	Y	1	N				N
GO:0016679	MF	oxidoreductase activity, acting on diphenols and related substances as donors	-6.64	0.8	0.91	4	5	46	64	0.72	0.01	0.09	0.69	0.8	0.35	N	0	N				N
GO:0051537	MF	2 iron, 2 sulfur cluster binding	-4.7	1	0.99	5	5	351	473	0.54	0.02	0.01	0.47	0.63	0.3	N	0	N				N
GO:0008565	MF	protein transporter activity	-6.89	0.44	0.94	11	25	197	239	0.54	0	0.03	0.45	0.66	0.22	N	0	N				N
GO:0006812	BP	cation transport	-6.7	0.12	0.55	5	41	11	16	0.85	0	0.17	0.32	0.59	0.88	Y	0	N				N
GO:0006811	BP	ion transport	-5.82	0.11	0.64	5	46	14	20	0.85	0	0.08	0.29	0.59	0.87	Y	0	N				N
GO:0008324	MF	cation transmembrane transporter activity	-6.64	0.13	0.68	6	47	19	27	0.84	0	0.08	0.37	0.69	0.86	Y	0	N				N
GO:0022890	MF	inorganic cation transmembrane transporter activity	-5.89	0.16	0.75	5	32	20	29	0.83	0	0.05	0.32	0.61	0.85	Y	0	N				N
GO:0006818	BP	hydrogen transport	-3.69	0.14	0.81	3	22	16	23	0.85	0.04	0.07	0.32	0.59	0.88	Y	0	N				N
GO:0046873	MF	metal ion transmembrane transporter activity	-4	0.15	0.5	2	13	4	7	0.94	0.01	0.02	0.6		0.94	N	0	N				N
GO:CCYCL01	CC	Le Roche et al. Science 2003 k-means cluster #1	-7.01	0.11	0.63	7	66	19	30	0.87	0	0.16	0.39	0.9	0.81	Y	0	N				N
GO:0009221	BP	pyrimidine deoxyribonucleotide biosynthetic process	-5.84	1	0.5	2	2	4	6	0.96	0.02	0.15		0.71	0.44	N	0	N				N
GO:0019725	BP	cellular homeostasis	-4.35	0.17	0.88	5	30	40	58	0.62	0	0.04	0.43	0.61	0.55	Y	0	N				N
GO:0045454	BP	cell redox homeostasis	-5.34	0.21	0.84	5	24	32	46	0.62	0	0.01	0.44	0.62	0.55	N	0	N				N
GO:0016684	MF	oxidoreductase activity, acting on peroxide as acceptor	-4.32	0.33	0.67	2	6	6	8	0.77	0.02	0.08	0.48	0.91	0.75	N	0	N				N
GO:0003684	MF	damaged DNA binding	-4.85	0.17	0	2	12	2	2	0.87	0.01	0.84		0	0.68	Y	0	N				N
GO:0016831	MF	carboxy-lyase activity	-5.11	0.22	0	2	9	2	3	0.86	0.04	0.43			0.7	Y	1	N				N
GO:GNF0223	LC	oxidative stress: Zhou et al. PLoS One 2008	-6.63	0.62	0.96	10	16	272	370	0.57	0	0.03	0.39	0.7	0.28	N	0	N				Y	82	10	72
GO:0009408	BP	response to heat	-3.89	0.35	0.96	7	20	180	240	0.62	0.04	0.04	0.32	0.73	0.33	Y	0	N				Y	51	6	45
GO:0005851	CC	eukaryotic translation initiation factor 2B complex	-6.21	0.67	0	2	3	2	2	0.91	0.04	-0.44		0.9	0.75	N	0	N				N
GO:0034641	BP	cellular nitrogen compound metabolic process	-6.09	0.24	0.9	13	55	135	168	0.6	0	0.08	0.45	0.75	0.36	Y	1	N				Y	49	6	43
GO:0006760	BP	folic acid and derivative metabolic process	-6.14	0.67	0	2	3	2	2	0.87	0.02			0.67	0.76	Y	0	N				N
GO:0006730	BP	one-carbon metabolic process	-4.22	0.44	0.95	4	9	79	99	0.74	0.04	0.13	0.57	0.8	0.73	N	0	Y	28	1	27	Y	33	1	32
GO:0006541	BP	glutamine metabolic process	-5.06	0.5	0.5	2	4	4	5	0.94	0.04	0.57	0.81	0.88	0.67	Y	1	N				N
GO:PM12929205	LT	Host cell invasion by malaria parasites.. (Review) Parasitology today (Personal ed.) (2000) 16:411-5	-4.11	0.43	0.92	3	7	39	62	0.8	0.02	0.15	0.45	0.83	0.81	N	0	N				N
GO:0006839	BP	mitochondrial transport	-4.38	0.6	0.97	6	10	232	298	0.66	0.04	0.13	0.46	0.77	0.42	N	0	Y	68	0	68	Y	98	1	97
GO:PM15926202	LT	Organelle-specific cochaperonins in apicomplexan parasites.. Molecular & Biochemical Parasitology (2005) 141:133	-5.84	0.5	0	2	4	2	2	0.94	0.03	0.24	0.85	0.95	0.84	N	0	N				N
GO:0016765	MF	transferase activity, transferring alkyl or aryl (other than methyl) groups	-4.97	0.6	0.97	9	15	360	455	0.63	0	0.11	0.43	0.73	0.28	N	0	Y	102	1	101	Y	149	6	143
GO:0009116	BP	nucleoside metabolic process	-4.59	0.13	0	2	15	2	2	0.95	0.02	0.8	0.78	0.96	0.89	N	0	N				N
GO:0016896	MF	exoribonuclease activity, producing 5'-phosphomonoesters	-6.41	1	0.97	5	5	161	195	0.73	0	0.08	0.48	0.81	0.26	Y	0	Y	17	0	17	Y	39	0	39
GO:0016796	MF	exonuclease activity, active with either ribo- or deoxyribonucleic acids and producing 5'-phosphomonoesters	-5.01	0.83	0.98	5	6	216	271	0.67	0.03	0.07	0.45	0.78	0.26	N	0	N				N
GO:0005852	CC	eukaryotic translation initiation factor 3 complex	-7.74	1	0.89	4	4	38	39	0.88	0	0.31	0.72	0.91	0.71	Y	1	Y	12	3	9	Y	12	3	9
GO:0019843	MF	rRNA binding	-5.47	0.8	0.96	4	5	89	95	0.89	0.04	0.26	0.63	0.89	0.68	Y	0	Y	25	2	23	Y	27	2	25
GO:0022625	CC	cytosolic large ribosomal subunit	-25.91	0.93	0.91	27	29	289	343	0.7	0	0.12	0.46	0.73	0.54	Y	0	Y	91	10	81	Y	119	15	104
GO:0015934	CC	large ribosomal subunit	-24.73	0.8	0.91	36	45	390	469	0.64	0	0.1	0.44	0.67	0.45	Y	0	Y	129	15	114	Y	171	21	150
GO:0022627	CC	cytosolic small ribosomal subunit	-28.64	0.85	0.82	23	27	128	153	0.87	0	0.24	0.54	0.86	0.65	Y	0	Y	43	6	37	Y	52	6	46
GO:0022626	CC	cytosolic ribosome	-52.07	0.91	0.79	51	56	247	302	0.76	0	0.14	0.49	0.77	0.56	Y	0	Y	78	15	63	Y	104	22	82
GO:0003735	MF	structural constituent of ribosome	-48.28	0.4	0.47	52	129	99	108	0.88	0	0.28	0.52	0.87	0.76	Y	1	Y	33	17	16	Y	40	20	20
GO:0005840	CC	ribosome	-48.18	0.59	0.73	75	128	279	339	0.73	0	0.12	0.46	0.73	0.59	Y	0	Y	87	25	62	Y	117	35	82
GO:CMPLX11	PP	Suthram et al. Nature 2005 Complex #11	-4.62	0.4	0.6	2	5	5	7	0.93	0.04	0.1	0.16	0.94	0.96	N	0	N				N
GO:0003743	MF	translation initiation factor activity	-6.6	0.52	0.96	12	23	292	367	0.65	0	0.13	0.41	0.7	0.59	Y	1	Y	86	6	80	Y	119	6	113
GO:PM15245577	LT	Cloning and characterization of a Plasmodium falciparum cyclophilin gene that is stage-specifically expressed.. (Journal Article) Molecular and biochemical parasitology (1995) 73:111-21	-4.21	0.16	0.9	8	51	80	96	0.81	0.01	0.13	0.51	0.83	0.74	N	0	N				N
GO:0006979	BP	response to oxidative stress	-5.47	0.73	0.98	8	11	330	436	0.62	0	0.08	0.42	0.67	0.49	N	0	Y	93	2	91	Y	150	6	144
GO:0016209	MF	antioxidant activity	-4.12	0.67	0.98	6	9	316	398	0.62	0.04	0.09	0.43	0.68	0.51	N	0	Y	84	2	82	Y	134	4	130
GO:0042221	BP	response to chemical stimulus	-5.18	0.09	0.25	3	35	4	5	0.95	0	0.39	0.42	0.94	0.94	Y	1	N				Y	2	2	0
GO:0006096	BP	glycolysis	-6.69	0.33	0.83	5	15	29	37	0.91	0	0.16	0.5	0.87	0.91	Y	1	Y	7	3	4	Y	8	4	4
GO:0005996	BP	monosaccharide metabolic process	-5.64	0.2	0.85	6	30	40	48	0.9	0.01	0.23	0.53	0.87	0.9	Y	1	Y	10	3	7	Y	15	5	10
GO:0005832	CC	chaperonin-containing T-complex	-6.86	1	0.97	6	6	228	272	0.8	0	0.15	0.48	0.79	0.52	Y	1	Y	70	2	68	Y	94	4	90
GO:0015036	MF	disulfide oxidoreductase activity	-5.19	0.4	0.33	2	5	3	7	0.93	0.05	0.34	0.49		0.94	Y	1	N				N
GO:GNF0221	LC	ookinete development: Zhou et al. PLoS One 2008	-5.11	0.13	0.85	10	76	68	78	0.78	0	0.22	0.57	0.83	0.75	Y	0	Y	22	6	16	Y	27	6	21
GO:PM14627712	LT	Cyclin H activation and drug susceptibility of the Pfmrk cyclin dependent protein kinase from Plasmodium falciparum.. (Journal Article) Molecular and biochemical parasitology (2000) 107:45-55	-4.63	0.12	0.86	9	74	63	72	0.77	0	0.25	0.54	0.83	0.75	Y	1	Y	20	5	15	N
GO:0051246	BP	regulation of protein metabolic process	-3.85	0.24	0.94	8	33	142	175	0.79	0.03	0.12	0.48	0.72	0.75	Y	1	Y	36	0	36	Y	47	1	46
GO:0045900	BP	negative regulation of translational elongation	-6.62	1	0	2	2	2	2	0.86	0.04				0.61	N	0	N				N
GO:0015985	BP	energy coupled proton transport, down electrochemical gradient	-5.69	0.17	0.4	3	18	5	7	0.9	0	0.02	0.78	0.91	0.85	Y	0	N				N
GO:0016469	CC	proton-transporting two-sector ATPase complex	-5.58	0.18	0.5	3	17	6	8	0.9	0	-0.04	0.78	0.91	0.85	Y	0	N				N
GO:0019829	MF	cation-transporting ATPase activity	-5.3	0.18	0.57	3	17	7	10	0.89	0	0	0.81	0.91	0.86	Y	0	N				N
GO:PM11274098	LT	GcpE is involved in the 2-C-methyl-D-erythritol 4-phosphate pathway of isoprenoid biosynthesis in Escherichia coli.. Journal of bacteriology (2001) 183:2411-6	-6.62	1	0	2	2	2	2	0.98	0.03	-0.27		0.94	0.48	N	0	N				N
GO:0003924	MF	GTPase activity	-5.68	0.14	0.74	5	37	19	19	0.74	0	0.26	0.58	0.84	0.66	N	0	Y	6	1	5	Y	6	1	5
GO:0005853	CC	eukaryotic translation elongation factor 1 complex	-6.88	1	0.96	5	5	134	152	0.7	0	0.15	0.5	0.72	0.6	N	0	Y	41	2	39	Y	46	2	44
GO:GNF0237	LC	asexual stage: Zhou et al. PLoS One 2008	-9.37	0.41	0.92	31	76	365	473	0.46	0	0.06	0.35	0.43	0.44	N	0	Y	123	19	104	Y	130	15	115
GO:0006890	BP	retrograde vesicle-mediated transport, Golgi to ER	-5.54	1	0.93	3	3	42	51	0.76	0.04	0.12	0.46	0.77	0.71	N	0	N				N
GO:0005838	CC	proteasome regulatory particle	-13.53	0.91	0.91	10	11	114	139	0.81	0	0.09	0.54	0.73	0.69	Y	1	Y	31	4	27	Y	40	4	36
GO:GNF0100	BP	Ubiquitin system	-3.7	0.19	0.92	16	85	202	260	0.63	0.01	0.08	0.46	0.65	0.58	N	0	Y	56	7	49	Y	86	10	76
GO:0022624	CC	proteasome accessory complex	-12.21	0.69	0.87	9	13	71	80	0.81	0	0.06	0.47	0.76	0.69	Y	0	Y	17	1	16	Y	23	1	22
GO:PM16638744	LT	The two Plasmodium falciparum nucleosome assembly proteins play distinct roles in histone transport and chromatin assembly.. The Journal of biological chemistry (2006) 281:16978-84	-6.62	1	0	2	2	2	2	0.97	0.01	-0.08		0.77	0.71	N	0	N				N
GO:0065008	BP	regulation of biological quality	-4.72	0.13	0.81	5	39	26	40	0.85	0	0.14	0.39	0.83	0.84	N	0	N				N
GO:0031410	CC	cytoplasmic vesicle	-6.48	0.47	0.95	9	19	181	225	0.67	0	0.1	0.43	0.64	0.64	Y	0	N				N
GO:0005798	CC	Golgi-associated vesicle	-4.99	0.56	0.96	5	9	125	154	0.73	0.02	0.1	0.48	0.7	0.7	Y	1	N				N
GO:0030660	CC	Golgi-associated vesicle membrane	-6.72	0.62	0.92	5	8	66	81	0.79	0	0.11	0.5	0.78	0.72	Y	0	N				N
GO:0000139	CC	Golgi membrane	-5.65	0.56	0.95	5	9	92	106	0.71	0.02	0.08	0.53	0.78	0.42	Y	0	N				N
GO:0005794	CC	Golgi apparatus	-4.64	0.42	0.95	5	12	103	115	0.73	0.01	0.07	0.5	0.77	0.42	Y	0	Y	26	0	26	Y	31	0	31
GO:0044452	CC	nucleolar part	-6.21	1	0.33	2	2	3	3	0.93	0.03	0.09		0.77	0.6	N	0	N				N
GO:0034062	MF	RNA polymerase activity	-7.04	0.45	0.94	10	22	172	250	0.39	0	0.04	0.27	0.51	0.26	N	0	N				N
GO:0000428	CC	DNA-directed RNA polymerase complex	-7.28	0.86	0.96	6	7	142	184	0.52	0	0.03	0.31	0.63	0.36	N	0	N				N
GO:PM10049705	LT	RNA helicase-related genes of Plasmodium falciparum and Plasmodium cynomolgi.. Biochemical and biophysical research communications (1999) 255:312-6	-6.62	1	0	2	2	2	2	0.85	0.02	0.17		0.74	-0.13	N	0	N				N
GO:0044085	BP	cellular component biogenesis	-10.29	0.28	0.85	45	160	296	486	0.5	0	0.05	0.24	0.61	0.21	Y	0	Y	106	4	102	N
GO:PM9247928	LT	Plasmodium falciparum asparagine and aspartate rich protein 2 is an evolutionary conserved protein whose repeats identify a new family of parasite antigens.. Molecular and biochemical parasitology (1997) 87:169-81	-6.62	1	0	2	2	2	3	0.95	0.03	0.64		0.91	0.21	N	0	N				N
GO:0004540	MF	ribonuclease activity	-21.82	0.4	0.8	37	92	186	316	0.53	0	0.04	0.21	0.64	0.25	Y	0	N				N
GO:0010181	MF	FMN binding	-6.67	1	0	2	2	2	5	0.88	0.03	-0.26		-0.18	0.72	N	0	N				N
GO:GNF0246	LC	folate biosynthesis: Zhou et al. PLoS One 2008	-5.66	0.67	0.33	2	3	3	3	0.93	0.02	0.31		0.85	0.59	N	0	N				N
GO:0016433	MF	rRNA (adenine) methyltransferase activity	-5.89	1	0.5	2	2	4	7	0.93	0.05	-0.09	0.45	0.75	0.63	N	0	N				N
GO:PM9879886	LT	Developmental regulation of a Plasmodium gene involves the generation of stage-specific 5' untranslated sequences.. Molecular and biochemical parasitology (1998) 97:45-53	-6.62	1	0	2	2	2	2	0.94	0.02	0.56		0.66	-0.28	N	0	N				N
GO:0004576	MF	oligosaccharyl transferase activity	-5.19	0.67	0.6	2	3	5	7	0.87	0.03	0.2	0.93	0.85	0.58	N	0	N				N
GO:0050567	MF	glutaminyl-tRNA synthase (glutamine-hydrolyzing) activity	-6.67	1	0	2	2	2	2	0.96	0.03			0.79	0.94	N	0	N				N
GO:0004176	MF	ATP-dependent peptidase activity	-5.11	0.6	0.9	3	5	29	41	0.81	0.03	0.05	0.43	0.81	0.66	Y	1	N				N
GO:0003727	MF	single-stranded RNA binding	-6.67	1	0	2	2	2	2	0.95	0.05	-0.26		0.81	-0.04	N	0	N				N
GO:0006446	BP	regulation of translational initiation	-5.04	0.6	0.9	3	5	29	34	0.87	0.01	0.16	0.5	0.89	0.43	Y	1	Y	8	2	6	Y	8	2	6
GO:0000175	MF	3'-5'-exoribonuclease activity	-5.11	0.5	0.5	2	4	4	4	0.86	0.04	0.45	0.18	0.9	0.69	N	0	N				N
GO:0008757	MF	S-adenosylmethionine-dependent methyltransferase activity	-4.6	0.2	0.86	4	20	28	42	0.73	0.01	0.02	0.31	0.73	0.7	Y	0	N				N
GO:0008649	MF	rRNA methyltransferase activity	-3.54	0.33	0.86	2	6	14	20	0.8	0.05	0.23	0.53	0.78	0.62	N	0	N				N
GO:0005744	CC	mitochondrial inner membrane presequence translocase complex	-4.9	0.75	0.94	3	4	47	62	0.84	0.04	0.08	0.54	0.82	0.2	N	0	N				N
GO:0051087	MF	chaperone binding	-5.17	1	0.98	5	5	283	349	0.7	0.05	0.12	0.47	0.78	0.12	N	0	Y	88	3	85	Y	116	3	113

## Sheet: MERGEDClusterMembers
GO	GO_Description	Gene_Name	Gene_Description	InCurrentGO	SupportedByPLoSCluster	SupportedByY2HNetwork	SupportedByY2HPaperNetwork	Pf Orthologs	PfDescription	Py Orthologs	PyDescription
GO:0003684	damaged DNA binding	PVX_003735	DNA repair endonuclease, putative	Y	N	N	N	PFB0265c	PFB0265c> DNA repair endonuclease, putative	PY01122	PY01122> XPG I-region, putative
GO:0003684	damaged DNA binding	PVX_088055	DNA repair protein, putative	Y	N	N	N	MAL7P1.32	MAL7P1.32> nucleotide excision repair protein, putative	PY04689	PY04689> hypothetical protein
GO:0003727	single-stranded RNA binding	PVX_113495	polypyrimidine tract binding protein, putative	Y	N	N	N	PFF0320c	PFF0320c> polypyrimidine tract binding protein, putative	PY01048	PY01048> neural polypyrimidine tract binding protein
GO:0003727	single-stranded RNA binding	PVX_115005	poly(A)-binding protein, putative	Y	N	N	N	MAL13P1.303	MAL13P1.303> polyadenylate-binding protein, putative		PY03171> clustered-asparagine-rich protein-related
GO:0003905	alkylbase DNA N-glycosylase activity	PVX_094495	hypothetical protein, conserved	Y	N	N	N	PF10_0061	PF10_0061> conserved Plasmodium protein, unknown function	PY06600	PY06600> KED
GO:0003905	alkylbase DNA N-glycosylase activity	PVX_117110	DNA-3-methyladenine glycosylase, putative	Y	N	N	N	PF14_0639	PF14_0639> DNA-3-methyladenine glycosylase, putative	PY05580	PY05580> putative 3-methyladenine DNA glycosylase
GO:0004315	3-oxoacyl-[acyl-carrier-protein] synthase activity	PVX_002960	beta-ketoacyl-acyl carrier protein synthase III precursor, putative	Y	N	N	N	PFB0505c	PFB0505c> 3-oxoacyl-(acyl carrier protein) synthase III, putative
GO:0004315	3-oxoacyl-[acyl-carrier-protein] synthase activity	PVX_114420	3-oxoacyl-[acyl-carrier-protein] synthase i/ii, putative	Y	N	N	N	PFF1275c	PFF1275c> 3-oxoacyl-acyl-carrier protein synthase I/II	PY04452	PY04452> 3-oxoacyl-acyl-carrier protein synthase I/II
GO:0004693	cyclin-dependent protein kinase activity	PVX_113910	cdc2-like protein kinase, putative	Y	N	N	N	PFF0750w	PFF0750w> cyclin-dependent protein kinase, predicted	PY06538	PY06538> cdc2-related protein kinase 2-related
GO:0004693	cyclin-dependent protein kinase activity	PVX_114825	protein kinase Crk2	Y	N	N	N	MAL13P1.279	MAL13P1.279> protein kinase 5	PY02339	PY02339> cdc2-related kinase 2
GO:0004835	tubulin-tyrosine ligase activity	PVX_080540	tubulin tyrosine ligase-like protein 1, putative	Y	N	N	N	PFE0700c	PFE0700c> tubulin-tyrosine ligase, putative	PY02818	PY02818> Tubulin-tyrosine ligase family, putative
GO:0004835	tubulin-tyrosine ligase activity	PVX_092950	hypothetical protein, conserved	Y	N	N	N	PF11_0481	PF11_0481> tubulin-tyrosine ligase, putative	PY02412 PY02413	PY02412> Tubulin-tyrosine ligase family, putative
GO:0005658	alpha DNA polymerase:primase complex	PVX_098985	DNA primase, large subunit, putative	Y	Y	N	N	PFI0530c	PFI0530c> DNA primase large subunit, putative	PY00851	PY00851> DNA primase large subunit
GO:0005658	alpha DNA polymerase:primase complex	PVX_118560	DNA primase small subunit, putative	Y	Y	N	N	PF14_0366	PF14_0366> small subunit DNA primase	PY00667	PY00667> DNA primase small subunit
GO:0005851	eukaryotic translation initiation factor 2B complex	PVX_094910	initiation factor 2 subunit family, putative	Y	N	N	N	PF10_0136	PF10_0136> initiation factor 2 subunit family, putative	PY01920	PY01920> Initiation factor 2 subunit family, putative
GO:0005851	eukaryotic translation initiation factor 2B complex	PVX_101425	eukaryotic translation initiation factor 2b, subunit 2, putative	Y	N	N	N	PFL2430c	PFL2430c> eukaryotictranslation initiation factor 2b, subunit 2, putative	PY03599	PY03599> Initiation factor 2 subunit family, putative
GO:0006265	DNA topological change	PVX_098585	reticulocyte-binding protein 1 (RBP1), putative	Y	Y	N	N	MAL13P1.176 PF13_0198 PFL2520w	PFL2520w> reticulocyte-binding protein 3 homologue	PY00649 PY01185 PY01365 PY02033 PY02104 PY03184 PY03432 PY03534 PY04438 PY04630 PY04930 PY05054 PY05995 PY06018 PY06381	PY01185> 235 kDa rhoptry protein
GO:0006265	DNA topological change	PVX_121920	reticulocyte-binding protein 2 (RBP2), like	Y	Y	N	N	MAL13P1.176 PF13_0198 PFL2520w	MAL13P1.176> reticulocyte binding protein 2, homolog b	PY00649 PY01185 PY01365 PY02033 PY02104 PY03184 PY03432 PY03534 PY04438 PY04630 PY04930 PY05054 PY05995 PY06018 PY06381	PY01365> rhoptry protein
GO:0006760	folic acid and derivative metabolic process	PVX_123830	GTP cyclohydrolase I, putative	Y	Y	N	N	PFL1155w	PFL1155w> GTP cyclohydrolase I	PY03300	PY03300> GTP cyclohydrolase I, putative
GO:0006760	folic acid and derivative metabolic process	PVX_101145	hypothetical protein, conserved	Y	N	N	N	PFL2160c	PFL2160c> conserved Plasmodium protein, unknown function
GO:0008641	small protein activating enzyme activity	PVX_082590	ubiquitin-activating enzyme, putative	Y	N	N	N	PF13_0182	PF13_0182> ubiquitin-activating enzyme, putative	PY01851 PY06413	PY06413> ubiquitin-activating enzyme e1 1
GO:0008641	small protein activating enzyme activity	PVX_123920	ubiquitin-activating enzyme e1, putative	Y	N	N	N	PFL1245w	PFL1245w> ubiquitin-activating enzyme E1, putative	PY01879	PY01879> Uba1 gene product-related
GO:0009116	nucleoside metabolic process	PVX_116620	phosphoribosylpyrophosphate synthetase, putative	Y	N	N	N	PF13_0143	PF13_0143> phosphoribosylpyrophosphate synthetase	PY00920	PY00920> phosphoribosylpyrophosphate synthetase
GO:0009116	nucleoside metabolic process	PVX_094840	hypoxanthine phosphoribosyltransferase, putative	Y	N	N	N	PF10_0121	PF10_0121> hypoxanthine phosphoribosyltransferase		PY03478> hypoxanthine phosphoribosyltransferase, putative
GO:0010181	FMN binding	PVX_099570	NADPH-cytochrome p450 reductase, putative	Y	N	N	N	PFI1140w	PFI1140w> flavodoxin-like protein	PY05179	PY05179> unnamed protein product-related
GO:0010181	FMN binding	Pv_PF13_0138_PKH_122870	hypothetical protein, conserved|MSF1-like protein, putative|missing gene in syntenic region|correct Pf, Pk orthologs	N	N	N	N
GO:0010181	FMN binding	PVX_091975	hypothetical protein, conserved	N	N	N	N	PF11_0283	PF11_0283> conserved Plasmodium protein, unknown function
GO:0010181	FMN binding	PVX_118105	hypothetical protein, conserved	N	N	N	N	PF14_0454	PF14_0454> conserved Plasmodium protein, unknown function	PY06055 PY06295 PY06296	PY06296> hypothetical protein
GO:0010181	FMN binding	PVX_117970	flavodoxin domain containing protein	Y	N	N	N	PF14_0478	PF14_0478> NADPH-cytochrome p450 reductase	PY06344	PY06344> putative NADPH-ferrihemoprotein reductase
GO:0016831	carboxy-lyase activity	PVX_111070	S-adenosylmethionine decarboxylase-ornithine decarboxylase, putative	Y	Y	N	N	PF10_0322	PF10_0322> S-adenosylmethionine decarboxylase-ornithine decarboxylase	PY04754	PY04754> S-adenosylmethionine decarboxylase-ornithine decarboxylase-related
GO:0016831	carboxy-lyase activity	PVX_079915	hypothetical protein	N	N	N	N			PY03732	PY03732> hypothetical protein
GO:0016831	carboxy-lyase activity	PVX_000955	lysine decarboxylase, putative	Y	Y	N	N	PFD0285c	PFD0285c> lysine decarboxylase, putative	PY00349 PY01667	PY00349> adi-related
GO:0019028	viral capsid	PVX_113680	trancription factor, putative	Y	N	N	N	PFF0535c	PFF0535c> trancription factor, putative	PY03112	PY03112> similar to suppressor of Ty 5 homolog
GO:0019028	viral capsid	PVX_086120	hypothetical protein, conserved	Y	N	N	N	PF14_0059	PF14_0059> conserved Plasmodium protein, unknown function	PY03219	PY03219> Arabidopsis thaliana BRAHMA ortholog
GO:0032392	DNA geometric change	PVX_114930	hypothetical protein, conserved	Y	N	N	N	MAL13P1.290	MAL13P1.290> high mobility group protein 4, putative
GO:0032392	DNA geometric change	PVX_122675	DNA replication licensing factor MCM4, putative	Y	N	N	N	PF13_0095	PF13_0095> DNA replication licensing factor MCM4-related	PY03411	PY03411> DNA replication licensing factor MCM4-related
GO:0043626	PCNA complex	PVX_115055	proliferating cell nuclear antigen, putative	Y	N	N	N	PF13_0328	PF13_0328> proliferating cell nuclear antigen	PY01758	PY01758> proliferating cell nuclear antigen
GO:0043626	PCNA complex	PVX_086260	hypothetical protein	N	N	N	N	PF14_0810	PF14_0810> conserved Plasmodium protein, unknown function	PY06670	PY06670> hypothetical protein
GO:0043626	PCNA complex	PVX_123960	proliferating cell nuclear antigen, putative	Y	N	N	N	PFL1285c	PFL1285c> proliferating cell nuclear antigen 2	PY06718	PY06718> proliferating cell nuclear antigen
GO:0045900	negative regulation of translational elongation	PVX_081750	signal recognition particle 9 kDa protein, putative	Y	N	N	N	MAL7P1.158	MAL7P1.158> signal recognition particle SRP9, putative
GO:0045900	negative regulation of translational elongation	PVX_084205	hypothetical protein, conserved	Y	N	N	N	PFL0160w	PFL0160w> signal recognition particle SRP14, putative	PY05285	PY05285> hypothetical protein
GO:0046489	phosphoinositide biosynthetic process	PVX_113900	hypothetical protein, conserved	Y	N	N	N	PFF0740c	PFF0740c> conserved Plasmodium membrane protein, unknown function
GO:0046489	phosphoinositide biosynthetic process	PVX_114070	N-acetylglucosamine transferase, putative	Y	N	N	N	PFF0915w	PFF0915w> N-acetylglucosamine transferase	PY03381	PY03381> N-acetylglucosamine transferase-related
GO:0046923	ER retention sequence binding	PVX_082460	ER lumen protein retaining receptor 1, putative	Y	N	N	N	MAL13P1.163	MAL13P1.163> ER lumen protein retaining receptor 1, putative	PY06403	PY06403> ER lumen protein retaining receptor-like protein, putative
GO:0046923	ER retention sequence binding	PVX_114670	ER lumen protein retaining receptor, putative	Y	N	N	N	PF13_0280	PF13_0280> ER lumen protein retaining receptor	PY05552	PY05552> er lumen protein retaining receptor-related
GO:0050567	glutaminyl-tRNA synthase (glutamine-hydrolyzing) activity	PVX_089895	glutamyl-tRNA(Gln) amidotransferase subunit A, putative	Y	N	N	N	PFD0780w	PFD0780w> glutamyl-tRNA(Gln) amidotransferase subunit A, putative	PY02858	PY02858> Glu-tRNAGln amidotransferase subunit A, putative
GO:0050567	glutaminyl-tRNA synthase (glutamine-hydrolyzing) activity	PVX_114540	glutamyl-tRNA, putative	Y	N	N	N	PFF1395c	PFF1395c> glutamyl-tRNA(Gln) amidotransferase subunit B, putative	PY03547	PY03547> glutamyl-tRNA amidotransferase subunit b
GO:PM10049705	RNA helicase-related genes of Plasmodium falciparum and Plasmodium cynomolgi.. Biochemical and biophysical research communications (1999) 255:312-6	PVX_079855	RNA helicase-1, putative	Y	N	N	N	PFE1390w	PFE1390w> RNA helicase-1	PY01284	PY01284> RNA helicase-1
GO:PM10049705	RNA helicase-related genes of Plasmodium falciparum and Plasmodium cynomolgi.. Biochemical and biophysical research communications (1999) 255:312-6	PVX_117030	RNA helicase-1, putative	Y	N	N	N	PF14_0655	PF14_0655> helicase 45	PY04360	PY04360> RNA helicase-1
GO:PM11050555	Complex mutations in a high proportion of microsatellite loci from the protozoan parasite Plasmodium falciparum.. Molecular ecology (2000) 9:1599-608	PVX_114220	hypothetical protein, conserved	Y	N	N	N	PFF1065c	PFF1065c> conserved Plasmodium protein, unknown function	PY01465	PY01465> hypothetical protein
GO:PM11050555	Complex mutations in a high proportion of microsatellite loci from the protozoan parasite Plasmodium falciparum.. Molecular ecology (2000) 9:1599-608	PVX_114085	hypothetical protein, conserved	Y	N	N	N	PFF0930w	PFF0930w> conserved Plasmodium protein, unknown function	PY02964 PY04612	PY04612> 235 kDa rhoptry protein
GO:PM11274098	GcpE is involved in the 2-C-methyl-D-erythritol 4-phosphate pathway of isoprenoid biosynthesis in Escherichia coli.. Journal of bacteriology (2001) 183:2411-6	PVX_081535	4-hydroxy-3-methylbut-2-enyl diphosphate reductase, putative	Y	N	N	N	PFA0225w	PFA0225w> LytB protein	PY01243 PY07739	PY01243> LytB protein, putative
GO:PM11274098	GcpE is involved in the 2-C-methyl-D-erythritol 4-phosphate pathway of isoprenoid biosynthesis in Escherichia coli.. Journal of bacteriology (2001) 183:2411-6	PVX_111575	4-hydroxy-3-methylbut-2-en-1-yl diphosphate synthase (GcpE), putative	Y	N	N	N	PF10_0221	PF10_0221> GcpE protein	PY01664	PY01664> GcpE
GO:PM11353075	Interspecies conservation of gene order and intron-exon structure in a genomic locus of high gene density and complexity in Plasmodium.. Nucleic acids research (2001) 29:2059-68	PVX_111530	hypothetical protein, conserved	Y	N	N	N	PF10_0230	PF10_0230> conserved Plasmodium protein, unknown function	PY02295	PY02295> hypothetical protein
GO:PM11353075	Interspecies conservation of gene order and intron-exon structure in a genomic locus of high gene density and complexity in Plasmodium.. Nucleic acids research (2001) 29:2059-68	PVX_111535	hypothetical protein, conserved	Y	N	N	N	PF10_0229	PF10_0229> conserved Plasmodium protein, unknown function	PY06471	PY06471> hypothetical protein
GO:PM12409450	The malaria parasite Plasmodium falciparum encodes members of the Puf RNA-binding protein family with conserved RNA binding activity.. Nucleic acids research (2002) 30:4607-17	PVX_080310	RNA-binding protein, putative	Y	N	N	N	PFE0935c	PFE0935c> RNA binding protein, putative	PY04072	PY04072> 00806 domains.-related
GO:PM12409450	The malaria parasite Plasmodium falciparum encodes members of the Puf RNA-binding protein family with conserved RNA binding activity.. Nucleic acids research (2002) 30:4607-17	PVX_089945	RNA-binding protein of pumilio/mpt5 family, putative	Y	N	N	N	PFD0825c	PFD0825c> RNA-binding protein of pumilio/mpt5 family, putative	PY04369	PY04369> RNA binding protein PufA
GO:PM15582526	Plasmodium falciparum polypeptides associated with the infected erythrocyte plasma membrane.. (Journal Article) Proceedings of the National Academy of Sciences of the United States of America (1986) 83:6093-7	PVX_003800	serine-repeat antigen (SERA)	Y	Y	N	N	PFB0330c PFB0335c PFB0340c PFB0345c PFB0350c PFB0355c PFB0360c PFI0135c	PFB0330c> serine repeat antigen 7 (SERA-7)	PY00291 PY00292 PY00293 PY02062	PY00293> Papain family cysteine protease, putative
GO:PM15582526	Plasmodium falciparum polypeptides associated with the infected erythrocyte plasma membrane.. (Journal Article) Proceedings of the National Academy of Sciences of the United States of America (1986) 83:6093-7	PVX_003845	serine-repeat antigen 4 (SERA)	Y	Y	N	N	PFB0330c PFB0335c PFB0340c PFB0345c PFB0350c PFB0355c PFB0360c PFI0135c	PFB0360c> serine repeat antigen 1 (SERA-1)	PY00291 PY00292 PY00293 PY02062	PY00291> SERA-3
GO:PM15926202	Organelle-specific cochaperonins in apicomplexan parasites.. Molecular & Biochemical Parasitology (2005) 141:133	PVX_095000	heat shock protein 60, putative	Y	N	N	N	PF10_0153	PF10_0153> heat shock protein 60	PY04614	PY04614> heat shock protein 60
GO:PM15926202	Organelle-specific cochaperonins in apicomplexan parasites.. Molecular & Biochemical Parasitology (2005) 141:133	PVX_123450	10 kDa chaperonin, putative	Y	N	N	N	PF13_0180 PFL0740c	PFL0740c> 10 kd chaperonin	PY01850 PY02750	PY02750> chaperonin, 10 kDa
GO:PM16164760	Comparative analysis of the kinomes of three pathogenic trypanosomatids: Leishmania major, Trypanosoma brucei and Trypanosoma cruzi.. BMC Genomics (2005) 2005:127	PVX_113435	serine/threonine protein kinase, putative	Y	N	N	N	PFC0385c PFF0260w	PFF0260w> serine/threonine protein kinase, Pfnek-5	PY03456 PY05614	PY05614> serine/threonine-protein kinase ipl1
GO:PM16164760	Comparative analysis of the kinomes of three pathogenic trypanosomatids: Leishmania major, Trypanosoma brucei and Trypanosoma cruzi.. BMC Genomics (2005) 2005:127	PVX_119575	serine/threonine protein kinase 6, putative	Y	N	N	N	PFC0385c PFF0260w	PFC0385c> serine/threonine protein kinase, putative	PY03456 PY05614	PY05614> serine/threonine-protein kinase ipl1
GO:PM16638744	The two Plasmodium falciparum nucleosome assembly proteins play distinct roles in histone transport and chromatin assembly.. The Journal of biological chemistry (2006) 281:16978-84	PVX_084230	nucleosome assembly protein 1, putative	Y	N	N	N	PFL0185c	PFL0185c> nucleosome assembly protein 1, putative	PY05915	PY05915> nucleosome assembly protein
GO:PM16638744	The two Plasmodium falciparum nucleosome assembly proteins play distinct roles in histone transport and chromatin assembly.. The Journal of biological chemistry (2006) 281:16978-84	PVX_099365	nucleosome assembly protein 1, putative	Y	N	N	N	PFI0930c	PFI0930c> nucleosome assembly protein	PY01605	PY01605> NAP-like protein
GO:PM9247928	Plasmodium falciparum asparagine and aspartate rich protein 2 is an evolutionary conserved protein whose repeats identify a new family of parasite antigens.. Molecular and biochemical parasitology (1997) 87:169-81	PVX_081435	ribosome biogenesis protein BMS1, putative	Y	N	N	N	PFA0330w	PFA0330w> pfAARP2 protein	PY04551	PY04551> hypothetical protein
GO:PM9247928	Plasmodium falciparum asparagine and aspartate rich protein 2 is an evolutionary conserved protein whose repeats identify a new family of parasite antigens.. Molecular and biochemical parasitology (1997) 87:169-81	PVX_114880	hypothetical protein, conserved	N	N	N	N	PF13_0310	PF13_0310> preribosomal processosome UTP, putative	PY06014	PY06014> mature-parasite-infected erythrocyte surface antigen
GO:PM9247928	Plasmodium falciparum asparagine and aspartate rich protein 2 is an evolutionary conserved protein whose repeats identify a new family of parasite antigens.. Molecular and biochemical parasitology (1997) 87:169-81	PVX_096075	hypothetical protein, conserved	Y	N	N	N	PF07_0106	PF07_0106> conserved Plasmodium protein, unknown function	PY03677	PY03677> hypothetical protein
GO:PM9879886	Developmental regulation of a Plasmodium gene involves the generation of stage-specific 5' untranslated sequences.. Molecular and biochemical parasitology (1998) 97:45-53	PVX_099360	gamma-glutamylcysteine synthetase, putative	Y	N	N	N	PFI0925w	PFI0925w> gamma-glutamylcysteine synthetase	PY01606	PY01606> gamma-glutamylcysteine synthetase-related
GO:PM9879886	Developmental regulation of a Plasmodium gene involves the generation of stage-specific 5' untranslated sequences.. Molecular and biochemical parasitology (1998) 97:45-53	PVX_099365	nucleosome assembly protein 1, putative	Y	N	N	N	PFI0930c	PFI0930c> nucleosome assembly protein	PY01605	PY01605> NAP-like protein
GO:0042221	response to chemical stimulus	PVX_089425	heat shock 70 kDa protein, putative	Y	Y	N	Y	MAL7P1.228 PF08_0054 PFI0875w	PF08_0054> heat shock 70 kDa protein	PY05001 PY06158	PY06158> heat shock protein 70
GO:0042221	response to chemical stimulus	Pv_PKH_021570	hypothetical protein, conserved in Plasmodium species|orthologous gene downstream in Pk|pk subtelomeric	N	N	N	N
GO:0042221	response to chemical stimulus	PVX_100890	long-chain-fatty-acid--CoA ligase, putative	N	N	N	N	PFL1880w	PFL1880w> acyl-CoA synthetase, PfACS11	PY00791	PY00791> AMP-binding enzyme, putative
GO:0042221	response to chemical stimulus	PVX_085490	glutathione reductase, putative	Y	N	N	N	PF14_0192 PFI1170c	PF14_0192> glutathione reductase	PY01204 PY02397	PY01204> glutathione reductase
GO:0042221	response to chemical stimulus	PVX_087950	heat shock protein 86, putative	Y	Y	N	Y	PF07_0029	PF07_0029> heat shock protein 86	PY00131 PY00582	PY00131> putative heat shock protein 81-2
GO:0015036	disulfide oxidoreductase activity	PVX_119440	glutaredoxin, putative	Y	N	N	N	PFC0271c	PFC0271c> glutaredoxin 1	PY05305	PY05305> thioltransferase
GO:0015036	disulfide oxidoreductase activity	PVX_123755	hypothetical protein, conserved	N	N	N	N	PFL1080c	PFL1080c> ATP-binding protein, putative
GO:0015036	disulfide oxidoreductase activity	Pv_PFL0430w_PKH_130750	tim10 homologue, putative|Tim10 homologue, putative|missing gene in syntenic region|Pf and Pk not marked as orthologs	N	N	N	N
GO:0015036	disulfide oxidoreductase activity	PVX_100890	long-chain-fatty-acid--CoA ligase, putative	N	N	N	N	PFL1880w	PFL1880w> acyl-CoA synthetase, PfACS11	PY00791	PY00791> AMP-binding enzyme, putative
GO:0015036	disulfide oxidoreductase activity	Pv_PF14_0598_PKH_124290	glyceraldehyde-3-phosphate dehydrogenase|glyceraldehyde-3-phosphate dehydrogenase, putative|missing gene in syntenic region|correct Pf, Pk orthologs	N	N	N	N
GO:0015036	disulfide oxidoreductase activity	Pv_PKH_021570	hypothetical protein, conserved in Plasmodium species|orthologous gene downstream in Pk|pk subtelomeric	N	N	N	N
GO:0015036	disulfide oxidoreductase activity	PVX_085490	glutathione reductase, putative	Y	Y	N	N	PF14_0192 PFI1170c	PF14_0192> glutathione reductase	PY01204 PY02397	PY01204> glutathione reductase
GO:0016298	lipase activity	PVX_003910	phospholipase A2, putative	Y	N	N	N	PFB0410c	PFB0410c> phospholipase A2, putative	PY02960	PY02960> Patatin, putative
GO:0016298	lipase activity	PVX_114030	hypothetical protein, conserved	N	N	N	N	PFF0875w	PFF0875w> conserved Plasmodium protein, unknown function	PY05071	PY05071> hypothetical protein
GO:0016298	lipase activity	PVX_084915	hypothetical protein, conserved	N	N	N	N	PF14_0308	PF14_0308> conserved Plasmodium protein, unknown function		PY01931> s-antigen protein precursor, putative
GO:0016298	lipase activity	PVX_085180	hypothetical protein, conserved	Y	N	N	N	PF14_0250	PF14_0250> Lipase, putative	PY07137	PY07137> Streptococcus pyogenes AMV156
GO:0044452	nucleolar part	PVX_092345	DNA-directed RNA polymerase, beta subunit, putative	Y	N	N	N	PF11_0358	PF11_0358> DNA-directed RNA polymerase 1, subunit 2, putative		PY05002> DNA-directed RNA polymerase, beta subunit
GO:0044452	nucleolar part	PVX_000625	hypothetical protein, conserved	N	N	N	N	PF07_0066	PF07_0066> conserved Plasmodium protein, unknown function	PY01028	PY01028> KED
GO:0044452	nucleolar part	PVX_098025	DNA-directed RNA polymerase I 190 kDa polypeptide, putative	Y	N	N	N	PFE0465c	PFE0465c> RNA polymerase I	PY03255	PY03255> RNA polymerase A/beta'/A'' subunit, putative
GO:GNF0246	folate biosynthesis: Zhou et al. PLoS One 2008	PVX_099530	para-aminobenzoic acid synthetase, putative	Y	N	N	N	PFI1100w	PFI1100w> para-aminobenzoic acid synthetase	PY04548	PY04548> para-aminobenzoic acid synthetase
GO:GNF0246	folate biosynthesis: Zhou et al. PLoS One 2008	PVX_115395	mitochondrial carrier protein, putative	N	N	N	N	PF13_0359	PF13_0359> mitochondrial carrier protein, putative	PY04289	PY04289> Mitochondrial carrier protein, putative
GO:GNF0246	folate biosynthesis: Zhou et al. PLoS One 2008	PVX_091090	histidyl-tRNA synthetase, putative	Y	N	N	N	PF11_0095	PF11_0095> D-tyrosyl-tRNA(Tyr) deacylase, putative	PY00917	PY00917> predicted using Genefinder
GO:0015985	energy coupled proton transport, down electrochemical gradient	PVX_100735	ATP synthase beta chain, mitochondrial precursor, putative	Y	N	N	N	PFL1725w	PFL1725w> ATP synthase beta chain, mitochondrial precursor, putative	PY00963	PY00963> ATP synthase F1, beta subunit
GO:0015985	energy coupled proton transport, down electrochemical gradient	PVX_082915	ABC transporter, putative	N	N	N	N	PF13_0218	PF13_0218> ABC transporter (MDR family)	PY02551	PY02551> Staphylococcus aureus AurT-related
GO:0015985	energy coupled proton transport, down electrochemical gradient	PVX_098695	hypothetical protein, conserved	N	N	N	N	PFI0245c	PFI0245c> conserved Plasmodium protein, unknown function	PY00065	PY00065> hypothetical protein
GO:0015985	energy coupled proton transport, down electrochemical gradient	PVX_087835	ATP synthase lipid-binding protein, mitochondrial precursor, putative	Y	N	N	N	MAL7P1.340	MAL7P1.340> ATP synthase subunit C, putative	PY03813	PY03813> ATPase subunit 9, putative
GO:0015985	energy coupled proton transport, down electrochemical gradient	PVX_113705	hypothetical protein, conserved	N	N	N	N	PFF0555w	PFF0555w> conserved Plasmodium protein, unknown function	PY03118	PY03118> hypothetical protein
GO:0015985	energy coupled proton transport, down electrochemical gradient	PVX_091180	50S ribosomal protein L11, putative	N	N	N	N	PF11_0113	PF11_0113> mitochondrial ribosomal protein L11 precursor, putative	PY01745	PY01745> putative ribosomal protein L11
GO:0015985	energy coupled proton transport, down electrochemical gradient	PVX_002685	ATP synthase alpha chain, putative	Y	N	N	N	PFB0795w	PFB0795w> ATP synthase F1, alpha subunit, putative	PY05971	PY05971> ATP synthase F1, alpha subunit
GO:0043933	macromolecular complex subunit organization	PVX_023185	variable surface protein Vir12-related	Y	N	N	N
GO:0043933	macromolecular complex subunit organization	PVX_103160	variable surface protein Vir10-like	N	N	N	N
GO:0043933	macromolecular complex subunit organization	PVX_103675	null	N	N	N	N
GO:0043933	macromolecular complex subunit organization	PVX_124005	hypothetical protein, conserved	N	N	N	N	PFL1330c	PFL1330c> cyclin-related protein, Pfcyc-2	PY00072	PY00072> hypothetical protein
GO:0043933	macromolecular complex subunit organization	Pv_PF07_0060_PKH_142220	hypothetical protein, conserved|hypothetical protein, conserved in Plasmodium species|missing gene in syntenic region|correct Pf, Pk orthologs	N	N	N	N
GO:0043933	macromolecular complex subunit organization	PVX_115475	variable surface protein Vir14, putative	N	N	N	N
GO:0043933	macromolecular complex subunit organization	PVX_003685	hypothetical protein	N	N	N	N
GO:0043933	macromolecular complex subunit organization	PVX_096920	variable surface protein Vir12-related	Y	N	N	N
GO:0043933	macromolecular complex subunit organization	PVX_101020	hypothetical protein, conserved	N	N	N	N	PFL2040w	PFL2040w> conserved Plasmodium protein, unknown function	PY01486	PY01486> hypothetical protein
GO:0043933	macromolecular complex subunit organization	PVX_122265	hypothetical protein	N	N	N	N	PF13_0047	PF13_0047> conserved Plasmodium protein, unknown function	PY04274	PY04274> homeobox-containing protein
GO:0043933	macromolecular complex subunit organization	PVX_099610	hypothetical protein	N	N	N	N
GO:0043933	macromolecular complex subunit organization	PVX_089995	hypothetical protein, conserved	N	N	N	N	PFD0875c	PFD0875c> conserved Plasmodium protein, unknown function	PY03308	PY03308> similar to chromosome 11 open reading frame 23
GO:0043933	macromolecular complex subunit organization	PVX_114815	DnaJ domain containing protein	N	N	N	N	MAL13P1.277	MAL13P1.277> DNAJ like protein, putative
GO:0043933	macromolecular complex subunit organization	PVX_020680	variable surface protein Vir12-like	Y	N	N	N
GO:PM7637710	Identification of Plasmodium falciparum histone 2B and histone 3 genes.. Molecular and biochemical parasitology (1995) 70:231-3	PVX_113665	histone H3, putative	Y	Y	Y	N	PF13_0185 PFF0510w PFF0865w	PFF0510w> histone H3	PY00496 PY01762 PY05073	PY05073> histone H3
GO:PM7637710	Identification of Plasmodium falciparum histone 2B and histone 3 genes.. Molecular and biochemical parasitology (1995) 70:231-3	PVX_114015	histone H2A, putative	N	N	N	N	PFF0860c	PFF0860c> histone h2a	PY05076	PY05076> histone h2a
GO:PM7637710	Identification of Plasmodium falciparum histone 2B and histone 3 genes.. Molecular and biochemical parasitology (1995) 70:231-3	PVX_090935	histone 2B	Y	Y	Y	N	PF07_0054 PF11_0062	PF11_0062> histone H2B	PY02616	PY02616> histone H2B variant 1
GO:PM7637710	Identification of Plasmodium falciparum histone 2B and histone 3 genes.. Molecular and biochemical parasitology (1995) 70:231-3	PVX_090930	histone H4, putative	N	N	N	N	PF11_0061	PF11_0061> histone H4
GO:PM7637710	Identification of Plasmodium falciparum histone 2B and histone 3 genes.. Molecular and biochemical parasitology (1995) 70:231-3	PVX_098630	tubulin alpha chain, putative	N	N	N	N	PFD1050w PFI0180w	PFI0180w> alpha tubulin	PY01155 PY04063	PY01155> tubulin alpha chain
GO:PM7637710	Identification of Plasmodium falciparum histone 2B and histone 3 genes.. Molecular and biochemical parasitology (1995) 70:231-3	PVX_122930	histone H2B, putative	Y	Y	Y	N	PF07_0054 PF11_0062	PF07_0054> histone H2B	PY02616	PY02616> histone H2B variant 1
GO:PM7637710	Identification of Plasmodium falciparum histone 2B and histone 3 genes.. Molecular and biochemical parasitology (1995) 70:231-3	PVX_114020	histone H3, putative	Y	Y	Y	N	PF13_0185 PFF0510w PFF0865w	PFF0510w> histone H3	PY00496 PY01762 PY05073	PY05073> histone H3
GO:0003735	structural constituent of ribosome	PVX_096265	40S ribosomal protein S5, putative	Y	Y	N	N	PF07_0088	PF07_0088> 40S ribosomal protein S5, putative	PY06068	PY06068> ribosomal protein S7
GO:0003735	structural constituent of ribosome	PVX_094375	40S ribosomal protein S20e, putative	Y	N	Y	Y	PF10_0038	PF10_0038> 40S ribosomal protein S20e, putative	PY00943	PY00943> ribosomal protein S10
GO:0003735	structural constituent of ribosome	PVX_117170	40S ribosomal protein S3, putative	Y	N	N	N	PF14_0627	PF14_0627> 40S ribosomal protein S3, putative
GO:0003735	structural constituent of ribosome	PVX_101035	40S ribosomal protein S17, putative	Y	N	N	N	PFL2055w	PFL2055w> 40S ribosomal protein S17, putative	PY04103	PY04103> Ribosomal S17, putative
GO:0003735	structural constituent of ribosome	PVX_122710	40S ribosomal protein S15, putative	Y	Y	N	N	MAL13P1.92	MAL13P1.92> 40S ribosomal protein S15/S19, putative	PY00188	PY00188> ribosomal protein S19
GO:0003735	structural constituent of ribosome	PVX_095080	40S ribosomal protein S3a, putative	Y	Y	N	N	PFC1020c	PFC1020c> 40S ribosomal protein S3A, putative	PY02291	PY02291> 40S ribosomal protein S3a-related
GO:0003735	structural constituent of ribosome	PVX_086020	40S ribosomal protein S8e, putative	Y	N	N	N	PF14_0083	PF14_0083> 40S ribosomal protein S8e, putative	PY01682	PY01682> Ribosomal protein S8e, putative
GO:0003735	structural constituent of ribosome	PVX_118145	40S ribosomal protein S2, putative	Y	N	N	N	PF14_0448	PF14_0448> 40S ribosomal protein S2, putative	PY06704	PY06704> ribosomal protein S5
GO:0003735	structural constituent of ribosome	PVX_080400	60S ribosomal protein L12, putative	Y	N	N	Y	PFE0850c	PFE0850c> 60S ribosomal protein L12, putative	PY04344	PY04344> probable 60s ribosomal protein l12
GO:0003735	structural constituent of ribosome	PVX_123070	60S ribosomal protein L13, putative	Y	Y	N	N	PF08_0075	PF08_0075> 60S ribosomal protein L13-2, putative	PY06465	PY06465> Ribosomal protein L13e
GO:0003735	structural constituent of ribosome	Pv_PF14_0598_PKH_124290	glyceraldehyde-3-phosphate dehydrogenase|glyceraldehyde-3-phosphate dehydrogenase, putative|missing gene in syntenic region|correct Pf, Pk orthologs	N	N	N	N
GO:0003735	structural constituent of ribosome	PVX_084645	hypothetical protein, conserved	Y	N	N	N	PF14_0360	PF14_0360> eIF2A	PY02477	PY02477> unknown protein
GO:0003735	structural constituent of ribosome	PVX_119545	WD domain, G-beta repeat domain containing protein	N	N	Y	Y	PFC0365w	PFC0365w> PRP19-like protein, putative	PY02344	PY02344> hypothetical protein
GO:0003735	structural constituent of ribosome	PVX_083000	40S ribosomal protein S6, putative	Y	Y	Y	Y	PF13_0228	PF13_0228> 40S ribosomal protein S6, putative	PY06397	PY06397> Ribosomal protein S6e, putative
GO:0003735	structural constituent of ribosome	PVX_083465	60S ribosomal protein L17, putative	Y	N	Y	Y	PF13_0268	PF13_0268> 60S ribosomal protein L17, putative	PY00934	PY00934> ribosomal protein L22
GO:0003735	structural constituent of ribosome	PVX_090000	hypothetical protein, conserved	N	N	N	N	PFD0880w	PFD0880w> proteasome regulatory component, putative	PY03267	PY03267> unknown protein, putative
GO:0003735	structural constituent of ribosome	PVX_086305	ribosomal S27a, putative	Y	N	Y	Y	PF14_0027	PF14_0027> 40S ribosomal protein S31/UBI, putative	PY00122 PY03337	PY00122> ubiquitin c-terminal extension protein UBIcep86
GO:0003735	structural constituent of ribosome	PVX_090950	40S ribosomal protein S4, putative	Y	N	Y	Y	PF11_0065	PF11_0065> 40S ribosomal protein S4, putative	PY03779	PY03779> ribosomal protein S4 X isoform
GO:0003735	structural constituent of ribosome	PVX_114445	pyruvate kinase, putative	N	N	Y	Y	PFF1300w	PFF1300w> pyruvate kinase	PY04645	PY04645> pyruvate kinase
GO:0003735	structural constituent of ribosome	PVX_100890	long-chain-fatty-acid--CoA ligase, putative	N	N	N	N	PFL1880w	PFL1880w> acyl-CoA synthetase, PfACS11	PY00791	PY00791> AMP-binding enzyme, putative
GO:0003735	structural constituent of ribosome	PVX_085735	60S ribosomal protein L10, putative	Y	N	N	N	PF14_0141	PF14_0141> 60S ribosomal protein L10, putative	PY07431	PY07431> Ribosomal L10, putative
GO:0003735	structural constituent of ribosome	PVX_080050	karyopherin beta, putative	N	N	Y	Y	PFE1195w	PFE1195w> karyopherin beta	PY00155	PY00155> karyopherin beta
GO:0003735	structural constituent of ribosome	PVX_101135	hypothetical protein, conserved	N	N	N	N	PFL2150c	PFL2150c> CCCH-type Zn-finger protein, putative	PY00986	PY00986> hypothetical protein
GO:0003735	structural constituent of ribosome	PVX_086240	acid phosphatase, putative	N	N	N	Y	PF14_0036	PF14_0036> phosphatase, putative
GO:0003735	structural constituent of ribosome	PVX_084135	mitochondrial carrier protein, putative	N	N	N	N	PFL0110c	PFL0110c> mitochondrial phosphate carrier protein	PY00463	PY00463> PfMPC
GO:0003735	structural constituent of ribosome	PVX_092115	60S ribosomal protein L38-1, putative	Y	N	N	N	PF11_0312	PF11_0312> 60S ribosomal protein L38e, putative
GO:0003735	structural constituent of ribosome	PVX_119345	60S Ribosomal protein L44, putative	Y	N	N	Y	PFC0200w	PFC0200w> 60S Ribosomal protein L44, putative	PY03170	PY03170> Ribosomal protein L44, putative
GO:0003735	structural constituent of ribosome	PVX_092820	60S ribosomal protein L41, putative	Y	N	N	N	PF11_0455a	PF11_0455a> 60S ribosomal protein L41, putative	PY06956	PY06956> hypothetical protein
GO:0003735	structural constituent of ribosome	PVX_123755	hypothetical protein, conserved	N	N	N	N	PFL1080c	PFL1080c> ATP-binding protein, putative
GO:0003735	structural constituent of ribosome	PVX_085920	eukaryotic translation initiation factor 2 gamma subunit, putative	N	N	N	N	PF14_0104	PF14_0104> eukaryotic translation initiation factor 2 gamma subunit, putative	PY04028	PY04028> translation initiation factor eIF-2
GO:0003735	structural constituent of ribosome	PVX_114040	60S ribosomal protein L27a, putative	Y	N	N	N	PFF0885w	PFF0885w> 60S ribosomal protein L27a, putative	PY03375	PY03375> ribosomal protein L27a
GO:0003735	structural constituent of ribosome	PVX_114910	40S ribosomal protein S13, putative	Y	N	N	N	PF13_0316	PF13_0316> 40S ribosomal protein S13, putative	PY03929	PY03929> ribosomal protein S15, putative
GO:0003735	structural constituent of ribosome	PVX_116715	60S ribosomal protein L9, putative	Y	N	N	N	PF13_0129	PF13_0129> 60S ribosomal protein L6, putative	PY01587	PY01587> ribosomal protein L6, putative
GO:0003735	structural constituent of ribosome	PVX_116630	lactate dehydrogenase	N	N	N	Y	PF13_0141 PFF0895w	PF13_0141> L-lactate dehydrogenase	PY03376 PY03885	PY03885> l-lactate dehydrogenase
GO:0003735	structural constituent of ribosome	PVX_118375	methionine-tRNA ligase, putative	N	N	N	N	PF14_0401	PF14_0401> tRNA binding protein, putative	PY02994	PY02994> putative methionyl-tRNA synthetase
GO:0003735	structural constituent of ribosome	PVX_082970	60S ribosomal protein L18, putative	Y	N	N	N	MAL13P1.209	MAL13P1.209> 60S ribosomal protein L18-2, putative	PY01390	PY01390> Eukaryotic ribosomal protein L18, putative
GO:0003735	structural constituent of ribosome	PVX_083450	hypothetical protein, conserved	N	N	N	N	MAL13P1.257	MAL13P1.257> conserved Plasmodium protein, unknown function	PY06217	PY06217> hypothetical protein
GO:0003735	structural constituent of ribosome	PVX_085840	nuclear transport factor 2, putative	N	N	N	N	PF14_0122	PF14_0122> nuclear transport factor 2, putative	PY00424	PY00424> nuclear transport factor 2
GO:0003735	structural constituent of ribosome	PVX_113860	60S ribosomal protein L19, putative	Y	N	Y	Y	PFF0700c	PFF0700c> 60S ribosomal protein L19, putative	PY05486	PY05486> 60S ribosomal protein L19
GO:0003735	structural constituent of ribosome	PVX_091865	60S ribosomal protein L35, putative	Y	N	Y	Y	PF11_0260	PF11_0260> 60S ribosomal protein L35, putative	PY03511	PY03511> ribosomal protein L29, putative
GO:0003735	structural constituent of ribosome	PVX_085490	glutathione reductase, putative	N	N	N	N	PF14_0192 PFI1170c	PF14_0192> glutathione reductase	PY01204 PY02397	PY01204> glutathione reductase
GO:0003735	structural constituent of ribosome	PVX_085275	60S ribosomal protein family L5, putative	Y	N	Y	Y	PF14_0230	PF14_0230> 60S ribosomal protein L5, putative	PY06459	PY06459> Ribosomal L18p/L5e family, putative
GO:0003735	structural constituent of ribosome	PVX_096340	60S ribosomal protein L11, putative	Y	N	N	N	PF07_0079	PF07_0079> 60S ribosomal protein L11a, putative	PY02461	PY02461> ribosomal protein L11-like
GO:0003735	structural constituent of ribosome	PVX_117420	60S ribosomal protein L27, putative	Y	N	N	N	PF14_0579	PF14_0579> 60S ribosomal protein L27, putative	PY01750	PY01750> 60S ribosomal protein L27 homolog
GO:0003735	structural constituent of ribosome	PVX_092805	40S ribosomal protein S21, putative	Y	N	N	N	PF11_0454	PF11_0454> 40S ribosomal protein S21e, putative	PY06953	PY06953> hypothetical protein
GO:0003735	structural constituent of ribosome	PVX_113595	T-complex protein 1, zeta subunit, putative	N	N	N	N	PFF0430w	PFF0430w> chaperone, putative	PY02258	PY02258> putative chaperonin
GO:0003735	structural constituent of ribosome	PVX_080365	Eukaryotic translation initiation factor 3 subunit 9, putative	N	N	Y	Y	PFE0885w	PFE0885w> eukaryotictranslation initiation factor 3 subunit, putative	PY01620	PY01620> hypothetical protein
GO:0003735	structural constituent of ribosome	PVX_003945	eIF-4A-like DEAD family RNA helicase, putative	N	N	N	N	PFB0445c	PFB0445c> DEAD box helicase, UAP56	PY00326	PY00326> DEAD/DEAH box helicase, putative
GO:0003735	structural constituent of ribosome	PVX_090160	40S ribosomal protein S19s, putative	Y	N	Y	Y	PFD1055w	PFD1055w> 40S ribosomal protein S19, putative	PY04062	PY04062> Ribosomal protein S19e, putative
GO:0003735	structural constituent of ribosome	Pv_PKH_021570	hypothetical protein, conserved in Plasmodium species|orthologous gene downstream in Pk|pk subtelomeric	N	N	N	N
GO:0003735	structural constituent of ribosome	PVX_089425	heat shock 70 kDa protein, putative	N	N	Y	Y	MAL7P1.228 PF08_0054 PFI0875w	PF08_0054> heat shock 70 kDa protein	PY05001 PY06158	PY06158> heat shock protein 70
GO:0003735	structural constituent of ribosome	PVX_089750	60S ribosomal protein L15-1, putative	Y	N	Y	Y	PFD0770c	PFD0770c> 60S ribosomal protein L15, putative		PY02811> Ribosomal L15
GO:0003735	structural constituent of ribosome	PVX_091145	60S ribosomal protein L36, putative	Y	N	N	Y	PF11_0106	PF11_0106> apicoplast ribosomal protein L36e precursor, putative	PY06787	PY06787> Ribosomal protein L36e
GO:0003735	structural constituent of ribosome	PVX_087950	heat shock protein 86, putative	N	N	Y	Y	PF07_0029	PF07_0029> heat shock protein 86	PY00131 PY00582	PY00131> putative heat shock protein 81-2
GO:0003735	structural constituent of ribosome	PVX_098830	proteasome activator complex subunit 3, putative	N	N	Y	Y	PFI0370c	PFI0370c> subunit of proteaseome activator complex, putative	PY04117	PY04117> Proteasome activator pa28 beta subunit, putative
GO:0003735	structural constituent of ribosome	PVX_080245	40S ribosomal protein S9, putative	Y	Y	Y	Y	PFE1005w	PFE1005w> 40S ribosomal protein S9, putative	PY02191	PY02191> ribosomal protein S4, putative
GO:0003735	structural constituent of ribosome	PVX_002615	small nuclear ribonucleoprotein Sm D2, putative	N	N	N	Y	PFB0865w	PFB0865w> small nuclear ribonucleoprotein, putative	PY01248	PY01248> small nuclear ribonucleoprotein.
GO:0003735	structural constituent of ribosome	PVX_002835	T-complex protein 1, theta subunit, putative	N	N	N	N	PFB0635w	PFB0635w> T-complex protein 1, putative	PY03932	PY03932> T-complex protein 1
GO:0003735	structural constituent of ribosome	PVX_000590	eukaryotic translation initiation factor 3 subunit 2, putative	N	N	Y	Y	MAL7P1.81	MAL7P1.81> eukaryotic translation initiation factor 3 37.28 kDa subunit, putative	PY00595	PY00595> eukaryotic translation initiation factor 3 39 kDa subunit
GO:0003735	structural constituent of ribosome	PVX_082965	60S ribosomal protein L18a, putative	Y	Y	N	N	PF13_0224	PF13_0224> 60S ribosomal protein L18, putative	PY01391	PY01391> Ribosomal L18ae protein family
GO:0003735	structural constituent of ribosome	PVX_089280	60S ribosomal protein L22, putative	Y	N	N	N	PF08_0039	PF08_0039> 60S ribosomal protein L22, putative	PY04247	PY04247> ribosomal protein L22-related
GO:0003735	structural constituent of ribosome	PVX_114865	T-complex protein 1, delta subunit, putative	N	N	N	Y	MAL13P1.283	MAL13P1.283> TCP-1/cpn60 chaperonin family, putative	PY02937	PY02937> chaperonin containing TCP-1 delta subunit
GO:0003735	structural constituent of ribosome	PVX_117000	hypothetical protein, conserved	N	N	N	N	PF14_0661	PF14_0661> conserved Plasmodium protein, unknown function	PY03646	PY03646> similar to unknown protein
GO:0003735	structural constituent of ribosome	PVX_122100	hypothetical protein, conserved	N	N	N	N	MAL13P1.26	MAL13P1.26> conserved Plasmodium protein, unknown function	PY02189	PY02189> similar to translational activator
GO:0003735	structural constituent of ribosome	PVX_113750	Eukaryotic translation initiation factor 3 subunit 6 interacting protein, putative	N	N	Y	Y	PFF0590c	PFF0590c> homologue of human HSPC025	PY06519	PY06519> Drosophila melanogaster RE21692p, putative
GO:0003735	structural constituent of ribosome	PVX_094505	hypothetical protein, conserved	N	N	N	N	PF10_0063	PF10_0063> DNA/RNA-binding protein, putative
GO:0003735	structural constituent of ribosome	PVX_111330	ribosomal protein L3, putative	Y	Y	Y	Y	PF10_0272	PF10_0272> 60S ribosomal protein L3, putative	PY05881	PY05881> ribosomal protein L3, putative
GO:0003735	structural constituent of ribosome	PVX_116700	60S ribosomal protein L23a, putative	Y	N	N	N	PF13_0132	PF13_0132> 60S ribosomal protein L23a, putative	PY04600	PY04600> 60S ribosomal protein L23a
GO:0003735	structural constituent of ribosome	PVX_123075	40S ribosomal protein S16, putative	Y	Y	Y	Y	PF08_0076	PF08_0076> 40S ribosomal protein S16, putative	PY06464	PY06464> ribosomal protein S9
GO:0003735	structural constituent of ribosome	PVX_084955	60S ribosomal protein L14, putative	Y	N	N	N	PF14_0296	PF14_0296> 60S ribosomal protein L14, putative	PY02173	PY02173> 60S ribosomal protein L14
GO:0003735	structural constituent of ribosome	PVX_091515	GTP-binding nuclear protein Ran, putative	N	N	N	N	PF11_0183	PF11_0183> GTP-binding nuclear protein ran/tc4	PY04253	PY04253> GTP-binding nuclear protein ran/tc4
GO:0003735	structural constituent of ribosome	PVX_084850	microsomal signal peptidase 12 kDa subunit, putative	N	N	N	N	PF14_0317	PF14_0317> Microsomal signal peptidase protein, putative	PY06001	PY06001> signal peptidase 12kDa subunit
GO:0003735	structural constituent of ribosome	PVX_084480	hypothetical protein, conserved	N	N	N	N	PFL0450c	PFL0450c> conserved Plasmodium protein, unknown function	PY06694	PY06694> hypothetical protein
GO:0003735	structural constituent of ribosome	PVX_080440	40S ribosomal protein S14-2, putative	Y	N	N	N	PFE0810c	PFE0810c> 40S ribosomal protein S14, putative	PY01636	PY01636> ribosomal protein S11, putative
GO:0003735	structural constituent of ribosome	PVX_099535	phosphoglycerate kinase, putative	N	N	Y	Y	PFI1105w	PFI1105w> phosphoglycerate kinase	PY04547	PY04547> phosphoglycerate kinase
GO:0003735	structural constituent of ribosome	Pv_PFL0430w_PKH_130750	tim10 homologue, putative|Tim10 homologue, putative|missing gene in syntenic region|Pf and Pk not marked as orthologs	N	N	N	N
GO:0003735	structural constituent of ribosome	PVX_089025	activated protein kinase C receptor, putative	N	N	N	N	PF08_0019	PF08_0019> receptor for activated C kinase homolog, PfRACK	PY00516	PY00516> hypothetical protein
GO:0003735	structural constituent of ribosome	PVX_094535	RNA binding protein, putative	N	N	N	N	PF10_0068	PF10_0068> RNA binding protein, putative	PY03354	PY03354> Gbp1p protein-related
GO:0003735	structural constituent of ribosome	PVX_117440	hypothetical protein, conserved	Y	N	N	N	PF14_0575a	PF14_0575a> ribosomal protein L29, putative
GO:0003735	structural constituent of ribosome	PVX_087825	40S ribosomal protein S29, putative	Y	N	N	N	MAL7P1.300	MAL7P1.300> 40S ribosomal protein S29, putative
GO:0003735	structural constituent of ribosome	PVX_122220	hypothetical protein, conserved	N	N	N	N	PF13_0042	PF13_0042> fork head domain protein, putative	PY00031	PY00031> Drosophila melanogaster RE68879p, putative
GO:0003735	structural constituent of ribosome	PVX_122180	U1A small nuclear ribonucleoprotein, putative	N	N	Y	Y	MAL13P1.35 PFI1695c	MAL13P1.35> U1 small nuclear ribonucleoprotein a, putative	PY01195 PY05612	PY05612> u1 small nuclear ribonucleoprotein a
GO:0003735	structural constituent of ribosome	PVX_122620	hypothetical protein, conserved	N	N	N	N	MAL13P1.83	MAL13P1.83> exportin 1-like protein, putative	PY06555	PY06555> hypothetical protein
GO:0003735	structural constituent of ribosome	PVX_085420	40S ribosomal protein S25, putative	Y	N	N	N	PF14_0205	PF14_0205> 40S ribosomal protein S25, putative
GO:0003735	structural constituent of ribosome	PVX_092730	60S ribosomal protein L28, putative	Y	N	N	N	PF11_0437	PF11_0437> 60S ribosomal protein L28, putative
GO:0003735	structural constituent of ribosome	PVX_117795	hypothetical protein, conserved	N	N	Y	Y	PF14_0510	PF14_0510> p23 co-chaperone, putative	PY00792	PY00792> 34 kDa phosphoprotein
GO:0003735	structural constituent of ribosome	PVX_121980	40S ribosomal protein S7, putative	Y	Y	N	N	PF13_0014	PF13_0014> 40S ribosomal protein S7, putative	PY03900	PY03900> Ribosomal protein S7e
GO:0003735	structural constituent of ribosome	PVX_099225	hypothetical protein, conserved	N	N	N	N	PFI0780w	PFI0780w> conserved Plasmodium protein, unknown function	PY00953	PY00953> hypothetical protein
GO:0003735	structural constituent of ribosome	PVX_097760	60S ribosomal protein L31, putative	Y	N	Y	Y	PFE0185c	PFE0185c> 60S ribosomal protein L31, putative	PY00344	PY00344> Ribosomal protein L31e, putative
GO:0003735	structural constituent of ribosome	PVX_119465	T-complex protein 1, beta subunit, putative	N	N	N	N	PFC0285c	PFC0285c> T-complex protein beta subunit, putative	PY06837	PY06837> putative T-complex protein beta subunit
GO:0003735	structural constituent of ribosome	PVX_098045	hypothetical protein, conserved	N	N	N	N	PFE0480c	PFE0480c> conserved Plasmodium protein, unknown function	PY03252	PY03252> hypothetical protein
GO:0003735	structural constituent of ribosome	PVX_092120	60S acidic ribosomal protein P0, putative	Y	N	N	N	PF11_0313	PF11_0313> 60S ribosomal protein P0	PY00659	PY00659> Ribosomal protein L10, putative
GO:0003735	structural constituent of ribosome	PVX_091925	40S ribosomal protein S18, putative	Y	N	Y	Y	PF11_0272	PF11_0272> 40S ribosomal protein S18, putative	PY07508	PY07508> ribosomal protein S13/S18
GO:0003735	structural constituent of ribosome	PVX_117030	RNA helicase-1, putative	N	N	Y	Y	PF14_0655	PF14_0655> helicase 45	PY04360	PY04360> RNA helicase-1
GO:0003735	structural constituent of ribosome	PVX_124095	macrophage migration inhibitory factor, putative	N	N	N	N	PFL1420w	PFL1420w> macrophage migration inhibitory factor homologue	PY05452	PY05452> hypothetical protein
GO:0003735	structural constituent of ribosome	PVX_114480	4-methyl-5(B-hydroxyethyl)-thiazol monophosphate biosynthesis enzyme, putative	N	N	N	N	PFF1335c	PFF1335c> 4-methyl-5(B-hydroxyethyl)-thiazol monophosphate biosynthesis enzyme	PY04638	PY04638> Drosophila melanogaster CG1349 gene product
GO:0003735	structural constituent of ribosome	PVX_118275	hypothetical protein, conserved	N	N	N	N	PF14_0422	PF14_0422> conserved Plasmodium protein, unknown function	PY01679	PY01679> hypothetical protein
GO:0003735	structural constituent of ribosome	PVX_081610	aspartate-tRNA ligase, putative	N	N	N	N	PFA0145c	PFA0145c> aspartyl-tRNA synthetase, putative	PY01511	PY01511> aspartyl-tRNA synthetase, putative
GO:0003735	structural constituent of ribosome	PVX_121935	hypothetical protein	N	N	N	N
GO:0003735	structural constituent of ribosome	PVX_095390	40S ribosomal protein S15Aa, putative	Y	N	N	N	PFC0735w	PFC0735w> 40S ribosomal protein S15A, putative	PY04951	PY04951> ribosomal protein S8
GO:0003735	structural constituent of ribosome	PVX_085230	hypothetical protein, conserved	N	N	Y	Y	PF14_0239	PF14_0239> conserved Plasmodium protein, unknown function	PY06635	PY06635> hypothetical protein
GO:0003735	structural constituent of ribosome	PVX_098640	60S ribosomal protein L32, putative	Y	Y	Y	Y	PFI0190w	PFI0190w> 60S ribosomal protein L32, putative	PY01152	PY01152> Ribosomal protein L32
GO:0003735	structural constituent of ribosome	PVX_085730	ser/thr protein phosphatase, putative	N	N	N	N	PF14_0142	PF14_0142> serine/threonine protein phosphatase		PY07156> serine/threonine protein phosphatase alpha-3 isoform
GO:0003735	structural constituent of ribosome	PVX_090845	60S acidic ribosomal protein p1, putative	Y	N	N	N	PF11_0043	PF11_0043> 60S ribosomal protein P1, putative	PY06972	PY06972> acidic ribosomal protein P1 - hydromedusa
GO:0003735	structural constituent of ribosome	PVX_119410	ubiquitin-conjugating enzyme E2, putative	N	N	Y	Y	PFC0255c	PFC0255c> ubiquitin conjugating enzyme E2, putative	PY05886	PY05886> Plasmodium vivax PV1H14205_P
GO:0003735	structural constituent of ribosome	PVX_000970	hypothetical protein, conserved	N	N	Y	Y	PFD0265w	PFD0265w> pre-mRNA splicing factor, putative	PY01669	PY01669> hypothetical protein
GO:0003735	structural constituent of ribosome	PVX_119440	glutaredoxin, putative	N	N	N	N	PFC0271c	PFC0271c> glutaredoxin 1	PY05305	PY05305> thioltransferase
GO:0003735	structural constituent of ribosome	PVX_085270	ribosomal protein L7a, putative	Y	Y	Y	Y	PF14_0231	PF14_0231> 60S ribosomal protein L7-3, putative	PY06460	PY06460> 60S ribosomal protein L7a
GO:0000059	protein import into nucleus, docking	PVX_114490	transportin, putative	Y	N	N	N	PFF1345w	PFF1345w> transportin	PY02706	PY02706> transportin-related
GO:0000059	protein import into nucleus, docking	PVX_092545	Beta-catenin-like protein 1, putative	N	N	N	N	PF11_0397	PF11_0397> Beta-catenin-like protein 1, putative	PY06844	PY06844> hypothetical protein
GO:0000059	protein import into nucleus, docking	PVX_085960	RNA binding protein, putative	N	N	N	N	PF13_0315 PF14_0096	PF14_0096> RNA binding protein, putative	PY01815 PY02887 PY04528	PY01815> ribonucleoprotein homolog F21B7.26 - Arabidopsis thaliana-related
GO:0000059	protein import into nucleus, docking	PVX_084905	hypothetical protein, conserved	N	N	N	N	PF14_0310	PF14_0310> conserved Plasmodium protein, unknown function	PY05015	PY05015> hypothetical protein
GO:0000059	protein import into nucleus, docking	PVX_087840	hypothetical protein, conserved	Y	N	N	N	MAL7P1.202	MAL7P1.202> conserved Plasmodium protein, unknown function	PY03814	PY03814> unknown protein
GO:0000059	protein import into nucleus, docking	PVX_119270	exportin 1, putative	Y	N	N	N	PFC0135c	PFC0135c> exportin 1, putative	PY01601	PY01601> Plasmodium vivax PV1H14065_P-related
GO:0000175	3'-5'-exoribonuclease activity	PVX_003915	hypothetical protein, conserved	Y	N	N	N	PFB0415c	PFB0415c> 3' exoribonuclease, putative	PY00320	PY00320> hypothetical protein
GO:0000175	3'-5'-exoribonuclease activity	PVX_091850	co-chaperone GrpE, putative	N	N	N	N	PF11_0258	PF11_0258> co-chaperone GrpE, putative	PY00817	PY00817> co-chaperone GrpE, putative
GO:0000175	3'-5'-exoribonuclease activity	PVX_100595	hypothetical protein, conserved	N	N	N	N	PFL1585c	PFL1585c> nucleotidyltransferase, putative	PY04705	PY04705> hypothetical protein
GO:0000175	3'-5'-exoribonuclease activity	PVX_115185	exosome complex exonuclease, putative	Y	N	N	N	PF13_0340	PF13_0340> exosome complex exonuclease, putative	PY06726	PY06726> similar to S. cerevisiae RRP45, putative
GO:0004748	ribonucleoside-diphosphate reductase activity	PVX_086155	ribonucleoside-diphosphate reductase small chain, putative	Y	N	N	Y	PF14_0053	PF14_0053> ribonucleotide reductase small subunit	PY03671	PY03671> Ribonucleotide reductase, small chain
GO:0004748	ribonucleoside-diphosphate reductase activity	PVX_099295	hypothetical protein, conserved	N	N	N	N	PFI0855w	PFI0855w> conserved Plasmodium protein, unknown function	PY06081	PY06081> hypothetical protein
GO:0004748	ribonucleoside-diphosphate reductase activity	PVX_100910	hypothetical protein, conserved	N	N	N	N	PFL1900w	PFL1900w> transcription factor with AP2 domain(s), putative	PY06790	PY06790> ERYTHROCYTE MEMBRANE PROTEIN PFEMP3
GO:0004748	ribonucleoside-diphosphate reductase activity	Pv_PF10_0420_PKH_062250	hypothetical protein|hypothetical protein, conserved in Plasmodium species|displayed as not syntenic but looks to be in the right place|correct Pf, Pk orthologs	N	N	N	N
GO:0004748	ribonucleoside-diphosphate reductase activity	PVX_099540	glutamine synthetase, putative	N	N	N	N	PFI1110w	PFI1110w> glutamine synthetase, putative	PY04688	PY04688> glutamine synthetase, putative
GO:0004748	ribonucleoside-diphosphate reductase activity	PVX_084685	ribonucleoside-diphosphate reductase large chain, putative	Y	N	N	Y	PF14_0352	PF14_0352> ribonucleoside-diphosphate reductase, large subunit	PY03473	PY03473> ribonucleoside-diphosphate reductase large chain
GO:0004748	ribonucleoside-diphosphate reductase activity	PVX_095010	ribonucleotide reductase small subunit, putative	Y	N	N	N	PF10_0154	PF10_0154> ribonucleotide reductase small subunit, putative	PY07154	PY07154> ribonucleotide reductase, putative
GO:0005813	centrosome	PVX_090955	caltractin, putative	Y	N	N	N	PF11_0066	PF11_0066> centrin-4	PY03778	PY03778> centrin, putative
GO:0005813	centrosome	PVX_113445	cyclin dependent kinase binding protein, putative	N	N	N	N	PFF0270c	PFF0270c> cyclin dependent kinase binding protein, putative	PY05616	PY05616> Cyclin, putative
GO:0005813	centrosome	PVX_101150	kinesin, putative	N	N	N	N	PFL2165w	PFL2165w> kinesin-like protein, putative	PY03174	PY03174> kinesin-like protein K6
GO:0005813	centrosome	PVX_089595	hypothetical protein, conserved	N	N	N	N	PF08_0064	PF08_0064> vacuolar protein-sorting protein, VPS2	PY00570	PY00570> Drosophila melanogaster CG14542 gene product, putative
GO:0005813	centrosome	PVX_081420	centrin, putative	Y	N	Y	Y	PF10_0271 PFA0345w	PFA0345w> centrin-1	PY05880	PY05880> centrin
GO:0005813	centrosome	PVX_111335	centrin, putative	Y	N	Y	Y	PF10_0271 PFA0345w	PF10_0271> centrin-3	PY05880	PY05880> centrin
GO:0006541	glutamine metabolic process	PVX_094850	GMP synthetase, putative	Y	Y	N	N	PF10_0123	PF10_0123> GMP synthetase	PY03479	PY03479> GMP synthetase
GO:0006541	glutamine metabolic process	PVX_101090	hypothetical protein, conserved	N	N	N	N	PFL2105c	PFL2105c> conserved protein, unknown function	PY01212	PY01212> Drosophila melanogaster GH09638p
GO:0006541	glutamine metabolic process	PVX_094840	hypoxanthine phosphoribosyltransferase, putative	N	N	N	N	PF10_0121	PF10_0121> hypoxanthine phosphoribosyltransferase		PY03478> hypoxanthine phosphoribosyltransferase, putative
GO:0006541	glutamine metabolic process	PVX_123250	hypothetical protein, conserved	N	N	N	N	PF08_0097	PF08_0097> conserved Plasmodium membrane protein, unknown function	PY06110	PY06110> erythrocyte membrane-associated antigen, putative
GO:0006541	glutamine metabolic process	PVX_122240	carbamoyl phosphate synthetase II, putative	Y	Y	N	N	PF13_0044	PF13_0044> carbamoyl phosphate synthetase	PY04781 PY06257	PY04781> carbamoyl phosphate synthetase II-related
GO:0009221	pyrimidine deoxyribonucleotide biosynthetic process	PVX_089950	bifunctional dihydrofolate reductase-thymidylate synthase 1, putative	Y	N	N	N	PFD0830w	PFD0830w> bifunctional dihydrofolate reductase-thymidylate synthase	PY04370	PY04370> thymidylate synthase, putative
GO:0009221	pyrimidine deoxyribonucleotide biosynthetic process	PVX_110985	hypothetical protein, conserved	N	N	N	N	PF10_0338	PF10_0338> conserved Plasmodium protein, unknown function	PY05474	PY05474> hypothetical protein
GO:0009221	pyrimidine deoxyribonucleotide biosynthetic process	PVX_092555	WD domain, G-beta repeat domain containing protein	N	N	N	N	PF11_0400	PF11_0400> conserved Plasmodium protein, unknown function	PY05176	PY05176> ERYTHROCYTE MEMBRANE PROTEIN PFEMP3
GO:0009221	pyrimidine deoxyribonucleotide biosynthetic process	PVX_101290	tRNA intron endonuclease, catalytic C-terminal domain containing protein	N	N	N	N	PFL2300w	PFL2300w> conserved Plasmodium protein, unknown function	PY01570	PY01570> hypothetical protein
GO:0009221	pyrimidine deoxyribonucleotide biosynthetic process	PVX_092830	ubiquitin activating enzyme, putative	N	N	N	N	PF11_0457	PF11_0457> Ubiquitin activating enzyme (E1) subunit Aos1, putative	PY00295	PY00295> SUMO-1 activating enzyme subunit 1
GO:0009221	pyrimidine deoxyribonucleotide biosynthetic process	PVX_101455	thymidylate kinase, putative	Y	N	N	N	PFL2465c	PFL2465c> thymidylate kinase	PY01336	PY01336> Thymidylate kinase
GO:0009296	flagellum assembly	PVX_098710	hypothetical protein, conserved	Y	Y	N	Y	MAL7P1.162 PF10_0224 PF11_0240 PFI0260c	PFI0260c> dynein heavy chain, putative	PY00078 PY01468 PY01514 PY03506 PY04544	PY04544> axonemal dynein heavy chain 8-related
GO:0009296	flagellum assembly	PVX_082715	hypothetical protein, conserved	N	Y	N	N	MAL13P1.177	MAL13P1.177> conserved protein, unknown function	PY03048	PY03048> hypothetical protein
GO:0009296	flagellum assembly	PVX_111560	dynein heavy chain, putative	Y	Y	N	Y	MAL7P1.162 PF10_0224 PF11_0240 PFI0260c	PF10_0224> dynein heavy chain, putative	PY00078 PY01468 PY01514 PY03506 PY04544	PY03506> ciliary outer arm dynein beta heavy chain-related
GO:0009296	flagellum assembly	PVX_002610	hypothetical protein, conserved	N	N	N	N	PFB0870w	PFB0870w> conserved Plasmodium protein, unknown function	PY04747	PY04747> Patatin, putative
GO:0009296	flagellum assembly	PVX_122255	hypothetical protein, conserved	N	N	N	N	MAL13P1.40	MAL13P1.40> proteinase inhibitor, putative	PY04905	PY04905> hypothetical protein
GO:0009296	flagellum assembly	PVX_117175	dynein beta chain, putative	N	N	N	Y	PF14_0626	PF14_0626> dynein beta chain, putative	PY02001 PY02002 PY02003 PY04739	PY04739> 1 beta dynein heavy chain
GO:0009296	flagellum assembly	PVX_091760	dynein heavy chain, putative	Y	Y	N	Y	MAL7P1.162 PF10_0224 PF11_0240 PFI0260c	PF11_0240> dynein heavy chain, putative	PY00078 PY01468 PY01514 PY03506 PY04544	PY00078> dynein beta chain, ciliary
GO:0016226	iron-sulfur cluster assembly	PVX_117755	nifU protein, putative	Y	N	N	N	PF14_0518	PF14_0518> nifU protein, putative	PY00856	PY00856> NifU-like N terminal domain, putative
GO:0016226	iron-sulfur cluster assembly	Pv_PF14_0176	hypothetical protein|missing gene in syntenic region|Pf, no Pk ortholog but synteny messed up for Pk	N	N	N	N
GO:0016226	iron-sulfur cluster assembly	PVX_002900	hypothetical protein, conserved	N	N	N	N	PFB0570w	PFB0570w> SPATR protein, putative	PY02991	PY02991> putative secreted protein with altered thrombospondin domain
GO:0016226	iron-sulfur cluster assembly	PVX_123030	superoxide dismutase	N	N	N	N	PF08_0071	PF08_0071> Fe-superoxide dismutase	PY05422	PY05422> Iron/manganese superoxide dismutases, putative
GO:0016226	iron-sulfur cluster assembly	PVX_087705	hypothetical protein, conserved	N	N	N	N	MAL7P1.11	MAL7P1.11> conserved Plasmodium protein, unknown function	PY02321	PY02321> hypothetical protein
GO:0016226	iron-sulfur cluster assembly	PVX_095105	HesB-like domain containing protein	Y	N	N	N	PFC1005c	PFC1005c> iron-sulfur cluster assembly accessory protein, putative	PY01258	PY01258> HesB-like domain protein-related
GO:0016433	rRNA (adenine) methyltransferase activity	PVX_085070	hypothetical protein, conserved	Y	N	N	N	PF14_0273	PF14_0273> rRNA (adenosine-2'-O-)-methyltransferase, putative	PY00691 PY06442	PY06442> Saccharomyces cerevisiae ORF 2310-related
GO:0016433	rRNA (adenine) methyltransferase activity	PVX_086880	variable surface protein Vir23-like	N	N	N	N
GO:0016433	rRNA (adenine) methyltransferase activity	PVX_081600	hypothetical protein, conserved	N	N	N	N	PFA0155c	PFA0155c> conserved Plasmodium protein, unknown function	PY06525	PY06525> hypothetical protein
GO:0016433	rRNA (adenine) methyltransferase activity	PVX_116840	hypothetical protein, conserved	N	N	N	N	PF14_0696	PF14_0696> conserved Plasmodium protein, unknown function	PY04294	PY04294> hypothetical protein
GO:0016433	rRNA (adenine) methyltransferase activity	Pv089420	hypothetical protein	N	N	N	N
GO:0016433	rRNA (adenine) methyltransferase activity	PVX_113500	hypothetical protein, conserved	N	N	N	N	PFF0325c	PFF0325c> conserved Plasmodium protein, unknown function	PY01046	PY01046> hypothetical protein
GO:0016433	rRNA (adenine) methyltransferase activity	PVX_101390	dimethyladenosine transferase, putative	Y	N	N	N	PF14_0156 PFL2395c	PFL2395c> apicoplast dimethyladenosine synthase, putative	PY06281 PY06971	PY06281> dimethyladenosine transferase, putative
GO:0016469	proton-transporting two-sector ATPase complex	PVX_100735	ATP synthase beta chain, mitochondrial precursor, putative	Y	N	N	N	PFL1725w	PFL1725w> ATP synthase beta chain, mitochondrial precursor, putative	PY00963	PY00963> ATP synthase F1, beta subunit
GO:0016469	proton-transporting two-sector ATPase complex	PVX_082915	ABC transporter, putative	N	N	N	N	PF13_0218	PF13_0218> ABC transporter (MDR family)	PY02551	PY02551> Staphylococcus aureus AurT-related
GO:0016469	proton-transporting two-sector ATPase complex	PVX_098695	hypothetical protein, conserved	N	N	N	N	PFI0245c	PFI0245c> conserved Plasmodium protein, unknown function	PY00065	PY00065> hypothetical protein
GO:0016469	proton-transporting two-sector ATPase complex	PVX_087835	ATP synthase lipid-binding protein, mitochondrial precursor, putative	Y	N	N	N	MAL7P1.340	MAL7P1.340> ATP synthase subunit C, putative	PY03813	PY03813> ATPase subunit 9, putative
GO:0016469	proton-transporting two-sector ATPase complex	PVX_091180	50S ribosomal protein L11, putative	N	N	N	N	PF11_0113	PF11_0113> mitochondrial ribosomal protein L11 precursor, putative	PY01745	PY01745> putative ribosomal protein L11
GO:0016469	proton-transporting two-sector ATPase complex	PVX_113705	hypothetical protein, conserved	N	N	N	N	PFF0555w	PFF0555w> conserved Plasmodium protein, unknown function	PY03118	PY03118> hypothetical protein
GO:0016469	proton-transporting two-sector ATPase complex	PVX_114750	serine/threonine protein phosphatase PP5, putative	N	N	N	N	MAL13P1.274	MAL13P1.274> serine/threonine protein phosphatase	PY04697	PY04697> serine/threonine protein phosphatase PP5
GO:0016469	proton-transporting two-sector ATPase complex	PVX_002685	ATP synthase alpha chain, putative	Y	N	N	N	PFB0795w	PFB0795w> ATP synthase F1, alpha subunit, putative	PY05971	PY05971> ATP synthase F1, alpha subunit
GO:0032446	protein modification by small protein conjugation	PVX_097850	ubiquitin-like protein, putative	Y	N	N	N	PFE0285c	PFE0285c> small ubiquitin-related modifier, putative
GO:0032446	protein modification by small protein conjugation	Pv_PKH_020100	hypothetical protein, conserved in Plasmodium species|orthologous genes upstream and downstream in Pk|pk subtelomeric	N	N	N	N
GO:0032446	protein modification by small protein conjugation	PVX_098740	endonuclease/exonuclease/phosphatase domain containing protein	N	N	N	N
GO:0032446	protein modification by small protein conjugation	PVX_123590	clathrin coat assembly protein AP50, putative	N	N	N	N	PFL0885w	PFL0885w> adaptor protein subunit, putative	PY06523	PY06523> clathrin coat assembly protein ap50
GO:0032446	protein modification by small protein conjugation	PVX_098005	hypothetical protein	N	N	N	N
GO:0032446	protein modification by small protein conjugation	PVX_094880	hypothetical protein, conserved	N	N	N	N	PF10_0129	PF10_0129> conserved Plasmodium protein, unknown function	PY05155	PY05155> asparagine-rich protein
GO:0032446	protein modification by small protein conjugation	PVX_111030	ubiquitin-conjugating enzyme, putative	Y	N	N	N	PF10_0330	PF10_0330> ubiquitin conjugating enzyme, putative	PY00468	PY00468> Ubiquitin-conjugating enzyme, putative
GO:0046873	metal ion transmembrane transporter activity	PVX_085155	CorA-like Mg2+ transporter protein, putative	Y	N	N	N	PF14_0255	PF14_0255> CorA-like Mg2+ transporter protein, putative	PY07158	PY07158> Guillardia theta Mrs2p
GO:0046873	metal ion transmembrane transporter activity	PVX_082740	hypothetical protein, conserved	N	N	N	N	MAL13P1.179	MAL13P1.179> conserved Plasmodium protein, unknown function	PY01509	PY01509> hypothetical protein
GO:0046873	metal ion transmembrane transporter activity	PVX_122040	hypothetical protein, conserved	N	N	N	N	MAL13P1.21	MAL13P1.21> conserved Plasmodium protein, unknown function	PY01534	PY01534> CCAAT-box DNA binding protein subunit B
GO:0046873	metal ion transmembrane transporter activity	PVX_084550	hypothetical protein	N	N	N	N
GO:0046873	metal ion transmembrane transporter activity	Pv_PKH_091040	hypothetical protein, conserved in Plasmodium species|displayed at end of syntenic region|pk, no hits to pf ortholog	N	N	N	N
GO:0046873	metal ion transmembrane transporter activity	PVX_123120	hypothetical protein, conserved	N	N	N	N	PF08_0082	PF08_0082> conserved Plasmodium protein, unknown function	PY05997	PY05997> hypothetical protein
GO:0046873	metal ion transmembrane transporter activity	PVX_091650	RNA splicing protein MRS2, mitochondrial precursor, putative	Y	N	N	N	PF11_0210	PF11_0210> Metal ion channel - Mg2+, Co2+ and Ni2+	PY00890	PY00890> hypothetical protein
GO:PM15003842	Developmental selection of var gene expression in Plasmodium falciparum.. (Journal Article) Nature (1998) 394:392-5	PVX_089230	hypothetical protein, conserved	Y	N	N	N	MAL8P1.45	MAL8P1.45> conserved Plasmodium protein, unknown function	PY02498	PY02498> thrombospondin-related protein-1
GO:PM15003842	Developmental selection of var gene expression in Plasmodium falciparum.. (Journal Article) Nature (1998) 394:392-5	PVX_123120	hypothetical protein, conserved	N	N	N	N	PF08_0082	PF08_0082> conserved Plasmodium protein, unknown function	PY05997	PY05997> hypothetical protein
GO:PM15003842	Developmental selection of var gene expression in Plasmodium falciparum.. (Journal Article) Nature (1998) 394:392-5	PVX_092045	hypothetical protein, conserved	N	N	N	N	PF11_0296 PFI0525w	PF11_0296> conserved protein, unknown function	PY00852 PY03468 PY07707	PY03468> nucleotide-binding protein
GO:PM15003842	Developmental selection of var gene expression in Plasmodium falciparum.. (Journal Article) Nature (1998) 394:392-5	PVX_101250	hypothetical protein, conserved	N	N	N	N	PFL2260w	PFL2260w> conserved Plasmodium protein, unknown function	PY00402	PY00402> hypothetical protein
GO:PM15003842	Developmental selection of var gene expression in Plasmodium falciparum.. (Journal Article) Nature (1998) 394:392-5	PVX_084550	hypothetical protein	N	N	N	N
GO:PM15003842	Developmental selection of var gene expression in Plasmodium falciparum.. (Journal Article) Nature (1998) 394:392-5	Pv_PKH_091040	hypothetical protein, conserved in Plasmodium species|displayed at end of syntenic region|pk, no hits to pf ortholog	N	N	N	N
GO:PM15003842	Developmental selection of var gene expression in Plasmodium falciparum.. (Journal Article) Nature (1998) 394:392-5	PVX_001715	early transcribed membrane protein (ETRAMP)	N	N	N	N
GO:PM15003842	Developmental selection of var gene expression in Plasmodium falciparum.. (Journal Article) Nature (1998) 394:392-5	PVX_123575	thrombospondin-related protein 3 precursor, putative	Y	N	N	N	PFL0870w	PFL0870w> Thrombospondin-related apical membrane protein	PY04732	PY04732> thrombospondin-related protein 3 precursor
GO:0006812	cation transport	PVX_080285	vacuolar ATP synthetase, putative	Y	N	N	N	PFE0965c	PFE0965c> vacuolar ATP synthetase	PY06066	PY06066> V-type ATPase, C subunit, putative
GO:0006812	cation transport	PVX_123030	superoxide dismutase	N	N	N	N	PF08_0071	PF08_0071> Fe-superoxide dismutase	PY05422	PY05422> Iron/manganese superoxide dismutases, putative
GO:0006812	cation transport	PVX_002900	hypothetical protein, conserved	N	N	N	N	PFB0570w	PFB0570w> SPATR protein, putative	PY02991	PY02991> putative secreted protein with altered thrombospondin domain
GO:0006812	cation transport	PVX_086990	vacuolar ATP synthase subunit E, putative	Y	N	N	N	PFI1670c	PFI1670c> vacuolar ATP synthase subunit E, putative	PY06101	PY06101> ATP synthase subunit
GO:0006812	cation transport	Pv_PF14_0176	hypothetical protein|missing gene in syntenic region|Pf, no Pk ortholog but synteny messed up for Pk	N	N	N	N
GO:0006812	cation transport	PVX_087705	hypothetical protein, conserved	N	N	N	N	MAL7P1.11	MAL7P1.11> conserved Plasmodium protein, unknown function	PY02321	PY02321> hypothetical protein
GO:0006812	cation transport	PVX_099035	hypothetical protein, conserved	N	N	N	N	PFI0580c	PFI0580c> Falstatin, putative		PY03424> hypothetical protein
GO:0006812	cation transport	PVX_079715	hypothetical protein, conserved	N	N	N	N	PFE1550w	PFE1550w> conserved Plasmodium protein, unknown function	PY07379	PY07379> hypothetical protein
GO:0006812	cation transport	PVX_092555	WD domain, G-beta repeat domain containing protein	N	N	N	N	PF11_0400	PF11_0400> conserved Plasmodium protein, unknown function	PY05176	PY05176> ERYTHROCYTE MEMBRANE PROTEIN PFEMP3
GO:0006812	cation transport	PVX_082740	hypothetical protein, conserved	N	N	N	N	MAL13P1.179	MAL13P1.179> conserved Plasmodium protein, unknown function	PY01509	PY01509> hypothetical protein
GO:0006812	cation transport	PVX_085155	CorA-like Mg2+ transporter protein, putative	Y	N	N	N	PF14_0255	PF14_0255> CorA-like Mg2+ transporter protein, putative	PY07158	PY07158> Guillardia theta Mrs2p
GO:0006812	cation transport	PVX_122040	hypothetical protein, conserved	N	N	N	N	MAL13P1.21	MAL13P1.21> conserved Plasmodium protein, unknown function	PY01534	PY01534> CCAAT-box DNA binding protein subunit B
GO:0006812	cation transport	PVX_085040	hypothetical protein, conserved	N	N	N	N	PF14_0279	PF14_0279> conserved Plasmodium protein, unknown function	PY01270	PY01270> hypothetical protein
GO:0006812	cation transport	PVX_111595	citrate synthase, mitochondrial precursor, putative	N	N	N	N	PF10_0218	PF10_0218> citrate synthase, mitochondrial precursor, putative	PY01660	PY01660> probable citrate synthase, mitochondrial precursor
GO:0006812	cation transport	PVX_091650	RNA splicing protein MRS2, mitochondrial precursor, putative	Y	N	N	N	PF11_0210	PF11_0210> Metal ion channel - Mg2+, Co2+ and Ni2+	PY00890	PY00890> hypothetical protein
GO:0006812	cation transport	PVX_114705	vacuolar ATP synthase 21 kDa proteolipid subunit, putative	Y	N	N	N	MAL13P1.271	MAL13P1.271> V-type ATPase, putative	PY05899	PY05899> ATP synthase subunit C, putative
GO:0006261	DNA-dependent DNA replication	PVX_084615	DNA replication licensing factor MCM5, putative	Y	Y	N	N	PFL0580w	PFL0580w> DNA replication licensing factor MCM5, putative	PY04668	PY04668> DNA replication licensing factor MCM5
GO:0006261	DNA-dependent DNA replication	PVX_117640	hypothetical protein, conserved	N	Y	N	N	PF14_0538	PF14_0538> conserved Plasmodium protein, unknown function	PY02373	PY02373> hypothetical protein
GO:0006261	DNA-dependent DNA replication	PVX_119445	FAD-dependent glycerol-3-phosphate dehydrogenase, putative	N	Y	N	N	PFC0275w	PFC0275w> FAD-dependent glycerol-3-phosphate dehydrogenase, putative	PY05303	PY05303> putative FAD-dependent glycerol-3-phosphate dehydrogenase
GO:0006261	DNA-dependent DNA replication	PVX_090155	tubulin alpha chain, putative	N	N	N	N	PFD1050w PFI0180w	PFD1050w> alpha-tubulin ii	PY01155 PY04063	PY01155> tubulin alpha chain
GO:0006261	DNA-dependent DNA replication	PVX_086275	hypothetical protein, conserved	N	Y	N	N	PF14_0031a	PF14_0031a> conserved Plasmodium protein, unknown function	PY00128	PY00128> hypothetical protein
GO:0006261	DNA-dependent DNA replication	PVX_114735	DNA replication licensing factor MCM6, putative	Y	Y	N	N	PF13_0291	PF13_0291> replication licensing factor, putative	PY04888	PY04888> DNA replication licensing factor mis5
GO:0006261	DNA-dependent DNA replication	PVX_111540	hypothetical protein	N	N	N	N	PF10_0228	PF10_0228> conserved Plasmodium protein, unknown function
GO:0006261	DNA-dependent DNA replication	PVX_082410	chromatin assembly factor 1 P55 subunit, putative	N	N	N	N	PF13_0149 PF14_0314 PFA0520c	PF13_0149> chromatin assembly factor 1 subunit, putative	PY01043 PY02400 PY05679	PY01043> wd-40 repeat protein msi1
GO:0006261	DNA-dependent DNA replication	PVX_085565	DNA replication licensing factor MCM2, putative	Y	Y	N	N	PF14_0177	PF14_0177> DNA replication licensing factor MCM2	PY01644	PY01644> DNA replication licensing factor MCM2
GO:0006261	DNA-dependent DNA replication	PVX_080555	hypothetical protein, conserved	N	N	N	N	PFE0680w	PFE0680w> conserved Plasmodium protein, unknown function	PY02820	PY02820> hypothetical protein
GO:0006261	DNA-dependent DNA replication	PVX_035690	hypothetical protein	N	N	N	N
GO:0006261	DNA-dependent DNA replication	PVX_113440	calcium-binding protein, putative	N	N	N	N	PFF0265c	PFF0265c> calcium-binding protein, putative	PY05615	PY05615> hypothetical protein
GO:0006261	DNA-dependent DNA replication	PVX_100910	hypothetical protein, conserved	N	N	N	N	PFL1900w	PFL1900w> transcription factor with AP2 domain(s), putative	PY06790	PY06790> ERYTHROCYTE MEMBRANE PROTEIN PFEMP3
GO:0006261	DNA-dependent DNA replication	PVX_079890	DNA replication licensing factor MCM3, putative	Y	Y	N	N	PFE1345c	PFE1345c> minichromosome maintenance protein 3, putative	PY03736	PY03736> replication origin activator 2-related
GO:0006261	DNA-dependent DNA replication	PVX_122675	DNA replication licensing factor MCM4, putative	Y	Y	N	N	PF13_0095	PF13_0095> DNA replication licensing factor MCM4-related	PY03411	PY03411> DNA replication licensing factor MCM4-related
GO:0006261	DNA-dependent DNA replication	PVX_117825	hypothetical protein, conserved	N	N	N	N	PF14_0505	PF14_0505> conserved Plasmodium protein, unknown function	PY04948	PY04948> hypothetical protein
GO:0006261	DNA-dependent DNA replication	PVX_114615	DNA polymerase epsilon, catalytic subunit a, putative	Y	N	N	N	PFF1470c	PFF1470c> DNA polymerase epsilon, catalytic subunit a, putative	PY05353 PY06086	PY05353> DNA polymerase epsilon catalytic subunit-related
GO:0006261	DNA-dependent DNA replication	PVX_089595	hypothetical protein, conserved	N	N	N	N	PF08_0064	PF08_0064> vacuolar protein-sorting protein, VPS2	PY00570	PY00570> Drosophila melanogaster CG14542 gene product, putative
GO:0006261	DNA-dependent DNA replication	PVX_098985	DNA primase, large subunit, putative	Y	Y	N	N	PFI0530c	PFI0530c> DNA primase large subunit, putative	PY00851	PY00851> DNA primase large subunit
GO:0006261	DNA-dependent DNA replication	Pv094630	tubulin beta chain, putative	N	N	N	N
GO:0006261	DNA-dependent DNA replication	PVX_087810	DNA replication licensing factor MCM7, putative	Y	Y	N	N	PF07_0023	PF07_0023> DNA replication licensing factor mcm7 homologue, putative	PY03236	PY03236> DNA replication licensing factor mcm7
GO:0006261	DNA-dependent DNA replication	PVX_086155	ribonucleoside-diphosphate reductase small chain, putative	N	N	N	N	PF14_0053	PF14_0053> ribonucleotide reductase small subunit	PY03671	PY03671> Ribonucleotide reductase, small chain
GO:0006261	DNA-dependent DNA replication	PVX_100985	replication factor C subunit 4, putative	N	Y	N	N	PFL2005w	PFL2005w> replication factor C subunit 4	PY01493	PY01493> replication factor C subunit 4
GO:0006261	DNA-dependent DNA replication	PVX_099295	hypothetical protein, conserved	N	N	N	N	PFI0855w	PFI0855w> conserved Plasmodium protein, unknown function	PY06081	PY06081> hypothetical protein
GO:0006261	DNA-dependent DNA replication	PVX_114930	hypothetical protein, conserved	Y	N	N	N	MAL13P1.290	MAL13P1.290> high mobility group protein 4, putative
GO:0019829	cation-transporting ATPase activity	PVX_100735	ATP synthase beta chain, mitochondrial precursor, putative	Y	N	N	N	PFL1725w	PFL1725w> ATP synthase beta chain, mitochondrial precursor, putative	PY00963	PY00963> ATP synthase F1, beta subunit
GO:0019829	cation-transporting ATPase activity	PVX_082915	ABC transporter, putative	N	N	N	N	PF13_0218	PF13_0218> ABC transporter (MDR family)	PY02551	PY02551> Staphylococcus aureus AurT-related
GO:0019829	cation-transporting ATPase activity	PVX_098695	hypothetical protein, conserved	N	N	N	N	PFI0245c	PFI0245c> conserved Plasmodium protein, unknown function	PY00065	PY00065> hypothetical protein
GO:0019829	cation-transporting ATPase activity	PVX_087835	ATP synthase lipid-binding protein, mitochondrial precursor, putative	Y	N	N	N	MAL7P1.340	MAL7P1.340> ATP synthase subunit C, putative	PY03813	PY03813> ATPase subunit 9, putative
GO:0019829	cation-transporting ATPase activity	PVX_091180	50S ribosomal protein L11, putative	N	N	N	N	PF11_0113	PF11_0113> mitochondrial ribosomal protein L11 precursor, putative	PY01745	PY01745> putative ribosomal protein L11
GO:0019829	cation-transporting ATPase activity	PVX_122850	Dihydrolipoyllysine-residue succinyltransferase component of 2-oxoglutarate dehydrogenase complex, putative	N	N	N	N	PF13_0121	PF13_0121> dihydrolipamide succinyltransferase component of 2-oxoglutarate dehydrogenase complex	PY03521	PY03521> 2-oxoglutarate dehydrogenase, E2 component, dihydrolipoamide succinyltransferase, putative
GO:0019829	cation-transporting ATPase activity	PVX_113705	hypothetical protein, conserved	N	N	N	N	PFF0555w	PFF0555w> conserved Plasmodium protein, unknown function	PY03118	PY03118> hypothetical protein
GO:0019829	cation-transporting ATPase activity	Pv_PFL0637c	hypothetical protein, pseudogene|missing gene in syntenic region|Pf says psuedogene, no gene model in Pk syntenic region	N	N	N	N
GO:0019829	cation-transporting ATPase activity	PVX_114750	serine/threonine protein phosphatase PP5, putative	N	N	N	N	MAL13P1.274	MAL13P1.274> serine/threonine protein phosphatase	PY04697	PY04697> serine/threonine protein phosphatase PP5
GO:0019829	cation-transporting ATPase activity	PVX_002685	ATP synthase alpha chain, putative	Y	N	N	N	PFB0795w	PFB0795w> ATP synthase F1, alpha subunit, putative	PY05971	PY05971> ATP synthase F1, alpha subunit
GO:PM11087914	A study of selected Plasmodium yoelii messenger RNAs during hepatocyte infection.. Molecular and biochemical parasitology (2000) 111:31-9	PVX_086155	ribonucleoside-diphosphate reductase small chain, putative	Y	N	N	N	PF14_0053	PF14_0053> ribonucleotide reductase small subunit	PY03671	PY03671> Ribonucleotide reductase, small chain
GO:PM11087914	A study of selected Plasmodium yoelii messenger RNAs during hepatocyte infection.. Molecular and biochemical parasitology (2000) 111:31-9	Pv_PF10_0420_PKH_062250	hypothetical protein|hypothetical protein, conserved in Plasmodium species|displayed as not syntenic but looks to be in the right place|correct Pf, Pk orthologs	N	N	N	N
GO:PM11087914	A study of selected Plasmodium yoelii messenger RNAs during hepatocyte infection.. Molecular and biochemical parasitology (2000) 111:31-9	PVX_099215	hypothetical protein, conserved	N	N	N	N	PFI0770c	PFI0770c> conserved Plasmodium protein, unknown function	PY07489	PY07489> hypothetical protein
GO:PM11087914	A study of selected Plasmodium yoelii messenger RNAs during hepatocyte infection.. Molecular and biochemical parasitology (2000) 111:31-9	PVX_084685	ribonucleoside-diphosphate reductase large chain, putative	Y	N	N	N	PF14_0352	PF14_0352> ribonucleoside-diphosphate reductase, large subunit	PY03473	PY03473> ribonucleoside-diphosphate reductase large chain
GO:PM11087914	A study of selected Plasmodium yoelii messenger RNAs during hepatocyte infection.. Molecular and biochemical parasitology (2000) 111:31-9	PVX_101610	RAD protein (Pv-fam-e)	N	N	N	N
GO:PM11087914	A study of selected Plasmodium yoelii messenger RNAs during hepatocyte infection.. Molecular and biochemical parasitology (2000) 111:31-9	PVX_101050	t-SNARE, putative	N	N	N	N	PFL2070w	PFL2070w> SNARE protein, putative	PY03571	PY03571> hypothetical protein
GO:PM11087914	A study of selected Plasmodium yoelii messenger RNAs during hepatocyte infection.. Molecular and biochemical parasitology (2000) 111:31-9	PVX_084135	mitochondrial carrier protein, putative	N	N	N	N	PFL0110c	PFL0110c> mitochondrial phosphate carrier protein	PY00463	PY00463> PfMPC
GO:PM11087914	A study of selected Plasmodium yoelii messenger RNAs during hepatocyte infection.. Molecular and biochemical parasitology (2000) 111:31-9	PVX_099295	hypothetical protein, conserved	N	N	N	N	PFI0855w	PFI0855w> conserved Plasmodium protein, unknown function	PY06081	PY06081> hypothetical protein
GO:PM11087914	A study of selected Plasmodium yoelii messenger RNAs during hepatocyte infection.. Molecular and biochemical parasitology (2000) 111:31-9	PVX_121905	hypothetical protein	N	N	N	N
GO:PM11087914	A study of selected Plasmodium yoelii messenger RNAs during hepatocyte infection.. Molecular and biochemical parasitology (2000) 111:31-9	PVX_095320	DNA-directed RNA polymerase II largest subunit, putative	Y	N	N	N	PF13_0150 PFC0805w PFC10_API0016	PFC0805w> DNA-directed RNA polymerase II, putative	PY01037 PY03187 PY04439	PY03187> RNA polymerase A/beta'/A'' subunit, putative
GO:PM16123303	Molecular mechanism for switching of P. falciparum invasion pathways into human erythrocytes.. Science (2005) 309:1384	PVX_098585	reticulocyte-binding protein 1 (RBP1), putative	Y	Y	Y	N	MAL13P1.176 PF13_0198 PFL2520w	PFL2520w> reticulocyte-binding protein 3 homologue	PY00649 PY01185 PY01365 PY02033 PY02104 PY03184 PY03432 PY03534 PY04438 PY04630 PY04930 PY05054 PY05995 PY06018 PY06381	PY01185> 235 kDa rhoptry protein
GO:PM16123303	Molecular mechanism for switching of P. falciparum invasion pathways into human erythrocytes.. Science (2005) 309:1384	PVX_121920	reticulocyte-binding protein 2 (RBP2), like	Y	Y	Y	N	MAL13P1.176 PF13_0198 PFL2520w	MAL13P1.176> reticulocyte binding protein 2, homolog b	PY00649 PY01185 PY01365 PY02033 PY02104 PY03184 PY03432 PY03534 PY04438 PY04630 PY04930 PY05054 PY05995 PY06018 PY06381	PY01365> rhoptry protein
GO:PM16123303	Molecular mechanism for switching of P. falciparum invasion pathways into human erythrocytes.. Science (2005) 309:1384	PVX_123045	hypothetical protein, conserved	N	N	N	N	MAL8P1.88	MAL8P1.88> conserved Plasmodium protein, unknown function	PY05341	PY05341> hypothetical protein
GO:PM16123303	Molecular mechanism for switching of P. falciparum invasion pathways into human erythrocytes.. Science (2005) 309:1384	PVX_089220	hypothetical protein, conserved	N	Y	Y	N	PF08_0035	PF08_0035> conserved Plasmodium protein, unknown function	PY02500	PY02500> homeobox-containing protein
GO:PM16123303	Molecular mechanism for switching of P. falciparum invasion pathways into human erythrocytes.. Science (2005) 309:1384	PVX_100895	serine/threonine-protein kinase 2, putative	N	N	N	N	PFL1885c	PFL1885c> calcium/calmodulin-dependent protein kinase 2	PY00790	PY00790> probable serine/threonine-protein kinase 2
GO:PM16123303	Molecular mechanism for switching of P. falciparum invasion pathways into human erythrocytes.. Science (2005) 309:1384	PVX_113830	myosin-like protein, putative	N	N	N	N	PFF0675c	PFF0675c> myosin E	PY01085	PY01085> myosin heavy chain
GO:PM16123303	Molecular mechanism for switching of P. falciparum invasion pathways into human erythrocytes.. Science (2005) 309:1384	PVX_110945	hypothetical protein	N	N	N	N
GO:PM16123303	Molecular mechanism for switching of P. falciparum invasion pathways into human erythrocytes.. Science (2005) 309:1384	PVX_094255	reticulocyte binding protein 2 precursor, putative	Y	Y	Y	N	MAL13P1.176 PF13_0198 PFL2520w	MAL13P1.176> reticulocyte binding protein 2, homolog b	PY00649 PY01185 PY01365 PY02033 PY02104 PY03184 PY03432 PY03534 PY04438 PY04630 PY04930 PY05054 PY05995 PY06018 PY06381	PY04930> 235 kDa rhoptry protein
GO:0004576	oligosaccharyl transferase activity	PVX_099395	dolichyl-diphosphooligosaccharide--protein- glycot ransferase,putative	Y	N	N	N	PFI0960w	PFI0960w> dolichyl-diphosphooligosaccharide-protein glycosyltransferase, putative	PY05331	PY05331> hypothetical protein
GO:0004576	oligosaccharyl transferase activity	PVX_111445	hypothetical protein, conserved	N	N	N	N	PF10_0246	PF10_0246> conserved Plasmodium protein, unknown function	PY00099	PY00099> hypothetical protein
GO:0004576	oligosaccharyl transferase activity	PVX_113810	adapter-related protein complex 3 beta 2 subunit, putative	N	N	N	N	PFF0655c	PFF0655c> adapter-related protein, putative	PY01672	PY01672> adapter-related protein complex 3 beta 2 subunit
GO:0004576	oligosaccharyl transferase activity	PVX_113535	hypothetical protein, conserved	N	N	N	N	PFF0365c	PFF0365c> G-protein associated signal transduction protein, putative		PY02530> hypothetical protein
GO:0004576	oligosaccharyl transferase activity	PVX_099115	hypothetical protein, conserved	N	N	N	N	PFI0670w	PFI0670w> conserved Plasmodium protein, unknown function	PY02480	PY02480> erythrocyte binding protein homolog
GO:0004576	oligosaccharyl transferase activity	PVX_092375	hypothetical protein, conserved	N	N	N	N	PF11_0363	PF11_0363> conserved Plasmodium membrane protein, unknown function	PY01993	PY01993> hypothetical protein
GO:0004576	oligosaccharyl transferase activity	PVX_091460	oligosacharyl transferase STT3 subunit, putative	Y	N	N	N	PF11_0173	PF11_0173> oligosaccharyl transferase STT3 subunit, putative	PY02151	PY02151> Stt3 protein-related
GO:0008171	O-methyltransferase activity	PVX_100790	hypothetical protein, conserved	Y	N	N	N	PFL1780w	PFL1780w> protein-S-isoprenylcysteine O-methyltransferase, putative	PY05541	PY05541> hypothetical protein
GO:0008171	O-methyltransferase activity	PVX_005050	null	N	N	N	N
GO:0008171	O-methyltransferase activity	PVX_113640	hypothetical protein, conserved	N	N	N	N	PFE1415w PFF0485c	PFE1415w> cell cycle regulator with zn-finger domain, putative	PY01955 PY06597	PY01955> DHHC zinc finger domain, putative
GO:0008171	O-methyltransferase activity	PVX_116780	hypothetical protein, conserved	N	N	N	N	PF13_0124	PF13_0124> SFT2-like protein, putative	PY06857	PY06857> hypothetical protein
GO:0008171	O-methyltransferase activity	PVX_113575	hypothetical protein, conserved	N	N	N	N	PFF0410w	PFF0410w> conserved Plasmodium protein, unknown function	PY03036 PY03037	PY03036> hypothetical protein
GO:0008171	O-methyltransferase activity	PVX_003635	hypothetical protein, conserved	N	N	N	N	PFB0190c	PFB0190c> conserved Plasmodium protein, unknown function	PY03271	PY03271> hypothetical protein
GO:0008171	O-methyltransferase activity	PVX_084910	protein-L-isoaspartate O-methyltransferase beta-aspartate methyltransferase, putative	Y	N	N	N	PF14_0309	PF14_0309> protein-L-isoaspartate O-methyltransferase beta-aspartate methyltransferase, putative	PY05016	PY05016> protein-l-isoaspartateo-methyltransferase-related
GO:CMPLX11	Suthram et al. Nature 2005 Complex #11	PVX_000590	eukaryotic translation initiation factor 3 subunit 2, putative	Y	N	N	N	MAL7P1.81	MAL7P1.81> eukaryotic translation initiation factor 3 37.28 kDa subunit, putative	PY00595	PY00595> eukaryotic translation initiation factor 3 39 kDa subunit
GO:CMPLX11	Suthram et al. Nature 2005 Complex #11	Pv_PKH_021570	hypothetical protein, conserved in Plasmodium species|orthologous gene downstream in Pk|pk subtelomeric	N	N	N	N
GO:CMPLX11	Suthram et al. Nature 2005 Complex #11	PVX_080050	karyopherin beta, putative	N	N	N	N	PFE1195w	PFE1195w> karyopherin beta	PY00155	PY00155> karyopherin beta
GO:CMPLX11	Suthram et al. Nature 2005 Complex #11	Pv_PFL0430w_PKH_130750	tim10 homologue, putative|Tim10 homologue, putative|missing gene in syntenic region|Pf and Pk not marked as orthologs	N	N	N	N
GO:CMPLX11	Suthram et al. Nature 2005 Complex #11	PVX_100890	long-chain-fatty-acid--CoA ligase, putative	N	N	N	N	PFL1880w	PFL1880w> acyl-CoA synthetase, PfACS11	PY00791	PY00791> AMP-binding enzyme, putative
GO:CMPLX11	Suthram et al. Nature 2005 Complex #11	PVX_085490	glutathione reductase, putative	N	N	N	N	PF14_0192 PFI1170c	PF14_0192> glutathione reductase	PY01204 PY02397	PY01204> glutathione reductase
GO:CMPLX11	Suthram et al. Nature 2005 Complex #11	PVX_094375	40S ribosomal protein S20e, putative	Y	N	N	N	PF10_0038	PF10_0038> 40S ribosomal protein S20e, putative	PY00943	PY00943> ribosomal protein S10
GO:PM1922204	Partial sequences of three new asparagine-rich blood stage proteins of Plasmodium falciparum.. Molecular and biochemical parasitology (1991) 46:319-21	PVX_111120	asparagine-rich antigen, putative	Y	N	N	N	PF10_0314	PF10_0314> dcp1 homologue, putative		PY00841> hypothetical protein
GO:PM1922204	Partial sequences of three new asparagine-rich blood stage proteins of Plasmodium falciparum.. Molecular and biochemical parasitology (1991) 46:319-21	PVX_002560	hypothetical protein	N	N	N	N
GO:PM1922204	Partial sequences of three new asparagine-rich blood stage proteins of Plasmodium falciparum.. Molecular and biochemical parasitology (1991) 46:319-21	PVX_113795	hypothetical protein, conserved	N	N	N	N	PFF0635w	PFF0635w> conserved Plasmodium protein, unknown function	PY04882	PY04882> hypothetical protein
GO:PM1922204	Partial sequences of three new asparagine-rich blood stage proteins of Plasmodium falciparum.. Molecular and biochemical parasitology (1991) 46:319-21	PVX_002635	hypothetical protein	N	N	N	N	PFB0845w	PFB0845w> conserved Plasmodium membrane protein, unknown function	PY03795	PY03795> hypothetical protein
GO:PM1922204	Partial sequences of three new asparagine-rich blood stage proteins of Plasmodium falciparum.. Molecular and biochemical parasitology (1991) 46:319-21	PVX_000960	secy-independent transporter protein, putative	N	N	N	N	PFD0275w	PFD0275w> secy-independent transporter protein, putative
GO:PM1922204	Partial sequences of three new asparagine-rich blood stage proteins of Plasmodium falciparum.. Molecular and biochemical parasitology (1991) 46:319-21	PVX_088100	hypothetical protein, conserved	N	N	N	N	MAL7P1.36	MAL7P1.36> conserved Plasmodium protein, unknown function	PY01895	PY01895> hypothetical protein
GO:PM1922204	Partial sequences of three new asparagine-rich blood stage proteins of Plasmodium falciparum.. Molecular and biochemical parasitology (1991) 46:319-21	PVX_084280	hypothetical protein, conserved	N	N	N	N	PFL0250w	PFL0250w> conserved Plasmodium protein, unknown function	PY05383	PY05383> Drosophila melanogaster CG15040 gene product
GO:PM1922204	Partial sequences of three new asparagine-rich blood stage proteins of Plasmodium falciparum.. Molecular and biochemical parasitology (1991) 46:319-21	Pv_PKH_050960	hypothetical protein, conserved in Plasmodium species|missing gene in syntenic region|pk, no hits to pf ortholog MAL8P.52	N	N	N	N
GO:PM1922204	Partial sequences of three new asparagine-rich blood stage proteins of Plasmodium falciparum.. Molecular and biochemical parasitology (1991) 46:319-21	PVX_099170	hypothetical protein	N	N	N	N
GO:PM1922204	Partial sequences of three new asparagine-rich blood stage proteins of Plasmodium falciparum.. Molecular and biochemical parasitology (1991) 46:319-21	PVX_001035	hypothetical protein, conserved	N	N	N	N	PFD0205c	PFD0205c> conserved Plasmodium protein, unknown function
GO:PM1922204	Partial sequences of three new asparagine-rich blood stage proteins of Plasmodium falciparum.. Molecular and biochemical parasitology (1991) 46:319-21	PVX_003710	hypothetical protein	N	N	N	N
GO:PM1922204	Partial sequences of three new asparagine-rich blood stage proteins of Plasmodium falciparum.. Molecular and biochemical parasitology (1991) 46:319-21	PVX_117240	hypothetical protein, conserved	N	N	N	N	PF14_0613	PF14_0613> conserved Plasmodium membrane protein, unknown function	PY06198	PY06198> hypothetical protein
GO:PM1922204	Partial sequences of three new asparagine-rich blood stage proteins of Plasmodium falciparum.. Molecular and biochemical parasitology (1991) 46:319-21	PVX_099725	protein kinase, putative	Y	N	N	N	PF11_0086 PF11_0326 PF11_0371 PF11_0479 PF13_0097 PF13_0210 PF14_0588 PFA0280w PFB0540w PFE0320w PFF0575c PFI1280c PFL1075w PFL1085w	PFI1280c> protein kinase, putative	PY00194 PY00761 PY01225 PY03053 PY03447 PY03626 PY04926 PY06260 PY07003 PY07205	PY00761> Protein kinase domain, putative
GO:0000786	nucleosome	PVX_113665	histone H3, putative	Y	Y	Y	Y	PF13_0185 PFF0510w PFF0865w	PFF0510w> histone H3	PY00496 PY01762 PY05073	PY05073> histone H3
GO:0000786	nucleosome	PVX_090930	histone H4, putative	Y	N	N	Y	PF11_0061	PF11_0061> histone H4
GO:0000786	nucleosome	PVX_090935	histone 2B	Y	Y	Y	Y	PF07_0054 PF11_0062	PF11_0062> histone H2B	PY02616	PY02616> histone H2B variant 1
GO:0000786	nucleosome	PVX_114015	histone H2A, putative	Y	N	N	Y	PFF0860c	PFF0860c> histone h2a	PY05076	PY05076> histone h2a
GO:0000786	nucleosome	PVX_098630	tubulin alpha chain, putative	N	N	Y	N	PFD1050w PFI0180w	PFI0180w> alpha tubulin	PY01155 PY04063	PY01155> tubulin alpha chain
GO:0000786	nucleosome	PVX_122930	histone H2B, putative	Y	Y	Y	Y	PF07_0054 PF11_0062	PF07_0054> histone H2B	PY02616	PY02616> histone H2B variant 1
GO:0000786	nucleosome	PVX_118485	hypothetical protein, conserved	N	N	N	N	PF14_0380	PF14_0380> conserved Plasmodium protein, unknown function	PY04303	PY04303> hypothetical protein
GO:0000786	nucleosome	PVX_082915	ABC transporter, putative	N	N	N	N	PF13_0218	PF13_0218> ABC transporter (MDR family)	PY02551	PY02551> Staphylococcus aureus AurT-related
GO:0000786	nucleosome	PVX_084825	calmodulin, putative	N	Y	N	N	PF14_0323	PF14_0323> calmodulin	PY06908	PY06908> calmodulin
GO:0000786	nucleosome	PVX_123785	cAMP-dependent protein kinase regulatory subunit, putative	N	N	N	N	PFL1110c	PFL1110c> CAMP-dependent protein kinase regulatory subunit, putative	PY03451	PY03451> putative cAMP-dependent protein kinase regulatory subunit
GO:0000786	nucleosome	PVX_122675	DNA replication licensing factor MCM4, putative	N	N	N	N	PF13_0095	PF13_0095> DNA replication licensing factor MCM4-related	PY03411	PY03411> DNA replication licensing factor MCM4-related
GO:0000786	nucleosome	PVX_084375	hypothetical protein, conserved	N	N	N	N	PFL0340w	PFL0340w> conserved Plasmodium protein, unknown function	PY02726	PY02726> hypothetical protein
GO:0000786	nucleosome	PVX_083300	hypothetical protein, conserved	N	N	N	N	MAL13P1.241	MAL13P1.241> GTPase, putative	PY02624	PY02624> hypothetical protein
GO:0000786	nucleosome	PVX_114020	histone H3, putative	Y	Y	Y	Y	PF13_0185 PFF0510w PFF0865w	PFF0510w> histone H3	PY00496 PY01762 PY05073	PY05073> histone H3
GO:0000786	nucleosome	PVX_122845	hypothetical protein, conserved	N	N	N	N	PF13_0120	PF13_0120> conserved Plasmodium protein, unknown function		PY03521> 2-oxoglutarate dehydrogenase, E2 component, dihydrolipoamide succinyltransferase, putative
GO:0000786	nucleosome	PVX_095165	protein kinase, putative	N	N	N	N	PFC0945w	PFC0945w> protein kinase, putative	PY02676	PY02676> putative protein kinase
GO:0000786	nucleosome	PVX_099930	high molecular weight rhoptry protein-2, putative	N	Y	Y	N	PFI1445w	PFI1445w> High molecular weight rhoptry protein-2	PY05295 PY05296	PY05295> hypothetical protein
GO:0000786	nucleosome	PVX_079700	hypothetical protein, conserved	N	N	N	N	PFE1565w	PFE1565w> conserved Plasmodium protein, unknown function	PY02967	PY02967> synthetic antigen of P.falciparum
GO:0000786	nucleosome	PVX_095190	histone H2A, putative	Y	Y	N	Y	PFC0920w	PFC0920w> histone H2A variant, putative		PY00436> histone H2A variant
GO:CCYCL01	Le Roche et al. Science 2003 k-means cluster #1	PVX_081560	hypothetical protein, conserved	Y	Y	N	N	PFA0200w	PFA0200w> Sporozoite stage TSP1 domain protein, S21	PY07092	PY07092> hypothetical protein
GO:CCYCL01	Le Roche et al. Science 2003 k-means cluster #1	PVX_001020	hypothetical protein, conserved	Y	Y	N	N	PFD0215c	PFD0215c> pf52 protein	PY01340	PY01340> Py52
GO:CCYCL01	Le Roche et al. Science 2003 k-means cluster #1	PVX_111240	hypothetical protein, conserved	N	N	N	N	PF10_0290	PF10_0290> conserved Plasmodium protein, unknown function	PY02078	PY02078> hypothetical protein
GO:CCYCL01	Le Roche et al. Science 2003 k-means cluster #1	PVX_092200	hypothetical protein, conserved	Y	N	N	N	PF11_0328	PF11_0328> conserved Plasmodium protein, unknown function	PY06628	PY06628> hypothetical protein
GO:CCYCL01	Le Roche et al. Science 2003 k-means cluster #1	PVX_092045	hypothetical protein, conserved	N	N	N	N	PF11_0296 PFI0525w	PF11_0296> conserved protein, unknown function	PY00852 PY03468 PY07707	PY03468> nucleotide-binding protein
GO:CCYCL01	Le Roche et al. Science 2003 k-means cluster #1	PVX_115205	ferrochelatase, putative	N	N	N	N	MAL13P1.326	MAL13P1.326> ferrochelatase, putative	PY02777	PY02777> Ferrochelatase
GO:CCYCL01	Le Roche et al. Science 2003 k-means cluster #1	PVX_092720	hypothetical protein, conserved	N	N	N	N	PF11_0435	PF11_0435> conserved Plasmodium membrane protein, unknown function	PY05500	PY05500> ERYTHROCYTE MEMBRANE PROTEIN PFEMP3
GO:CCYCL01	Le Roche et al. Science 2003 k-means cluster #1	PVX_000560	queuine tRNA-ribosyltransferase, putative	N	N	N	N	PF07_0071 PFL2030w	PF07_0071> queuine tRNA-ribosyltransferase, putative	PY00825 PY01488	PY00825> tRNA-guanine transglycosylase-related
GO:CCYCL01	Le Roche et al. Science 2003 k-means cluster #1	Pv_PKH_010770_MAL7P1.28	POP1-like nucleolar ribonuclease, putative|ribonucleases p/mrp protein subunit, putative|missing gene in syntenic region|correct Pf, Pk orthologs	N	N	N	N
GO:CCYCL01	Le Roche et al. Science 2003 k-means cluster #1	PVX_123680	hypothetical protein, conserved	N	N	N	N	PFL1000c	PFL1000c> conserved Plasmodium protein, unknown function	PY04906	PY04906> hypothetical protein
GO:CCYCL01	Le Roche et al. Science 2003 k-means cluster #1	PVX_123120	hypothetical protein, conserved	N	Y	N	N	PF08_0082	PF08_0082> conserved Plasmodium protein, unknown function	PY05997	PY05997> hypothetical protein
GO:CCYCL01	Le Roche et al. Science 2003 k-means cluster #1	Pv_PKH_140640_PF13_0039	hypothetical protein, conserved in Plasmodium species|hypothetical protein, conserved|missing gene in syntenic region|correct Pf, Pk orthologs	N	N	N	N
GO:CCYCL01	Le Roche et al. Science 2003 k-means cluster #1	Pv_PKH_141170	hypothetical protein, conserved in Plasmodium species|missing gene in syntenic region|Pk, no gene model in Pf syntenic region	N	N	N	N
GO:CCYCL01	Le Roche et al. Science 2003 k-means cluster #1	PVX_091650	RNA splicing protein MRS2, mitochondrial precursor, putative	N	N	N	N	PF11_0210	PF11_0210> Metal ion channel - Mg2+, Co2+ and Ni2+	PY00890	PY00890> hypothetical protein
GO:CCYCL01	Le Roche et al. Science 2003 k-means cluster #1	PVX_002570	hypothetical protein	N	N	N	N		PFB0900c> Plasmodium exported protein (PHISTc), unknown function		PY01786> dentin phosphoryn, putative
GO:CCYCL01	Le Roche et al. Science 2003 k-means cluster #1	PVX_101250	hypothetical protein, conserved	N	N	N	N	PFL2260w	PFL2260w> conserved Plasmodium protein, unknown function	PY00402	PY00402> hypothetical protein
GO:CCYCL01	Le Roche et al. Science 2003 k-means cluster #1	PVX_111090	hypothetical protein, conserved	Y	N	N	N	PF10_0319	PF10_0319> conserved Plasmodium protein, unknown function	PY02600	PY02600> Drosophila melanogaster CG15040 gene product
GO:CCYCL01	Le Roche et al. Science 2003 k-means cluster #1	PVX_116545	hypothetical protein, conserved	N	N	N	N	MAL13P1.360 PF13_0148	PF13_0148> conserved Plasmodium protein, unknown function	PY01317 PY02106 PY03327	PY01317> hypothetical protein
GO:CCYCL01	Le Roche et al. Science 2003 k-means cluster #1	PVX_111100	hypothetical protein, conserved	N	N	N	N	PF10_0317	PF10_0317> DER1-like protein, putative	PY03142	PY03142> unknown protein
GO:CCYCL01	Le Roche et al. Science 2003 k-means cluster #1	PVX_084550	hypothetical protein	N	N	N	N
GO:CCYCL01	Le Roche et al. Science 2003 k-means cluster #1	PVX_001715	early transcribed membrane protein (ETRAMP)	N	N	N	N
GO:CCYCL01	Le Roche et al. Science 2003 k-means cluster #1	PVX_122075	cyclin 4, putative	N	N	N	N	PF13_0022	PF13_0022> cyclin	PY00225	PY00225> Cyclin, putative
GO:CCYCL01	Le Roche et al. Science 2003 k-means cluster #1	PVX_119825	hypothetical protein, conserved	N	N	N	N	PFC0605w	PFC0605w> conserved Plasmodium protein, unknown function	PY02286	PY02286> hypothetical protein
GO:CCYCL01	Le Roche et al. Science 2003 k-means cluster #1	PVX_083440	hypothetical protein, conserved	Y	Y	N	N	PF13_0267	PF13_0267> conserved Plasmodium protein, unknown function	PY06979	PY06979> hypothetical protein
GO:CCYCL01	Le Roche et al. Science 2003 k-means cluster #1	Pv_PKH_091040	hypothetical protein, conserved in Plasmodium species|displayed at end of syntenic region|pk, no hits to pf ortholog	N	N	N	N
GO:CCYCL01	Le Roche et al. Science 2003 k-means cluster #1	PVX_085040	hypothetical protein, conserved	N	N	N	N	PF14_0279	PF14_0279> conserved Plasmodium protein, unknown function	PY01270	PY01270> hypothetical protein
GO:CCYCL01	Le Roche et al. Science 2003 k-means cluster #1	PVX_115385	hypothetical protein, conserved	N	N	N	N	PF13_0357	PF13_0357> conserved Plasmodium protein, unknown function	PY05706	PY05706> hypothetical protein
GO:CCYCL01	Le Roche et al. Science 2003 k-means cluster #1	PVX_082585	hypothetical protein, conserved	Y	N	N	N	PF13_0181	PF13_0181> conserved Plasmodium protein, unknown function
GO:CCYCL01	Le Roche et al. Science 2003 k-means cluster #1	PVX_082740	hypothetical protein, conserved	N	N	N	N	MAL13P1.179	MAL13P1.179> conserved Plasmodium protein, unknown function	PY01509	PY01509> hypothetical protein
GO:CCYCL01	Le Roche et al. Science 2003 k-means cluster #1	PVX_089230	hypothetical protein, conserved	Y	N	N	N	MAL8P1.45	MAL8P1.45> conserved Plasmodium protein, unknown function	PY02498	PY02498> thrombospondin-related protein-1
GO:0006811	ion transport	PVX_080285	vacuolar ATP synthetase, putative	Y	N	N	N	PFE0965c	PFE0965c> vacuolar ATP synthetase	PY06066	PY06066> V-type ATPase, C subunit, putative
GO:0006811	ion transport	PVX_123030	superoxide dismutase	N	N	N	N	PF08_0071	PF08_0071> Fe-superoxide dismutase	PY05422	PY05422> Iron/manganese superoxide dismutases, putative
GO:0006811	ion transport	PVX_002900	hypothetical protein, conserved	N	N	N	N	PFB0570w	PFB0570w> SPATR protein, putative	PY02991	PY02991> putative secreted protein with altered thrombospondin domain
GO:0006811	ion transport	PVX_086990	vacuolar ATP synthase subunit E, putative	Y	N	N	N	PFI1670c	PFI1670c> vacuolar ATP synthase subunit E, putative	PY06101	PY06101> ATP synthase subunit
GO:0006811	ion transport	Pv_PF14_0176	hypothetical protein|missing gene in syntenic region|Pf, no Pk ortholog but synteny messed up for Pk	N	N	N	N
GO:0006811	ion transport	PVX_087705	hypothetical protein, conserved	N	N	N	N	MAL7P1.11	MAL7P1.11> conserved Plasmodium protein, unknown function	PY02321	PY02321> hypothetical protein
GO:0006811	ion transport	PVX_079715	hypothetical protein, conserved	N	N	N	N	PFE1550w	PFE1550w> conserved Plasmodium protein, unknown function	PY07379	PY07379> hypothetical protein
GO:0006811	ion transport	PVX_099035	hypothetical protein, conserved	N	N	N	N	PFI0580c	PFI0580c> Falstatin, putative		PY03424> hypothetical protein
GO:0006811	ion transport	PVX_092555	WD domain, G-beta repeat domain containing protein	N	N	N	N	PF11_0400	PF11_0400> conserved Plasmodium protein, unknown function	PY05176	PY05176> ERYTHROCYTE MEMBRANE PROTEIN PFEMP3
GO:0006811	ion transport	PVX_082740	hypothetical protein, conserved	N	N	N	N	MAL13P1.179	MAL13P1.179> conserved Plasmodium protein, unknown function	PY01509	PY01509> hypothetical protein
GO:0006811	ion transport	PVX_085155	CorA-like Mg2+ transporter protein, putative	Y	N	N	N	PF14_0255	PF14_0255> CorA-like Mg2+ transporter protein, putative	PY07158	PY07158> Guillardia theta Mrs2p
GO:0006811	ion transport	PVX_122040	hypothetical protein, conserved	N	N	N	N	MAL13P1.21	MAL13P1.21> conserved Plasmodium protein, unknown function	PY01534	PY01534> CCAAT-box DNA binding protein subunit B
GO:0006811	ion transport	PVX_111595	citrate synthase, mitochondrial precursor, putative	N	N	N	N	PF10_0218	PF10_0218> citrate synthase, mitochondrial precursor, putative	PY01660	PY01660> probable citrate synthase, mitochondrial precursor
GO:0006811	ion transport	PVX_085040	hypothetical protein, conserved	N	N	N	N	PF14_0279	PF14_0279> conserved Plasmodium protein, unknown function	PY01270	PY01270> hypothetical protein
GO:0006811	ion transport	PVX_091650	RNA splicing protein MRS2, mitochondrial precursor, putative	Y	N	N	N	PF11_0210	PF11_0210> Metal ion channel - Mg2+, Co2+ and Ni2+	PY00890	PY00890> hypothetical protein
GO:0006811	ion transport	PVX_123680	hypothetical protein, conserved	N	N	N	N	PFL1000c	PFL1000c> conserved Plasmodium protein, unknown function	PY04906	PY04906> hypothetical protein
GO:0006811	ion transport	PVX_092045	hypothetical protein, conserved	N	N	N	N	PF11_0296 PFI0525w	PF11_0296> conserved protein, unknown function	PY00852 PY03468 PY07707	PY03468> nucleotide-binding protein
GO:0006811	ion transport	PVX_084550	hypothetical protein	N	N	N	N
GO:0006811	ion transport	PVX_119350	1-cys-glutaredoxin-like protein-1, putative	N	N	N	N	PF07_0036 PFC0205c PFF0340c	PFC0205c> 1-cys-glutaredoxin-like protein-1	900.m00052 PY00223 PY07597	PY03169> 1-cys-glutaredoxin-like protein-1
GO:0006811	ion transport	PVX_114705	vacuolar ATP synthase 21 kDa proteolipid subunit, putative	Y	N	N	N	MAL13P1.271	MAL13P1.271> V-type ATPase, putative	PY05899	PY05899> ATP synthase subunit C, putative
GO:0005871	kinesin complex	PVX_084580	kinesin, putative	Y	N	N	N	PFL0545w	PFL0545w> kinesin-like protein, putative		PY02427> mannosyltransferase-related
GO:0005871	kinesin complex	Pv122400	ATP synthase gamma chain, mitochondrial, putative	N	N	N	N
GO:0005871	kinesin complex	PVX_091765	hypothetical protein, conserved	N	N	N	N	PF11_0241	PF11_0241> Myb-like DNA-binding domain, putative	PY00077 PY07419	PY00077> Myb-like DNA-binding domain, putative
GO:0005871	kinesin complex	PVX_088100	hypothetical protein, conserved	N	N	N	N	MAL7P1.36	MAL7P1.36> conserved Plasmodium protein, unknown function	PY01895	PY01895> hypothetical protein
GO:0005871	kinesin complex	PVX_118265	hypothetical protein	N	N	N	N	PF14_0781	PF14_0781> conserved Plasmodium protein, unknown function
GO:0005871	kinesin complex	PVX_092145	PF16 protein, putative	N	N	N	N	PF11_0318	PF11_0318> PF16 protein, putative	PY01164	PY01164> axoneme central apparatus protein
GO:0005871	kinesin complex	PVX_000960	secy-independent transporter protein, putative	N	N	N	N	PFD0275w	PFD0275w> secy-independent transporter protein, putative
GO:0005871	kinesin complex	PVX_089130	hypothetical protein, conserved	N	N	N	N	MAL8P1.31	MAL8P1.31> Anamorsin related protein, putative	PY03124	PY03124> hypothetical protein
GO:0005871	kinesin complex	PVX_000740	hypothetical protein	N	N	N	N
GO:0005871	kinesin complex	PVX_118110	hypothetical protein, conserved	N	N	N	N	PF14_0453	PF14_0453> conserved Plasmodium protein, unknown function	PY06003	PY06003> hypothetical protein
GO:0005871	kinesin complex	PVX_096095	kinesin, putative	Y	N	N	N	PF07_0104	PF07_0104> kinesin-like protein, putative	PY00879	PY00879> CCAAT-box DNA binding protein subunit B, putative
GO:0009219	pyrimidine deoxyribonucleotide metabolic process	PVX_091970	deoxyuridine 5'-triphosphate nucleotidohydrolase, putative	Y	N	N	N	PF11_0282	PF11_0282> deoxyuridine 5'-triphosphate nucleotidohydrolase, putative	PY05536	PY05536> putative deoxyuridine 5'-triphosphate nucleotidohydrolase
GO:0009219	pyrimidine deoxyribonucleotide metabolic process	PVX_089950	bifunctional dihydrofolate reductase-thymidylate synthase 1, putative	Y	N	N	N	PFD0830w	PFD0830w> bifunctional dihydrofolate reductase-thymidylate synthase	PY04370	PY04370> thymidylate synthase, putative
GO:0009219	pyrimidine deoxyribonucleotide metabolic process	PVX_115270	hypothetical protein, conserved	N	N	N	N	MAL13P1.332	MAL13P1.332> conserved Plasmodium protein, unknown function	PY05032	PY05032> hypothetical protein
GO:0009219	pyrimidine deoxyribonucleotide metabolic process	PVX_123050	phospholipase DDHD1, putative	N	N	N	N	MAL8P1.91	MAL8P1.91> phospholipase DDHD1, putative	PY02403	PY02403> Homo sapiens KIAA1705 protein
GO:0009219	pyrimidine deoxyribonucleotide metabolic process	PVX_092830	ubiquitin activating enzyme, putative	N	N	N	N	PF11_0457	PF11_0457> Ubiquitin activating enzyme (E1) subunit Aos1, putative	PY00295	PY00295> SUMO-1 activating enzyme subunit 1
GO:0009219	pyrimidine deoxyribonucleotide metabolic process	PVX_100665	hypothetical protein, conserved	N	N	N	N	PFL1655c	PFL1655c> DNA polymerase epsilon subunit B, putative	PY06200	PY06200> DNA polymerase epsilon subunit b
GO:0009219	pyrimidine deoxyribonucleotide metabolic process	PVX_110985	hypothetical protein, conserved	N	N	N	N	PF10_0338	PF10_0338> conserved Plasmodium protein, unknown function	PY05474	PY05474> hypothetical protein
GO:0009219	pyrimidine deoxyribonucleotide metabolic process	PVX_101290	tRNA intron endonuclease, catalytic C-terminal domain containing protein	N	N	N	N	PFL2300w	PFL2300w> conserved Plasmodium protein, unknown function	PY01570	PY01570> hypothetical protein
GO:0009219	pyrimidine deoxyribonucleotide metabolic process	PVX_117530	hypothetical protein, conserved	N	N	N	N	PF14_0560	PF14_0560> conserved Plasmodium protein, unknown function	PY05451	PY05451> unknown protein
GO:0009219	pyrimidine deoxyribonucleotide metabolic process	PVX_122540	hypothetical protein, conserved	N	N	N	N	PF13_0081	PF13_0081> conserved Plasmodium protein, unknown function	PY00477	PY00477> hypothetical protein
GO:0009219	pyrimidine deoxyribonucleotide metabolic process	PVX_101455	thymidylate kinase, putative	Y	N	N	N	PFL2465c	PFL2465c> thymidylate kinase	PY01336	PY01336> Thymidylate kinase
GO:0016684	oxidoreductase activity, acting on peroxide as acceptor	PVX_093630	1-cys peroxidoxin, putative	Y	N	N	N	PF08_0131 PF14_0368 PFL0725w	PF08_0131> 1-cys peroxiredoxin	PY00414 PY02747 PY04285	PY04285> 1-cys peroxidoxin
GO:0016684	oxidoreductase activity, acting on peroxide as acceptor	PVX_116975	hypothetical protein, conserved	N	N	N	N	PF14_0666	PF14_0666> conserved Plasmodium protein, unknown function	PY01697	PY01697> hypothetical protein
GO:0016684	oxidoreductase activity, acting on peroxide as acceptor	PVX_001095	hypothetical protein, conserved	N	N	N	N	PFD0145c	PFD0145c> regulator of chromosome condensation, putative	PY02440	PY02440> hypothetical protein
GO:0016684	oxidoreductase activity, acting on peroxide as acceptor	PVX_081380	hypothetical protein, conserved	N	N	N	N	PFA0395w	PFA0395w> conserved Plasmodium protein, unknown function
GO:0016684	oxidoreductase activity, acting on peroxide as acceptor	PVX_003880	acyl carrier protein 4, chloroplast precursor, putative	N	N	N	N	PFB0385w	PFB0385w> apicoplast ACP	PY04779	PY04779> acyl carrier protein, putative
GO:0016684	oxidoreductase activity, acting on peroxide as acceptor	PVX_117470	Bax inhibitor-1, putative	N	N	N	N	PF14_0571	PF14_0571> conserved Plasmodium membrane protein, unknown function	PY05518	PY05518> hypothetical protein
GO:0016684	oxidoreductase activity, acting on peroxide as acceptor	PVX_079865	hsp70 interacting protein, putative	N	N	N	N	PFE1370w	PFE1370w> hsp70 interacting protein, putative	PY00398	PY00398> 58 kda phosphoprotein (heat shock-related protein) (hrp).
GO:0016684	oxidoreductase activity, acting on peroxide as acceptor	PVX_084630	glutathione peroxidase, putative	Y	N	N	N	PFL0595c	PFL0595c> glutathione peroxidase
GO:0031072	heat shock protein binding	PVX_099370	DNAJ-like molecular chaperone protein, putative	Y	N	N	N	PFI0935w	PFI0935w> DNAJ-like molecular chaperone protein, putative	PY05339	PY05339> hypothetical protein
GO:0031072	heat shock protein binding	PVX_081630	ubiquitin carboxyl-terminal hydrolase family 2, putative	N	N	N	N	MAL7P1.147	MAL7P1.147> ubiquitin carboxyl-terminal hydrolase, putative	PY01440	PY01440> Ubiquitin carboxyl-terminal hydrolase family 2, putative
GO:0031072	heat shock protein binding	PVX_098795	hypothetical protein	N	N	N	N	PFI0336w	PFI0336w> conserved Plasmodium protein, unknown function	PY05145	PY05145> hypothetical protein
GO:0031072	heat shock protein binding	PVX_089725	Coatomer zeta-1 subunit, putative	N	N	N	N	PFD0745c	PFD0745c> nonclathrin coat protein zeta2-cop-related protein, putative	PY04027	PY04027> nonclathrin coat protein zeta1-COP, putative
GO:0031072	heat shock protein binding	PVX_099520	ubiquitin-like protein, putative	N	N	N	N	PFI1085w	PFI1085w> ubiquitin-like protein, putative	PY00183	PY00183> Ubiquitin family, putative
GO:0031072	heat shock protein binding	PVX_101480	hypothetical protein, conserved	N	N	N	N	PFL2490c	PFL2490c> conserved Plasmodium protein, unknown function	PY01704	PY01704> hypothetical protein
GO:0031072	heat shock protein binding	PVX_122755	translocation protein SEC63, putative	Y	N	N	N	PF13_0102	PF13_0102> DnaJ/SEC63 protein, putative	PY03272	PY03272> 34157-30943
GO:0031072	heat shock protein binding	Pv_PF14_0191_PKH_132930	hypothetical protein|hypothetical protein, conserved in Plasmodium species|missing gene in syntenic region|correct Pf, Pk orthologs	N	N	N	N
GO:0031072	heat shock protein binding	Pv_PFL1005c_PKH_143750	chromodomain protein|chromodomain protein, putative|missing gene in syntenic region|correct Pf, Pk orthologs	N	N	N	N
GO:0031072	heat shock protein binding	PVX_089705	arsenical pump-driving ATPase, putative	N	N	N	N	PFD0725c	PFD0725c> arsenical pump-driving ATPase, putative	PY02198	PY02198> arsenite transport subunit A
GO:0031072	heat shock protein binding	PVX_092440	casein kinase I, putative	N	N	N	N	PF11_0377-a PF11_0377-b PF11_0377-c	PF11_0377-b> casein kinase 1, PfCK1	PY06011	PY06011> casein kinase i
GO:0031072	heat shock protein binding	PVX_087965	cloroquine resistance associated protein Cg8, putative	N	N	N	N	PF07_0032	PF07_0032> Cg8 protein	PY05064	PY05064> Plasmodium falciparum CG8
GO:0031072	heat shock protein binding	PVX_092765	hypothetical protein, conserved	Y	N	N	N	PF11_0443	PF11_0443> DNAJ protein, putative	PY01970	PY01970> hypothetical protein
GO:0008324	cation transmembrane transporter activity	PVX_080285	vacuolar ATP synthetase, putative	Y	N	N	N	PFE0965c	PFE0965c> vacuolar ATP synthetase	PY06066	PY06066> V-type ATPase, C subunit, putative
GO:0008324	cation transmembrane transporter activity	PVX_123030	superoxide dismutase	N	N	N	N	PF08_0071	PF08_0071> Fe-superoxide dismutase	PY05422	PY05422> Iron/manganese superoxide dismutases, putative
GO:0008324	cation transmembrane transporter activity	PVX_002900	hypothetical protein, conserved	N	N	N	N	PFB0570w	PFB0570w> SPATR protein, putative	PY02991	PY02991> putative secreted protein with altered thrombospondin domain
GO:0008324	cation transmembrane transporter activity	PVX_086990	vacuolar ATP synthase subunit E, putative	Y	Y	N	N	PFI1670c	PFI1670c> vacuolar ATP synthase subunit E, putative	PY06101	PY06101> ATP synthase subunit
GO:0008324	cation transmembrane transporter activity	Pv_PF14_0176	hypothetical protein|missing gene in syntenic region|Pf, no Pk ortholog but synteny messed up for Pk	N	N	N	N
GO:0008324	cation transmembrane transporter activity	PVX_087705	hypothetical protein, conserved	N	N	N	N	MAL7P1.11	MAL7P1.11> conserved Plasmodium protein, unknown function	PY02321	PY02321> hypothetical protein
GO:0008324	cation transmembrane transporter activity	PVX_079715	hypothetical protein, conserved	N	N	N	N	PFE1550w	PFE1550w> conserved Plasmodium protein, unknown function	PY07379	PY07379> hypothetical protein
GO:0008324	cation transmembrane transporter activity	PVX_099035	hypothetical protein, conserved	N	N	N	N	PFI0580c	PFI0580c> Falstatin, putative		PY03424> hypothetical protein
GO:0008324	cation transmembrane transporter activity	PVX_092555	WD domain, G-beta repeat domain containing protein	N	N	N	N	PF11_0400	PF11_0400> conserved Plasmodium protein, unknown function	PY05176	PY05176> ERYTHROCYTE MEMBRANE PROTEIN PFEMP3
GO:0008324	cation transmembrane transporter activity	PVX_082740	hypothetical protein, conserved	N	N	N	N	MAL13P1.179	MAL13P1.179> conserved Plasmodium protein, unknown function	PY01509	PY01509> hypothetical protein
GO:0008324	cation transmembrane transporter activity	PVX_122040	hypothetical protein, conserved	N	N	N	N	MAL13P1.21	MAL13P1.21> conserved Plasmodium protein, unknown function	PY01534	PY01534> CCAAT-box DNA binding protein subunit B
GO:0008324	cation transmembrane transporter activity	PVX_085040	hypothetical protein, conserved	N	N	N	N	PF14_0279	PF14_0279> conserved Plasmodium protein, unknown function	PY01270	PY01270> hypothetical protein
GO:0008324	cation transmembrane transporter activity	PVX_085155	CorA-like Mg2+ transporter protein, putative	Y	N	N	N	PF14_0255	PF14_0255> CorA-like Mg2+ transporter protein, putative	PY07158	PY07158> Guillardia theta Mrs2p
GO:0008324	cation transmembrane transporter activity	PVX_111595	citrate synthase, mitochondrial precursor, putative	N	N	N	N	PF10_0218	PF10_0218> citrate synthase, mitochondrial precursor, putative	PY01660	PY01660> probable citrate synthase, mitochondrial precursor
GO:0008324	cation transmembrane transporter activity	PVX_091650	RNA splicing protein MRS2, mitochondrial precursor, putative	Y	N	N	N	PF11_0210	PF11_0210> Metal ion channel - Mg2+, Co2+ and Ni2+	PY00890	PY00890> hypothetical protein
GO:0008324	cation transmembrane transporter activity	PVX_114705	vacuolar ATP synthase 21 kDa proteolipid subunit, putative	Y	Y	N	N	MAL13P1.271	MAL13P1.271> V-type ATPase, putative	PY05899	PY05899> ATP synthase subunit C, putative
GO:0008324	cation transmembrane transporter activity	PVX_084550	hypothetical protein	N	N	N	N
GO:0008324	cation transmembrane transporter activity	PVX_123680	hypothetical protein, conserved	N	N	N	N	PFL1000c	PFL1000c> conserved Plasmodium protein, unknown function	PY04906	PY04906> hypothetical protein
GO:0008324	cation transmembrane transporter activity	PVX_092045	hypothetical protein, conserved	N	N	N	N	PF11_0296 PFI0525w	PF11_0296> conserved protein, unknown function	PY00852 PY03468 PY07707	PY03468> nucleotide-binding protein
GO:0008324	cation transmembrane transporter activity	PVX_082585	hypothetical protein, conserved	N	N	N	N	PF13_0181	PF13_0181> conserved Plasmodium protein, unknown function
GO:0008324	cation transmembrane transporter activity	PVX_095145	hypothetical protein, conserved	N	N	N	N	PFC0965w	PFC0965w> conserved Plasmodium protein, unknown function	PY03666	PY03666> hypothetical protein
GO:0008324	cation transmembrane transporter activity	PVX_123345	iron-sulfur subunit of succinate dehydrogenase, putative	N	N	N	N	PFL0630w	PFL0630w> iron-sulfur subunit of succinate dehydrogenase	PY04921	PY04921> succinate dehydrogenase iron-sulfur subunit
GO:0008324	cation transmembrane transporter activity	PVX_122910	hypothetical protein, conserved	N	N	N	N	MAL7P1.67	MAL7P1.67> conserved Plasmodium protein, unknown function
GO:0008324	cation transmembrane transporter activity	PVX_115385	hypothetical protein, conserved	N	N	N	N	PF13_0357	PF13_0357> conserved Plasmodium protein, unknown function	PY05706	PY05706> hypothetical protein
GO:0008324	cation transmembrane transporter activity	PVX_001715	early transcribed membrane protein (ETRAMP)	N	N	N	N
GO:0008324	cation transmembrane transporter activity	PVX_119350	1-cys-glutaredoxin-like protein-1, putative	N	N	N	N	PF07_0036 PFC0205c PFF0340c	PFC0205c> 1-cys-glutaredoxin-like protein-1	900.m00052 PY00223 PY07597	PY03169> 1-cys-glutaredoxin-like protein-1
GO:0008324	cation transmembrane transporter activity	PVX_115045	cytochrome c oxidase subunit 2a, putative	Y	N	N	N	PF13_0327	PF13_0327> cytochrome c oxidase subunit 2, putative	PY01089	PY01089> hypothetical protein
GO:0048015	phosphoinositide-mediated signaling	PVX_080480	phosphatidylinositol 3-kinase, putative	Y	N	N	Y	PFE0765w	PFE0765w> phosphatidylinositol 3-kinase, putative	PY00334	PY00334> phosphatidylinositol 3-kinase vps34-like
GO:0048015	phosphoinositide-mediated signaling	PVX_113835	thiamin-phosphate pyrophosphorylase, putative	N	N	N	N	PFF0680c PFL1920c	PFF0680c> thiamin-phosphate pyrophosphorylase, putative	PY04023	PY04023> hypothetical protein
GO:0048015	phosphoinositide-mediated signaling	PVX_083130	hypothetical protein, conserved	N	N	N	N	PF13_0239	PF13_0239> conserved Plasmodium protein, unknown function	PY06209	PY06209> Plasmodium falciparum CG2
GO:0048015	phosphoinositide-mediated signaling	PVX_087710	hypothetical protein, conserved	N	N	N	N	PF07_0013	PF07_0013> conserved Plasmodium protein, unknown function
GO:0048015	phosphoinositide-mediated signaling	PVX_082625	hypothetical protein, conserved	N	N	N	N	PF13_0187	PF13_0187> conserved Plasmodium protein, unknown function	PY01409	PY01409> DNA replication helicase DNA2.
GO:0048015	phosphoinositide-mediated signaling	PVX_081270	phosphatidylinositol-4-phosphate 5-kinase, putative	Y	N	N	Y	PFA0515w	PFA0515w> phosphatidylinositol-4-phosphate-5-kinase	PY02398	PY02398> phosphatidylinositol phosphate kinase 6
GO:0048015	phosphoinositide-mediated signaling	PVX_084335	phosphoesterase, putative	N	N	N	N	PFL0300c	PFL0300c> protein phosphatase, putative	PY00915	PY00915> Ser/Thr protein phosphatase, putative
GO:0048015	phosphoinositide-mediated signaling	PVX_083335	plasma membrane Ca2+ ATPase, putative	N	N	N	N	MAL13P1.246	MAL13P1.246> conserved Plasmodium membrane protein, unknown function	PY06372	PY06372> hypothetical protein
GO:0048015	phosphoinositide-mediated signaling	PVX_090895	hypothetical protein, conserved	N	N	N	N	PF11_0054	PF11_0054> conserved Plasmodium protein, unknown function	PY03716	PY03716> Arabidopsis thaliana BRAHMA ortholog
GO:0048015	phosphoinositide-mediated signaling	PVX_111150	RNA helicase, putative	N	N	N	N	PF10_0309	PF10_0309> DEAD/DEAH box helicase, putative		PY02224> DEAD box polypeptide, Y chromosome-related
GO:0048015	phosphoinositide-mediated signaling	PVX_001935	hypothetical protein, conserved	N	N	N	N	PF10_0208	PF10_0208> endomembrane protein 70, putative	PY02254	PY02254> multispanning membrane protein, putative-related
GO:0048015	phosphoinositide-mediated signaling	PVX_111125	hypothetical protein	N	N	N	N	PF10_0313	PF10_0313> mitochondrial preribosomal assembly protein rimM precursor, putative	PY04560	PY04560> blood-stage membrane protein Ag-1
GO:0048015	phosphoinositide-mediated signaling	Pv_PKH_060970_PF10_0248	hypothetical protein, conserved in Plasmodium species|hypothetical protein|missing gene in syntenic region|correct Pf, Pk orthologs	N	N	N	N
GO:0048015	phosphoinositide-mediated signaling	PVX_098050	phosphatidylinositol 4-kinase, putative	Y	N	N	Y	PFE0485w	PFE0485w> phosphatidylinositol 4-kinase, putative	PY04039	PY04039> phosphatidylinositol 4-kinase-related
GO:PM15049814	Identification of an endoplasmic reticulum-resident calcium-binding protein with multiple EF-hand motifs in asexual stages of Plasmodium falciparum.. (Journal Article) Molecular and biochemical parasitology (1997) 89:283-93	PVX_121885	cytoadherence linked asexual protein, CLAG, putative	Y	Y	Y	N	MAL7P1.229 PFB0935w PFC0110w PFC0120w PFI1730w	PFC0110w> Cytoadherence linked asexual protein 3.2	PY02932 PY04666 PY06117	PY02932> PyRhopH1A-related
GO:PM15049814	Identification of an endoplasmic reticulum-resident calcium-binding protein with multiple EF-hand motifs in asexual stages of Plasmodium falciparum.. (Journal Article) Molecular and biochemical parasitology (1997) 89:283-93	PVX_099930	high molecular weight rhoptry protein-2, putative	Y	Y	Y	N	PFI1445w	PFI1445w> High molecular weight rhoptry protein-2	PY05295 PY05296	PY05295> hypothetical protein
GO:PM15049814	Identification of an endoplasmic reticulum-resident calcium-binding protein with multiple EF-hand motifs in asexual stages of Plasmodium falciparum.. (Journal Article) Molecular and biochemical parasitology (1997) 89:283-93	Pv099925	high molecular weight rhoptry protein 2, putative	N	N	N	N
GO:PM15049814	Identification of an endoplasmic reticulum-resident calcium-binding protein with multiple EF-hand motifs in asexual stages of Plasmodium falciparum.. (Journal Article) Molecular and biochemical parasitology (1997) 89:283-93	PVX_124060	merozoite surface protein-9 precursor	N	Y	Y	N	PFL1385c	PFL1385c> Merozoite Surface Protein 9, MSP-9	PY02883	PY02883> merozoite surface protein-9 precursor, putative
GO:PM15049814	Identification of an endoplasmic reticulum-resident calcium-binding protein with multiple EF-hand motifs in asexual stages of Plasmodium falciparum.. (Journal Article) Molecular and biochemical parasitology (1997) 89:283-93	PVX_003825	serine-repeat antigen 4 (SERA)	N	Y	Y	N	PFB0330c PFB0335c PFB0340c PFB0345c PFB0350c PFB0355c PFB0360c PFI0135c	PFB0360c> serine repeat antigen 1 (SERA-1)	PY00291 PY00292 PY00293 PY02062	PY00292> Papain family cysteine protease, putative
GO:PM15049814	Identification of an endoplasmic reticulum-resident calcium-binding protein with multiple EF-hand motifs in asexual stages of Plasmodium falciparum.. (Journal Article) Molecular and biochemical parasitology (1997) 89:283-93	PVX_084680	hypothetical protein, conserved	N	N	N	N	PF14_0353	PF14_0353> conserved Plasmodium protein, unknown function	PY04927	PY04927> hypothetical protein
GO:PM15049814	Identification of an endoplasmic reticulum-resident calcium-binding protein with multiple EF-hand motifs in asexual stages of Plasmodium falciparum.. (Journal Article) Molecular and biochemical parasitology (1997) 89:283-93	PVX_003830	serine-repeat antigen 5 (SERA)	N	Y	Y	N	PFB0330c PFB0335c PFB0340c PFB0345c PFB0350c PFB0355c PFB0360c PFI0135c	PFB0355c> serine repeat antigen 2 (SERA-2)	PY00291 PY00292 PY00293 PY02062	PY00291> SERA-3
GO:PM15049814	Identification of an endoplasmic reticulum-resident calcium-binding protein with multiple EF-hand motifs in asexual stages of Plasmodium falciparum.. (Journal Article) Molecular and biochemical parasitology (1997) 89:283-93	PVX_099410	hypothetical protein, conserved	N	N	Y	N	PFI0975c	PFI0975c> conserved Plasmodium protein, unknown function	PY05377	PY05377> hypothetical protein
GO:PM15049814	Identification of an endoplasmic reticulum-resident calcium-binding protein with multiple EF-hand motifs in asexual stages of Plasmodium falciparum.. (Journal Article) Molecular and biochemical parasitology (1997) 89:283-93	PVX_095165	protein kinase, putative	N	N	N	N	PFC0945w	PFC0945w> protein kinase, putative	PY02676	PY02676> putative protein kinase
GO:PM15049814	Identification of an endoplasmic reticulum-resident calcium-binding protein with multiple EF-hand motifs in asexual stages of Plasmodium falciparum.. (Journal Article) Molecular and biochemical parasitology (1997) 89:283-93	PVX_094920	hypothetical protein, conserved	N	N	Y	N	PF10_0138	PF10_0138> conserved Plasmodium protein, unknown function	PY04748	PY04748> hypothetical protein
GO:PM15049814	Identification of an endoplasmic reticulum-resident calcium-binding protein with multiple EF-hand motifs in asexual stages of Plasmodium falciparum.. (Journal Article) Molecular and biochemical parasitology (1997) 89:283-93	PVX_085130	transporter, putative	N	N	N	N	PF14_0260	PF14_0260> metabolite/drug transporter, putative	PY05760	PY05760> hypothetical protein
GO:PM15049814	Identification of an endoplasmic reticulum-resident calcium-binding protein with multiple EF-hand motifs in asexual stages of Plasmodium falciparum.. (Journal Article) Molecular and biochemical parasitology (1997) 89:283-93	PVX_113870	hypothetical protein, conserved	N	N	N	N	PFF0710w	PFF0710w> conserved Plasmodium protein, unknown function	PY05678	PY05678> hypothetical protein
GO:PM15049814	Identification of an endoplasmic reticulum-resident calcium-binding protein with multiple EF-hand motifs in asexual stages of Plasmodium falciparum.. (Journal Article) Molecular and biochemical parasitology (1997) 89:283-93	PVX_082695	merozoite surface protein 7 (MSP7), putative	N	N	N	N		PF13_0191> conserved Plasmodium protein, unknown function	PY02149	PY02149> hypothetical protein
GO:PM15049814	Identification of an endoplasmic reticulum-resident calcium-binding protein with multiple EF-hand motifs in asexual stages of Plasmodium falciparum.. (Journal Article) Molecular and biochemical parasitology (1997) 89:283-93	PVX_086930	cytoadherence linked asexual protein (CLAG), putative	Y	Y	Y	N	MAL7P1.229 PFB0935w PFC0110w PFC0120w PFI1730w	PFI1730w> cytoadherence linked asexual protein 9(CLAG9)	PY02932 PY04666 PY06117	PY06117> PyRhopHA1 paralog
GO:0005840	ribosome	PVX_096265	40S ribosomal protein S5, putative	Y	Y	N	N	PF07_0088	PF07_0088> 40S ribosomal protein S5, putative	PY06068	PY06068> ribosomal protein S7
GO:0005840	ribosome	PVX_094375	40S ribosomal protein S20e, putative	Y	N	Y	Y	PF10_0038	PF10_0038> 40S ribosomal protein S20e, putative	PY00943	PY00943> ribosomal protein S10
GO:0005840	ribosome	PVX_117170	40S ribosomal protein S3, putative	Y	N	N	Y	PF14_0627	PF14_0627> 40S ribosomal protein S3, putative
GO:0005840	ribosome	PVX_101035	40S ribosomal protein S17, putative	Y	N	N	N	PFL2055w	PFL2055w> 40S ribosomal protein S17, putative	PY04103	PY04103> Ribosomal S17, putative
GO:0005840	ribosome	PVX_122710	40S ribosomal protein S15, putative	Y	Y	N	N	MAL13P1.92	MAL13P1.92> 40S ribosomal protein S15/S19, putative	PY00188	PY00188> ribosomal protein S19
GO:0005840	ribosome	PVX_095080	40S ribosomal protein S3a, putative	Y	Y	N	N	PFC1020c	PFC1020c> 40S ribosomal protein S3A, putative	PY02291	PY02291> 40S ribosomal protein S3a-related
GO:0005840	ribosome	PVX_086020	40S ribosomal protein S8e, putative	Y	Y	N	N	PF14_0083	PF14_0083> 40S ribosomal protein S8e, putative	PY01682	PY01682> Ribosomal protein S8e, putative
GO:0005840	ribosome	PVX_118145	40S ribosomal protein S2, putative	Y	Y	N	N	PF14_0448	PF14_0448> 40S ribosomal protein S2, putative	PY06704	PY06704> ribosomal protein S5
GO:0005840	ribosome	PVX_080400	60S ribosomal protein L12, putative	Y	N	N	Y	PFE0850c	PFE0850c> 60S ribosomal protein L12, putative	PY04344	PY04344> probable 60s ribosomal protein l12
GO:0005840	ribosome	PVX_123070	60S ribosomal protein L13, putative	Y	Y	N	N	PF08_0075	PF08_0075> 60S ribosomal protein L13-2, putative	PY06465	PY06465> Ribosomal protein L13e
GO:0005840	ribosome	Pv_PF14_0598_PKH_124290	glyceraldehyde-3-phosphate dehydrogenase|glyceraldehyde-3-phosphate dehydrogenase, putative|missing gene in syntenic region|correct Pf, Pk orthologs	N	N	N	N
GO:0005840	ribosome	PVX_084645	hypothetical protein, conserved	N	N	N	N	PF14_0360	PF14_0360> eIF2A	PY02477	PY02477> unknown protein
GO:0005840	ribosome	PVX_119545	WD domain, G-beta repeat domain containing protein	N	N	Y	Y	PFC0365w	PFC0365w> PRP19-like protein, putative	PY02344	PY02344> hypothetical protein
GO:0005840	ribosome	PVX_083000	40S ribosomal protein S6, putative	Y	Y	Y	Y	PF13_0228	PF13_0228> 40S ribosomal protein S6, putative	PY06397	PY06397> Ribosomal protein S6e, putative
GO:0005840	ribosome	PVX_083465	60S ribosomal protein L17, putative	Y	N	Y	Y	PF13_0268	PF13_0268> 60S ribosomal protein L17, putative	PY00934	PY00934> ribosomal protein L22
GO:0005840	ribosome	PVX_090000	hypothetical protein, conserved	N	Y	N	N	PFD0880w	PFD0880w> proteasome regulatory component, putative	PY03267	PY03267> unknown protein, putative
GO:0005840	ribosome	PVX_086305	ribosomal S27a, putative	Y	N	Y	Y	PF14_0027	PF14_0027> 40S ribosomal protein S31/UBI, putative	PY00122 PY03337	PY00122> ubiquitin c-terminal extension protein UBIcep86
GO:0005840	ribosome	PVX_090950	40S ribosomal protein S4, putative	Y	Y	Y	Y	PF11_0065	PF11_0065> 40S ribosomal protein S4, putative	PY03779	PY03779> ribosomal protein S4 X isoform
GO:0005840	ribosome	PVX_114445	pyruvate kinase, putative	N	Y	Y	Y	PFF1300w	PFF1300w> pyruvate kinase	PY04645	PY04645> pyruvate kinase
GO:0005840	ribosome	PVX_100890	long-chain-fatty-acid--CoA ligase, putative	N	N	N	N	PFL1880w	PFL1880w> acyl-CoA synthetase, PfACS11	PY00791	PY00791> AMP-binding enzyme, putative
GO:0005840	ribosome	PVX_085735	60S ribosomal protein L10, putative	Y	Y	N	N	PF14_0141	PF14_0141> 60S ribosomal protein L10, putative	PY07431	PY07431> Ribosomal L10, putative
GO:0005840	ribosome	PVX_080050	karyopherin beta, putative	N	Y	Y	Y	PFE1195w	PFE1195w> karyopherin beta	PY00155	PY00155> karyopherin beta
GO:0005840	ribosome	PVX_101135	hypothetical protein, conserved	N	N	N	N	PFL2150c	PFL2150c> CCCH-type Zn-finger protein, putative	PY00986	PY00986> hypothetical protein
GO:0005840	ribosome	PVX_086240	acid phosphatase, putative	N	N	N	Y	PF14_0036	PF14_0036> phosphatase, putative
GO:0005840	ribosome	PVX_084135	mitochondrial carrier protein, putative	N	N	N	N	PFL0110c	PFL0110c> mitochondrial phosphate carrier protein	PY00463	PY00463> PfMPC
GO:0005840	ribosome	PVX_092115	60S ribosomal protein L38-1, putative	Y	N	N	N	PF11_0312	PF11_0312> 60S ribosomal protein L38e, putative
GO:0005840	ribosome	PVX_119345	60S Ribosomal protein L44, putative	Y	N	N	Y	PFC0200w	PFC0200w> 60S Ribosomal protein L44, putative	PY03170	PY03170> Ribosomal protein L44, putative
GO:0005840	ribosome	PVX_092820	60S ribosomal protein L41, putative	Y	N	N	N	PF11_0455a	PF11_0455a> 60S ribosomal protein L41, putative	PY06956	PY06956> hypothetical protein
GO:0005840	ribosome	PVX_123755	hypothetical protein, conserved	N	N	N	N	PFL1080c	PFL1080c> ATP-binding protein, putative
GO:0005840	ribosome	PVX_085920	eukaryotic translation initiation factor 2 gamma subunit, putative	N	Y	N	N	PF14_0104	PF14_0104> eukaryotic translation initiation factor 2 gamma subunit, putative	PY04028	PY04028> translation initiation factor eIF-2
GO:0005840	ribosome	PVX_114040	60S ribosomal protein L27a, putative	Y	N	Y	Y	PFF0885w	PFF0885w> 60S ribosomal protein L27a, putative	PY03375	PY03375> ribosomal protein L27a
GO:0005840	ribosome	PVX_114910	40S ribosomal protein S13, putative	Y	N	N	N	PF13_0316	PF13_0316> 40S ribosomal protein S13, putative	PY03929	PY03929> ribosomal protein S15, putative
GO:0005840	ribosome	PVX_116715	60S ribosomal protein L9, putative	Y	Y	N	N	PF13_0129	PF13_0129> 60S ribosomal protein L6, putative	PY01587	PY01587> ribosomal protein L6, putative
GO:0005840	ribosome	PVX_116630	lactate dehydrogenase	N	Y	N	Y	PF13_0141 PFF0895w	PF13_0141> L-lactate dehydrogenase	PY03376 PY03885	PY03885> l-lactate dehydrogenase
GO:0005840	ribosome	PVX_118375	methionine-tRNA ligase, putative	N	N	N	N	PF14_0401	PF14_0401> tRNA binding protein, putative	PY02994	PY02994> putative methionyl-tRNA synthetase
GO:0005840	ribosome	PVX_082970	60S ribosomal protein L18, putative	Y	Y	N	N	MAL13P1.209	MAL13P1.209> 60S ribosomal protein L18-2, putative	PY01390	PY01390> Eukaryotic ribosomal protein L18, putative
GO:0005840	ribosome	PVX_083450	hypothetical protein, conserved	N	N	N	N	MAL13P1.257	MAL13P1.257> conserved Plasmodium protein, unknown function	PY06217	PY06217> hypothetical protein
GO:0005840	ribosome	PVX_085840	nuclear transport factor 2, putative	N	Y	N	N	PF14_0122	PF14_0122> nuclear transport factor 2, putative	PY00424	PY00424> nuclear transport factor 2
GO:0005840	ribosome	PVX_113860	60S ribosomal protein L19, putative	Y	N	Y	Y	PFF0700c	PFF0700c> 60S ribosomal protein L19, putative	PY05486	PY05486> 60S ribosomal protein L19
GO:0005840	ribosome	PVX_091865	60S ribosomal protein L35, putative	Y	N	Y	Y	PF11_0260	PF11_0260> 60S ribosomal protein L35, putative	PY03511	PY03511> ribosomal protein L29, putative
GO:0005840	ribosome	PVX_085490	glutathione reductase, putative	N	N	N	Y	PF14_0192 PFI1170c	PF14_0192> glutathione reductase	PY01204 PY02397	PY01204> glutathione reductase
GO:0005840	ribosome	PVX_085275	60S ribosomal protein family L5, putative	Y	Y	Y	Y	PF14_0230	PF14_0230> 60S ribosomal protein L5, putative	PY06459	PY06459> Ribosomal L18p/L5e family, putative
GO:0005840	ribosome	PVX_096340	60S ribosomal protein L11, putative	Y	N	N	N	PF07_0079	PF07_0079> 60S ribosomal protein L11a, putative	PY02461	PY02461> ribosomal protein L11-like
GO:0005840	ribosome	PVX_117420	60S ribosomal protein L27, putative	Y	Y	N	N	PF14_0579	PF14_0579> 60S ribosomal protein L27, putative	PY01750	PY01750> 60S ribosomal protein L27 homolog
GO:0005840	ribosome	PVX_092805	40S ribosomal protein S21, putative	Y	N	N	N	PF11_0454	PF11_0454> 40S ribosomal protein S21e, putative	PY06953	PY06953> hypothetical protein
GO:0005840	ribosome	PVX_113595	T-complex protein 1, zeta subunit, putative	N	N	N	N	PFF0430w	PFF0430w> chaperone, putative	PY02258	PY02258> putative chaperonin
GO:0005840	ribosome	PVX_080365	Eukaryotic translation initiation factor 3 subunit 9, putative	N	Y	Y	Y	PFE0885w	PFE0885w> eukaryotictranslation initiation factor 3 subunit, putative	PY01620	PY01620> hypothetical protein
GO:0005840	ribosome	PVX_003945	eIF-4A-like DEAD family RNA helicase, putative	N	Y	N	N	PFB0445c	PFB0445c> DEAD box helicase, UAP56	PY00326	PY00326> DEAD/DEAH box helicase, putative
GO:0005840	ribosome	PVX_090160	40S ribosomal protein S19s, putative	Y	Y	Y	Y	PFD1055w	PFD1055w> 40S ribosomal protein S19, putative	PY04062	PY04062> Ribosomal protein S19e, putative
GO:0005840	ribosome	Pv_PKH_021570	hypothetical protein, conserved in Plasmodium species|orthologous gene downstream in Pk|pk subtelomeric	N	N	N	N
GO:0005840	ribosome	PVX_089425	heat shock 70 kDa protein, putative	N	Y	Y	Y	MAL7P1.228 PF08_0054 PFI0875w	PF08_0054> heat shock 70 kDa protein	PY05001 PY06158	PY06158> heat shock protein 70
GO:0005840	ribosome	PVX_089750	60S ribosomal protein L15-1, putative	Y	Y	Y	Y	PFD0770c	PFD0770c> 60S ribosomal protein L15, putative		PY02811> Ribosomal L15
GO:0005840	ribosome	PVX_091145	60S ribosomal protein L36, putative	Y	Y	N	Y	PF11_0106	PF11_0106> apicoplast ribosomal protein L36e precursor, putative	PY06787	PY06787> Ribosomal protein L36e
GO:0005840	ribosome	PVX_087950	heat shock protein 86, putative	N	N	Y	Y	PF07_0029	PF07_0029> heat shock protein 86	PY00131 PY00582	PY00131> putative heat shock protein 81-2
GO:0005840	ribosome	PVX_098830	proteasome activator complex subunit 3, putative	N	N	Y	Y	PFI0370c	PFI0370c> subunit of proteaseome activator complex, putative	PY04117	PY04117> Proteasome activator pa28 beta subunit, putative
GO:0005840	ribosome	PVX_080245	40S ribosomal protein S9, putative	Y	Y	Y	Y	PFE1005w	PFE1005w> 40S ribosomal protein S9, putative	PY02191	PY02191> ribosomal protein S4, putative
GO:0005840	ribosome	PVX_002615	small nuclear ribonucleoprotein Sm D2, putative	N	N	N	Y	PFB0865w	PFB0865w> small nuclear ribonucleoprotein, putative	PY01248	PY01248> small nuclear ribonucleoprotein.
GO:0005840	ribosome	PVX_002835	T-complex protein 1, theta subunit, putative	N	N	N	N	PFB0635w	PFB0635w> T-complex protein 1, putative	PY03932	PY03932> T-complex protein 1
GO:0005840	ribosome	PVX_000590	eukaryotic translation initiation factor 3 subunit 2, putative	N	N	Y	Y	MAL7P1.81	MAL7P1.81> eukaryotic translation initiation factor 3 37.28 kDa subunit, putative	PY00595	PY00595> eukaryotic translation initiation factor 3 39 kDa subunit
GO:0005840	ribosome	PVX_082965	60S ribosomal protein L18a, putative	Y	Y	N	N	PF13_0224	PF13_0224> 60S ribosomal protein L18, putative	PY01391	PY01391> Ribosomal L18ae protein family
GO:0005840	ribosome	PVX_089280	60S ribosomal protein L22, putative	Y	N	N	N	PF08_0039	PF08_0039> 60S ribosomal protein L22, putative	PY04247	PY04247> ribosomal protein L22-related
GO:0005840	ribosome	PVX_114865	T-complex protein 1, delta subunit, putative	N	Y	N	Y	MAL13P1.283	MAL13P1.283> TCP-1/cpn60 chaperonin family, putative	PY02937	PY02937> chaperonin containing TCP-1 delta subunit
GO:0005840	ribosome	PVX_117000	hypothetical protein, conserved	N	N	N	N	PF14_0661	PF14_0661> conserved Plasmodium protein, unknown function	PY03646	PY03646> similar to unknown protein
GO:0005840	ribosome	PVX_122100	hypothetical protein, conserved	N	N	N	N	MAL13P1.26	MAL13P1.26> conserved Plasmodium protein, unknown function	PY02189	PY02189> similar to translational activator
GO:0005840	ribosome	PVX_113750	Eukaryotic translation initiation factor 3 subunit 6 interacting protein, putative	N	N	Y	Y	PFF0590c	PFF0590c> homologue of human HSPC025	PY06519	PY06519> Drosophila melanogaster RE21692p, putative
GO:0005840	ribosome	PVX_094505	hypothetical protein, conserved	N	N	Y	Y	PF10_0063	PF10_0063> DNA/RNA-binding protein, putative
GO:0005840	ribosome	PVX_111330	ribosomal protein L3, putative	Y	Y	Y	Y	PF10_0272	PF10_0272> 60S ribosomal protein L3, putative	PY05881	PY05881> ribosomal protein L3, putative
GO:0005840	ribosome	PVX_116700	60S ribosomal protein L23a, putative	Y	Y	N	N	PF13_0132	PF13_0132> 60S ribosomal protein L23a, putative	PY04600	PY04600> 60S ribosomal protein L23a
GO:0005840	ribosome	PVX_123075	40S ribosomal protein S16, putative	Y	Y	Y	Y	PF08_0076	PF08_0076> 40S ribosomal protein S16, putative	PY06464	PY06464> ribosomal protein S9
GO:0005840	ribosome	PVX_084955	60S ribosomal protein L14, putative	Y	N	N	N	PF14_0296	PF14_0296> 60S ribosomal protein L14, putative	PY02173	PY02173> 60S ribosomal protein L14
GO:0005840	ribosome	PVX_091515	GTP-binding nuclear protein Ran, putative	N	N	N	N	PF11_0183	PF11_0183> GTP-binding nuclear protein ran/tc4	PY04253	PY04253> GTP-binding nuclear protein ran/tc4
GO:0005840	ribosome	PVX_084850	microsomal signal peptidase 12 kDa subunit, putative	N	N	N	N	PF14_0317	PF14_0317> Microsomal signal peptidase protein, putative	PY06001	PY06001> signal peptidase 12kDa subunit
GO:0005840	ribosome	PVX_084480	hypothetical protein, conserved	N	N	N	N	PFL0450c	PFL0450c> conserved Plasmodium protein, unknown function	PY06694	PY06694> hypothetical protein
GO:0005840	ribosome	PVX_080440	40S ribosomal protein S14-2, putative	Y	N	N	N	PFE0810c	PFE0810c> 40S ribosomal protein S14, putative	PY01636	PY01636> ribosomal protein S11, putative
GO:0005840	ribosome	PVX_099535	phosphoglycerate kinase, putative	N	Y	Y	Y	PFI1105w	PFI1105w> phosphoglycerate kinase	PY04547	PY04547> phosphoglycerate kinase
GO:0005840	ribosome	Pv_PFL0430w_PKH_130750	tim10 homologue, putative|Tim10 homologue, putative|missing gene in syntenic region|Pf and Pk not marked as orthologs	N	N	N	N
GO:0005840	ribosome	PVX_089025	activated protein kinase C receptor, putative	N	Y	N	N	PF08_0019	PF08_0019> receptor for activated C kinase homolog, PfRACK	PY00516	PY00516> hypothetical protein
GO:0005840	ribosome	PVX_094535	RNA binding protein, putative	N	N	Y	Y	PF10_0068	PF10_0068> RNA binding protein, putative	PY03354	PY03354> Gbp1p protein-related
GO:0005840	ribosome	PVX_117440	hypothetical protein, conserved	Y	N	N	N	PF14_0575a	PF14_0575a> ribosomal protein L29, putative
GO:0005840	ribosome	PVX_087825	40S ribosomal protein S29, putative	Y	N	N	N	MAL7P1.300	MAL7P1.300> 40S ribosomal protein S29, putative
GO:0005840	ribosome	PVX_122220	hypothetical protein, conserved	N	N	N	N	PF13_0042	PF13_0042> fork head domain protein, putative	PY00031	PY00031> Drosophila melanogaster RE68879p, putative
GO:0005840	ribosome	PVX_122180	U1A small nuclear ribonucleoprotein, putative	N	N	Y	Y	MAL13P1.35 PFI1695c	MAL13P1.35> U1 small nuclear ribonucleoprotein a, putative	PY01195 PY05612	PY05612> u1 small nuclear ribonucleoprotein a
GO:0005840	ribosome	PVX_122620	hypothetical protein, conserved	N	Y	N	N	MAL13P1.83	MAL13P1.83> exportin 1-like protein, putative	PY06555	PY06555> hypothetical protein
GO:0005840	ribosome	PVX_085420	40S ribosomal protein S25, putative	Y	N	N	N	PF14_0205	PF14_0205> 40S ribosomal protein S25, putative
GO:0005840	ribosome	PVX_092730	60S ribosomal protein L28, putative	Y	N	N	N	PF11_0437	PF11_0437> 60S ribosomal protein L28, putative
GO:0005840	ribosome	PVX_117795	hypothetical protein, conserved	N	N	Y	Y	PF14_0510	PF14_0510> p23 co-chaperone, putative	PY00792	PY00792> 34 kDa phosphoprotein
GO:0005840	ribosome	PVX_121980	40S ribosomal protein S7, putative	Y	Y	N	N	PF13_0014	PF13_0014> 40S ribosomal protein S7, putative	PY03900	PY03900> Ribosomal protein S7e
GO:0005840	ribosome	PVX_099225	hypothetical protein, conserved	N	N	N	N	PFI0780w	PFI0780w> conserved Plasmodium protein, unknown function	PY00953	PY00953> hypothetical protein
GO:0005840	ribosome	PVX_097760	60S ribosomal protein L31, putative	Y	N	Y	Y	PFE0185c	PFE0185c> 60S ribosomal protein L31, putative	PY00344	PY00344> Ribosomal protein L31e, putative
GO:0005840	ribosome	PVX_119465	T-complex protein 1, beta subunit, putative	N	N	N	N	PFC0285c	PFC0285c> T-complex protein beta subunit, putative	PY06837	PY06837> putative T-complex protein beta subunit
GO:0005840	ribosome	PVX_098045	hypothetical protein, conserved	N	N	N	N	PFE0480c	PFE0480c> conserved Plasmodium protein, unknown function	PY03252	PY03252> hypothetical protein
GO:0005840	ribosome	PVX_092120	60S acidic ribosomal protein P0, putative	Y	Y	N	N	PF11_0313	PF11_0313> 60S ribosomal protein P0	PY00659	PY00659> Ribosomal protein L10, putative
GO:0005840	ribosome	PVX_117030	RNA helicase-1, putative	N	Y	Y	Y	PF14_0655	PF14_0655> helicase 45	PY04360	PY04360> RNA helicase-1
GO:0005840	ribosome	PVX_091925	40S ribosomal protein S18, putative	Y	Y	Y	Y	PF11_0272	PF11_0272> 40S ribosomal protein S18, putative	PY07508	PY07508> ribosomal protein S13/S18
GO:0005840	ribosome	PVX_124095	macrophage migration inhibitory factor, putative	N	Y	N	N	PFL1420w	PFL1420w> macrophage migration inhibitory factor homologue	PY05452	PY05452> hypothetical protein
GO:0005840	ribosome	PVX_114480	4-methyl-5(B-hydroxyethyl)-thiazol monophosphate biosynthesis enzyme, putative	N	N	N	N	PFF1335c	PFF1335c> 4-methyl-5(B-hydroxyethyl)-thiazol monophosphate biosynthesis enzyme	PY04638	PY04638> Drosophila melanogaster CG1349 gene product
GO:0005840	ribosome	PVX_118275	hypothetical protein, conserved	N	N	N	N	PF14_0422	PF14_0422> conserved Plasmodium protein, unknown function	PY01679	PY01679> hypothetical protein
GO:0005840	ribosome	PVX_081610	aspartate-tRNA ligase, putative	N	N	N	N	PFA0145c	PFA0145c> aspartyl-tRNA synthetase, putative	PY01511	PY01511> aspartyl-tRNA synthetase, putative
GO:0005840	ribosome	PVX_121935	hypothetical protein	N	N	N	N
GO:0005840	ribosome	PVX_095390	40S ribosomal protein S15Aa, putative	Y	N	N	N	PFC0735w	PFC0735w> 40S ribosomal protein S15A, putative	PY04951	PY04951> ribosomal protein S8
GO:0005840	ribosome	PVX_085230	hypothetical protein, conserved	N	N	Y	Y	PF14_0239	PF14_0239> conserved Plasmodium protein, unknown function	PY06635	PY06635> hypothetical protein
GO:0005840	ribosome	PVX_098640	60S ribosomal protein L32, putative	Y	Y	Y	Y	PFI0190w	PFI0190w> 60S ribosomal protein L32, putative	PY01152	PY01152> Ribosomal protein L32
GO:0005840	ribosome	PVX_085730	ser/thr protein phosphatase, putative	N	N	N	N	PF14_0142	PF14_0142> serine/threonine protein phosphatase		PY07156> serine/threonine protein phosphatase alpha-3 isoform
GO:0005840	ribosome	PVX_119410	ubiquitin-conjugating enzyme E2, putative	N	N	Y	Y	PFC0255c	PFC0255c> ubiquitin conjugating enzyme E2, putative	PY05886	PY05886> Plasmodium vivax PV1H14205_P
GO:0005840	ribosome	PVX_000970	hypothetical protein, conserved	N	N	Y	Y	PFD0265w	PFD0265w> pre-mRNA splicing factor, putative	PY01669	PY01669> hypothetical protein
GO:0005840	ribosome	PVX_119440	glutaredoxin, putative	N	N	N	N	PFC0271c	PFC0271c> glutaredoxin 1	PY05305	PY05305> thioltransferase
GO:0005840	ribosome	PVX_090845	60S acidic ribosomal protein p1, putative	Y	N	N	N	PF11_0043	PF11_0043> 60S ribosomal protein P1, putative	PY06972	PY06972> acidic ribosomal protein P1 - hydromedusa
GO:0005840	ribosome	Pv_PFL0637c	hypothetical protein, pseudogene|missing gene in syntenic region|Pf says psuedogene, no gene model in Pk syntenic region	N	N	N	N
GO:0005840	ribosome	PVX_085270	ribosomal protein L7a, putative	Y	Y	Y	Y	PF14_0231	PF14_0231> 60S ribosomal protein L7-3, putative	PY06460	PY06460> 60S ribosomal protein L7a
GO:0005840	ribosome	PVX_118345	hypothetical protein, conserved	N	N	Y	Y	PF14_0407	PF14_0407> guanine nucleotide exchange factor, putative	PY00094	PY00094> Sec7 domain, putative
GO:0005840	ribosome	PVX_119530	T-complex protein 1, eta subunit, putative	N	N	Y	Y	PFC0350c	PFC0350c> TCP-1/cpn60 chaperonin family	PY01933	PY01933> chaperonin, 60 kDa
GO:0005840	ribosome	PVX_099465	ubiquitin conjugating enzyme E2, putative	N	N	N	N	PFI1030c	PFI1030c> ubiquitin conjugating enzyme, putative	PY03603	PY03603> Ubiquitin carrier protein-related
GO:0005840	ribosome	PVX_101040	rab GDP dissociation inhibitor beta, putative	N	N	Y	Y	PFL2060c	PFL2060c> rabGDI protein	PY04102	PY04102> rabGDI protein
GO:0005840	ribosome	PVX_122240	carbamoyl phosphate synthetase II, putative	N	Y	Y	Y	PF13_0044	PF13_0044> carbamoyl phosphate synthetase	PY04781 PY06257	PY04781> carbamoyl phosphate synthetase II-related
GO:0005840	ribosome	PVX_119395	hypothetical protein, conserved	N	N	N	Y	PFC0241w	PFC0241w> conserved Plasmodium protein, unknown function
GO:0005840	ribosome	PVX_091205	replication factor C subunit 5, putative	N	N	N	Y	PF11_0117	PF11_0117> replication factor C subunit 5, putative	PY01741	PY01741> Drosophila melanogaster BcDNA.LD06837, putative
GO:0005840	ribosome	PVX_124100	T-complex protein 1, gamma subunit, putative	N	N	N	N	PFL1425w	PFL1425w> t-complex protein 1, gamma subunit, putative	PY07337	PY07337> CCT chaperonin gamma subunit
GO:0005840	ribosome	PVX_084235	ubiquitin-conjugating enzyme E2 4, putative	N	N	Y	Y	PFL0190w	PFL0190w> ubiquitin conjugating enzyme E2, putative	PY03025	PY03025> putative ubiquitin-conjugating enzyme
GO:0005840	ribosome	PVX_116620	phosphoribosylpyrophosphate synthetase, putative	N	Y	N	Y	PF13_0143	PF13_0143> phosphoribosylpyrophosphate synthetase	PY00920	PY00920> phosphoribosylpyrophosphate synthetase
GO:0005840	ribosome	PVX_122990	hypothetical protein, conserved	N	N	N	N	PF07_0063	PF07_0063> conserved Plasmodium protein, unknown function	PY02881	PY02881> hypothetical protein
GO:0005840	ribosome	Pv_PKH_123370	hypothetical protein, conserved in Plasmodium species|missing gene in syntenic region|correct Pf, Pk orthologs	N	N	N	N
GO:0005840	ribosome	PVX_094840	hypoxanthine phosphoribosyltransferase, putative	N	N	N	N	PF10_0121	PF10_0121> hypoxanthine phosphoribosyltransferase		PY03478> hypoxanthine phosphoribosyltransferase, putative
GO:0005840	ribosome	PVX_091640	2,3-bisphosphoglycerate-dependent phosphoglycerate mutase, putative	N	N	Y	Y	PF11_0208	PF11_0208> phosphoglycerate mutase, putative
GO:0005840	ribosome	Pv_PFI1515w_PKH_072950	hypothetical protein, conserved|hypothetical protein, conserved in Plasmodium species|missing gene in syntenic region|correct Pf, Pk orthologs	N	N	N	N
GO:0005840	ribosome	PVX_083555	hypothetical protein	N	N	N	N
GO:0005840	ribosome	PVX_119470	40S ribosomal protein S23, putative	Y	N	N	N	PFC0290w	PFC0290w> 40S ribosomal protein S23, putative	PY05754	PY05754> ribosomal protein S23
GO:0005840	ribosome	PVX_095015	enolase, putative	N	Y	Y	Y	PF10_0155	PF10_0155> enolase	PY06644 PY07801	PY06644> enolase
GO:0005840	ribosome	PVX_079805	hypothetical protein, conserved	N	N	N	N	PFE1440c	PFE1440c> conserved Plasmodium protein, unknown function
GO:0005840	ribosome	PVX_090015	trafficking protein particle complex subunit 3, putative	N	N	N	N	PFD0895c	PFD0895c> Bet3 transport protein, putative	PY02417	PY02417> transport protein particle component Bet3p-like protein
GO:0005840	ribosome	PVX_096080	mago nashi domain containing protein	N	N	N	N	MAL7P1.139	MAL7P1.139> mago nashi protein homolog, putative	PY03676	PY03676> mago nashi protein homolog
GO:0005840	ribosome	PVX_095135	cyclophilin, putative	N	Y	Y	Y	PF11_0164 PFC0975c	PFC0975c> peptidyl-prolyl cis-trans isomerase	PY00781 PY03668	PY02749> peptidyl-prolyl cis-trans isomerase, cyclophilin-type, putative
GO:0005840	ribosome	PVX_094645	RAD protein (Pv-fam-e)	N	N	N	N
GO:0005840	ribosome	PVX_101090	hypothetical protein, conserved	N	N	N	N	PFL2105c	PFL2105c> conserved protein, unknown function	PY01212	PY01212> Drosophila melanogaster GH09638p
GO:0005840	ribosome	PVX_117580	hypothetical protein, conserved	N	N	N	N	PF14_0550	PF14_0550> conserved Plasmodium protein, unknown function	PY00674	PY00674> hypothetical protein
GO:0005840	ribosome	PVX_085710	small nuclear ribonucleoprotein associated protein B', putative	N	N	N	N	PF14_0146	PF14_0146> ribonucleoprotein, putative		PY06406> hypothetical protein
GO:0005840	ribosome	PVX_117790	glucose-6-phosphate 1-dehydrogenase, putative	N	N	N	Y	PF14_0511	PF14_0511> glucose-6-phosphatedehydrogenase-6-phosphogluconolactonase	PY00793	PY00793> Glucose-6-phosphate dehydrogenase, putative
GO:0005840	ribosome	PVX_084635	hypothetical protein, conserved	N	N	N	N	PFL0600w	PFL0600w> conserved Plasmodium protein, unknown function		PY06936> hypothetical protein
GO:0005840	ribosome	PVX_115220	hypothetical protein, conserved	N	N	N	N	MAL13P1.580	MAL13P1.580> conserved Plasmodium protein, unknown function	PY07363	PY07363> hypothetical protein
GO:0005840	ribosome	PVX_123210	hypothetical protein, conserved	N	Y	N	N	MAL8P1.105	MAL8P1.105> conserved protein, unknown function	PY01173	PY01173> hypothetical protein
GO:0005840	ribosome	PVX_095480	translation initiation factor E4, putative	N	Y	N	N	PFC0635c	PFC0635c> translation initiation factor E4, putative	PY04859	PY04859> putative initiation factor E4
GO:0005840	ribosome	PVX_093510	hypothetical protein, conserved	N	N	N	N	MAL8P1.138 PFD0185c	MAL8P1.138> alpha/beta hydrolase, putative	PY02448	PY02448> hypothetical protein
GO:0005840	ribosome	PVX_000630	phosphopantothenate--cysteine ligase, putative	N	N	N	N	PF11_0036 PFD0610w	PF11_0036> flavoprotein, putative	PY05326	PY05326> hypothetical protein
GO:0005840	ribosome	PVX_101515	tryptophan-rich antigen (Pv-fam-a)	N	N	N	N		PF08_0003> tryptophan/threonine-rich antigen		PY03625> secreted blood-stage antigen pAg-3
GO:0005840	ribosome	PVX_118180	leucine aminopeptidase, putative	N	Y	N	N	PF14_0439	PF14_0439> M17 leucyl aminopeptidase	PY01898 PY07818	PY01898> putative leucine aminopeptidase
GO:0005840	ribosome	PVX_087860	60S ribosomal protein L37, putative	Y	N	N	N	MAL7P1.320	MAL7P1.320> ribosomal protein, L37e, putative	PY02795	PY02795> Ribosomal protein L37e, putative
GO:0005840	ribosome	PVX_094980	cysteine -tRNA ligase, putative	N	N	N	N	PF10_0149	PF10_0149> cysteinyl-tRNA synthetase, putative	PY04618	PY04618> cysteinyl-tRNA synthetase
GO:0005840	ribosome	PVX_094715	hypothetical protein, conserved	N	N	N	N	PF10_0096	PF10_0096> conserved Plasmodium protein, unknown function	PY04008	PY04008> hypothetical protein
GO:0005840	ribosome	PVX_101030	prenyltransferase alpha subunit, putative	N	N	N	N	PFL2050w	PFL2050w> protein geranylgeranyltransferase type II, alpha subunit, putative		PY04103> Ribosomal S17, putative
GO:0005840	ribosome	PVX_094590	eukaryotic translation initiation factor 3 subunit 7, putative	N	N	Y	Y	PF10_0077	PF10_0077> eukaryotic translation initiation factor 3 subunit 7, putative	PY04269	PY04269> eukaryotic translation initiation factor 3 subunit 7
GO:0005840	ribosome	PVX_090880	phenylalanyl-tRNA synthetase beta chain, putative	N	N	N	N	PF11_0051	PF11_0051> phenylalanyl-tRNA synthetase beta chain, putative	PY02380 PY02381	PY02381> Phe-RNA synthetase-related
GO:0005840	ribosome	PVX_122005	hypothetical protein, conserved	N	N	N	N	PF13_0017	PF13_0017> conserved Plasmodium protein, unknown function
GO:0005840	ribosome	PVX_114750	serine/threonine protein phosphatase PP5, putative	N	N	Y	Y	MAL13P1.274	MAL13P1.274> serine/threonine protein phosphatase	PY04697	PY04697> serine/threonine protein phosphatase PP5
GO:0005840	ribosome	PVX_090985	hypothetical protein, conserved	N	N	N	N	PF11_0073	PF11_0073> conserved Plasmodium protein, unknown function	PY03369	PY03369> hypothetical protein
GO:0005840	ribosome	PVX_113785	nucleolar GTP-binding protein 1, putative	N	N	Y	Y	PFF0625w	PFF0625w> nucleolar GTP-binding protein 1, putative	PY03098	PY03098> Unknown-related
GO:0005840	ribosome	PVX_114895	zinc-finger domain containing protein	N	N	N	N	PF13_0313	PF13_0313> zinc finger protein, putative	PY01182	PY01182> zinc finger protein-like-related
GO:0005840	ribosome	PVX_092735	60S ribosomal protein L33-B, putative	Y	N	Y	Y	PF11_0438	PF11_0438> 60S ribosomal protein L35Ae, putative	PY05736	PY05736> Ribosomal protein L35Ae, putative
GO:0005840	ribosome	Pv096025	hypothetical protein	N	N	N	N
GO:0005840	ribosome	PVX_123250	hypothetical protein, conserved	N	N	N	N	PF08_0097	PF08_0097> conserved Plasmodium membrane protein, unknown function	PY06110	PY06110> erythrocyte membrane-associated antigen, putative
GO:0005840	ribosome	PVX_082915	ABC transporter, putative	N	N	N	N	PF13_0218	PF13_0218> ABC transporter (MDR family)	PY02551	PY02551> Staphylococcus aureus AurT-related
GO:0005840	ribosome	Pv100605	hypothetical protein	N	N	N	N
GO:0005840	ribosome	PVX_084795	mitochondrial glycoprotein domain containing protein	N	N	Y	Y	PF14_0329	PF14_0329> conserved protein, unknown function	PY02557	PY02557> putative protein, putative
GO:0005840	ribosome	PVX_122850	Dihydrolipoyllysine-residue succinyltransferase component of 2-oxoglutarate dehydrogenase complex, putative	N	N	N	N	PF13_0121	PF13_0121> dihydrolipamide succinyltransferase component of 2-oxoglutarate dehydrogenase complex	PY03521	PY03521> 2-oxoglutarate dehydrogenase, E2 component, dihydrolipoamide succinyltransferase, putative
GO:0005840	ribosome	PVX_092545	Beta-catenin-like protein 1, putative	N	N	N	N	PF11_0397	PF11_0397> Beta-catenin-like protein 1, putative	PY06844	PY06844> hypothetical protein
GO:0005840	ribosome	PVX_081215	hypothetical protein, conserved	N	N	N	N	PFA0570w	PFA0570w> conserved Plasmodium protein, unknown function	PY06053	PY06053> hypothetical protein
GO:0005840	ribosome	PVX_114830	elongation factor 1 alpha, putative	N	N	Y	Y	PF13_0304 PF13_0305	PF11_0245> translation elongation factor EF-1, subunit alpha, putative	PY00361 PY00362 PY02338	PY04385> Elongation factor Tu family, putative
GO:0005840	ribosome	PVX_114415	hypothetical protein, conserved	N	N	N	N	PFF1270c	PFF1270c> conserved Plasmodium protein, unknown function	PY04985	PY04985> hypothetical protein
GO:0005840	ribosome	PVX_088065	60S ribosomal protein L34-A, putative	Y	N	Y	Y	PF07_0043	PF07_0043> 60S ribosomal protein L34-A, putative	PY04861	PY04861> Ribosomal protein L34e, putative
GO:0005840	ribosome	PVX_113515	translation initiation factor IF-2, putative	N	N	N	N	PFF0345w	PFF0345w> translation initiation factor IF-2, putative	PY05837	PY05837> translation initiation factor if-2
GO:0005840	ribosome	PVX_115460	hypothetical protein, conserved	N	N	N	N
GO:0005840	ribosome	PVX_081220	hypothetical protein, conserved	N	N	N	N	PFA0565c	PFA0565c> conserved Plasmodium protein, unknown function	PY07840	PY07840> hypothetical protein
GO:0005840	ribosome	PVX_122425	M1-family aminopeptidase, putative	N	Y	Y	Y	MAL13P1.56	MAL13P1.56> m1-family aminopeptidase	PY01557	PY01557> m1-family aminopeptidase
GO:0005840	ribosome	PVX_086295	RNA binding protein, putative	N	N	N	N	PF14_0028	PF14_0028> pre-mRNA splicing factor, putative	PY00123	PY00123> Drosophila melanogaster LD23810p
GO:0005840	ribosome	PVX_119480	60S ribosomal protein L7, putative	Y	N	N	N	PFC0300c	PFC0300c> 60S ribosomal protein L7, putative	PY05756	PY05756> putative 60S Ribosomal protein L7
GO:0005840	ribosome	PVX_091450	hypothetical protein, conserved	N	N	N	N	PF11_0171	PF11_0171> conserved Plasmodium protein, unknown function	PY02153	PY02153> hypothetical protein
GO:0005840	ribosome	PVX_079840	eukaryotic translation initiation factor 3, subunit 6, putative	N	Y	Y	Y	PFE1405c	PFE1405c> eukaryotic translation initiation factor 3, subunit 6, putative	PY01281	PY01281> hypothetical protein
GO:0005840	ribosome	PVX_091050	hypothetical protein, conserved	N	N	N	N	PF11_0088	PF11_0088> conserved Plasmodium protein, unknown function	PY03787	PY03787> hypothetical protein
GO:0005840	ribosome	PVX_099365	nucleosome assembly protein 1, putative	N	Y	Y	Y	PFI0930c	PFI0930c> nucleosome assembly protein	PY01605	PY01605> NAP-like protein
GO:0005840	ribosome	PVX_091275	hypothetical protein, conserved	N	N	N	N	PF11_0526	PF11_0526> conserved Plasmodium protein, unknown function
GO:0005840	ribosome	PVX_098070	cyclophilin, putative	N	N	N	N	PFE0505w	PFE0505w> cyclophilin, putative	PY03899	PY03899> putative protein-related
GO:0005840	ribosome	PVX_092385	hypothetical protein, conserved	N	N	N	N	PF11_0364	PF11_0364> conserved Plasmodium protein, unknown function
GO:0005840	ribosome	PVX_084230	nucleosome assembly protein 1, putative	N	N	Y	Y	PFL0185c	PFL0185c> nucleosome assembly protein 1, putative	PY05915	PY05915> nucleosome assembly protein
GO:0005840	ribosome	PVX_119740	60S ribosomal protein L26, putative	Y	N	N	N	PFC0535w	PFC0535w> 60S ribosomal protein L26, putative	PY04507	PY04507> ribosomal protein L24
GO:0005840	ribosome	PVX_092155	RNA binding protein, putative	N	N	N	N		PF11_0320> RNA binding protein s1	PY01167	PY01167> similar to RNA-binding protein S1, serine-rich domain
GO:0005840	ribosome	PVX_115135	hypothetical protein, conserved	N	N	N	N	PF13_0337	PF13_0337> conserved Plasmodium protein, unknown function	PY00840	PY00840> hypothetical protein
GO:0005840	ribosome	PVX_085165	hypothetical protein, conserved	N	N	N	N	PF14_0253	PF14_0253> conserved Plasmodium membrane protein, unknown function	PY02120	PY02120> hypothetical protein
GO:0005840	ribosome	PVX_091705	ABC transporter, putative	N	Y	Y	Y	PF11_0225	PF11_0225> PfGCN20	PY06050	PY06050> elongation factor 3 related protein PFEF3-rl
GO:0005840	ribosome	PVX_086130	RNA binding protein, putative	N	N	N	N	PF14_0057	PF14_0057> RNA binding protein, putative	PY04111	PY04111> RNA binding motif protein 8B-related
GO:0005840	ribosome	PVX_118545	2-Cys peroxiredoxin, putative	N	N	N	Y	PF08_0131 PF14_0368 PFL0725w	PF14_0368> thioredoxin peroxidase 1	PY00414 PY02747 PY04285	PY02747> thioredoxin peroxidase 2
GO:0005840	ribosome	PVX_119220	hypothetical protein	N	N	N	N
GO:0005840	ribosome	PVX_123945	hydrolase, putative	N	N	N	N	PFL1270w	PFL1270w> cof-like hydrolase, had-superfamily, subfamily iib	PY03531	PY03531> Cof-like hydrolase, HAD-superfamily, subfamily IIB
GO:0005840	ribosome	PVX_082840	60S ribosomal protein L6, putative	Y	Y	Y	Y	PF13_0213	PF13_0213> 60S ribosomal protein L6-2, putative	PY02722	PY02722> 60S ribosomal protein L6, putative
GO:0005840	ribosome	PVX_091895	small nuclear ribonucleoprotein Sm D1, putative	N	N	N	N	PF11_0266	PF11_0266> small nuclear ribonucleoprotein D1, putative	PY00270	PY00270> small nuclear riboprotein Sm-D1-like protein
GO:0005840	ribosome	PVX_091200	hypothetical protein, conserved	N	N	N	N	PF11_0116	PF11_0116> conserved Plasmodium protein, unknown function	PY01742	PY01742> hypothetical protein
GO:0005840	ribosome	PVX_087695	hypothetical protein, conserved	N	N	N	N	PF07_0011	PF07_0011> conserved Plasmodium protein, unknown function	PY02319	PY02319> Homo sapiens CGI-128 protein
GO:0005840	ribosome	PVX_087840	hypothetical protein, conserved	N	N	N	N	MAL7P1.202	MAL7P1.202> conserved Plasmodium protein, unknown function	PY03814	PY03814> unknown protein
GO:0005840	ribosome	PVX_117395	U3 small nucleolar ribonucleoprotein protein IMP3, putative	Y	N	N	N	PF14_0584	PF14_0584> mitochondrial ribosomal protein S4/S9 precursor, putative	PY04143	PY04143> S4 domain, putative
GO:0005840	ribosome	PVX_114920	GTP-binding protein, putative	N	N	N	N		MAL13P1.294> GTP binding protein, putative		PY06396> GTP-binding-like protein
GO:0005840	ribosome	PVX_092280	hypothetical protein, conserved	N	N	N	N	PF11_0345	PF11_0345> conserved Plasmodium protein, unknown function	PY01582	PY01582> hypothetical protein
GO:0005840	ribosome	PVX_095420	inorganic pyrophosphatase, putative	N	N	N	N	PFC0710w-a PFC0710w-b	PFC0710w-b> inorganic pyrophosphatase, putative	PY03581	PY03581> inorganic pyrophosphatase, putative
GO:0005840	ribosome	PVX_089970	hypothetical protein, conserved	N	N	N	N	PFD0850c	PFD0850c> Memo-like protein	PY04533	PY04533> Protein of unknown function
GO:0005840	ribosome	PVX_118620	proteosome subunit alpha type 1, putative	N	N	N	N	PF14_0716	PF14_0716> proteosome subunit alpha type 1, putative	PY00267	PY00267> proteasome subunit alpha type 1
GO:0005840	ribosome	PVX_118130	mitochondrial ribosomal protein S14 precursor, putative	Y	N	N	Y	PF14_0451	PF14_0451> mitochondrial ribosomal protein S14 precursor, putative	PY00396	PY00396> hypothetical protein
GO:0005840	ribosome	PVX_001760	26s proteasome subunit p55, putative	N	N	N	N	PF10_0174	PF10_0174> 26s proteasome subunit p55, putative	PY02643	PY02643> hypothetical protein
GO:0005840	ribosome	PVX_001750	hypothetical protein, conserved	N	N	Y	Y	PF10_0171	PF10_0171> conserved Plasmodium protein, unknown function	PY02640	PY02640> hypothetical protein
GO:0005840	ribosome	PVX_115255	ubiquitin/ribosomal, putative	Y	N	N	N	PF13_0346	PF13_0346> 60S ribosomal protein L40/UBI, putative		PY00183> Ubiquitin family, putative
GO:0005840	ribosome	PVX_101420	adaptor-related protein complex 3, sigma 2 subunit, putative	N	N	N	N	PFL2425w	PFL2425w> adaptor-related protein complex 3, sigma 2 subunit, putative	PY03598	PY03598> hypothetical protein
GO:0005840	ribosome	PVX_089030	hypothetical protein, conserved	N	N	N	N	MAL8P1.21	MAL8P1.21> SNARE protein, putative	PY00517	PY00517> hypothetical protein
GO:0005840	ribosome	PVX_083135	aspartate carbamoyltransferase, putative	N	N	N	N	MAL13P1.221	MAL13P1.221> aspartate carbamoyltransferase	PY06210	PY06210> aspartate carbamoyltransferase
GO:0005840	ribosome	Pv_PKH_103200	hypothetical protein, conserved in Plasmodium species|end of syntenic region, but looks to be in correct place|	N	N	N	N
GO:0005840	ribosome	PVX_099905	hypothetical protein, conserved	N	N	N	Y	PFI1425w	PFI1425w> conserved Plasmodium protein, unknown function	PY04173	PY04173> hypothetical protein
GO:0005840	ribosome	PVX_117025	U2 snRNP auxiliary factor, putative	N	N	N	N	PF14_0656	PF14_0656> U2 snRNP auxiliary factor, putative	PY04361	PY04361> splicing factor-like protein, putative
GO:0005840	ribosome	PVX_114870	pyrroline carboxylate reductase, putative	N	N	N	Y	MAL13P1.284	MAL13P1.284> pyrroline carboxylate reductase	PY02938	PY02938> pyrroline-5-carboxylate reductase
GO:0005840	ribosome	PVX_080275	40S ribosomal protein S24, putative	Y	Y	N	N	PFE0975c	PFE0975c> 40S ribosomal protein S24, putative	PY06213	PY06213> 40s ribosomal protein s24. [mouse-ear cress
GO:0005840	ribosome	PVX_085125	proliferation-associated protein 2g4, putative	N	N	Y	Y	PF14_0261	PF14_0261> proliferation-associated protein 2g4, putative		PY02559> methionine aminopeptidase, type II, putative
GO:0005840	ribosome	PVX_097735	hypothetical protein	N	N	N	N
GO:0005840	ribosome	PVX_002650	40S ribosomal protein S26, putative	Y	Y	N	N	PFB0830w	PFB0830w> 40S ribosomal protein S26e, putative	PY04712	PY04712> Ribosomal protein S26e
GO:0005840	ribosome	PVX_085545	hypothetical protein, conserved	N	N	N	N	PF14_0180	PF14_0180> conserved Plasmodium protein, unknown function
GO:0005840	ribosome	PVX_089625	eukaryotic translation initiation factor 3 subunit 4, putative	N	N	Y	Y	MAL8P1.83	MAL8P1.83> eukaryotictranslation initiation factor, putative	PY00540	PY00540> eukaryotic translation initiation factor 3 p42
GO:0005840	ribosome	PVX_121970	hypothetical protein, conserved	N	N	N	N	PF13_0013	PF13_0013> PBS lyase HEAT-like protein, putative	PY00741	PY00741> PBS lyase HEAT-like repeat, putative
GO:0005840	ribosome	Pv094320	hypothetical protein	N	N	N	N
GO:0005840	ribosome	PVX_089890	RAD protein (Pv-fam-e)	N	N	N	N
GO:0005840	ribosome	PVX_122980	ATP synthase epsilon chain, mitochondrial , putative	N	N	N	N	MAL7P1.75	MAL7P1.75> mitochondrial ATP synthase F1, epsilon subunit, putative	PY02879	PY02879> hypothetical protein
GO:0005840	ribosome	PVX_118495	triosephosphate isomerase, putative	N	N	N	Y	PF14_0378	PF14_0378> triosephosphate isomerase	PY04306	PY04306> triosephosphate isomerase
GO:0005840	ribosome	PVX_122245	40S ribosomal protein S27, putative	Y	N	Y	Y	PF13_0045	PF13_0045> 40S ribosomal protein S27, putative	PY03153	PY03153> ribosomal protein S27
GO:0005840	ribosome	PVX_118450	transporter, putative	N	N	N	N	PF14_0387	PF14_0387> Major Facilitator Superfamily, putative	PY02584	PY02584> hypothetical protein
GO:0005840	ribosome	Pv_PFL1005c_PKH_143750	chromodomain protein|chromodomain protein, putative|missing gene in syntenic region|correct Pf, Pk orthologs	N	N	N	N
GO:0005840	ribosome	PVX_123825	50S ribosomal protein L24, putative	Y	N	N	Y	PFF0245w PFL1150c	PFL1150c> mitochondrial ribosomal protein L24-2 precursor, putative	PY06733	PY06733> ribosomal protein L24, putative
GO:0005840	ribosome	PVX_117745	6-phosphogluconate dehydrogenase, decarboxylating, putative	N	N	N	Y	PF14_0520	PF14_0520> 6-phosphogluconate dehydrogenase, decarboxylating, putative	PY00858	PY00858> 6-phosphogluconate dehydrogenase, decarboxylating
GO:0005840	ribosome	PVX_115000	falcilysin, putative	N	N	Y	Y	PF13_0322	PF13_0322> falcilysin	PY07032	PY07032> falcilysin-related
GO:0005840	ribosome	PVX_003890	hypothetical protein, conserved	N	N	N	N	PFB0391c-a PFB0391c-b	PFB0391c-a> conserved Plasmodium protein, unknown function	PY04776	PY04776> hypothetical protein
GO:0005840	ribosome	PVX_083560	hypothetical protein, conserved	N	N	Y	Y	PF13_0275	PF13_0275> Plasmodium exported protein, unknown function
GO:0005840	ribosome	PVX_096280	hypothetical protein, conserved	N	N	Y	Y	PF07_0087	PF07_0087> conserved Plasmodium protein, unknown function	PY01731	PY01731> hypothetical protein
GO:0005840	ribosome	PVX_099505	hypothetical protein, conserved	N	N	N	N	PFI1065c	PFI1065c> conserved Plasmodium protein, unknown function	PY04671	PY04671> hypothetical protein
GO:0005840	ribosome	PVX_114210	hypothetical protein, conserved	N	Y	N	N	PFF1055c	PFF1055c> conserved Plasmodium protein, unknown function	PY01463	PY01463> hypothetical protein
GO:0005840	ribosome	PVX_099100	hypothetical protein, conserved	N	N	N	N	PFI0650c	PFI0650c> conserved Plasmodium protein, unknown function	PY04842	PY04842> hypothetical protein
GO:0005840	ribosome	PVX_092600	vacuolar ATP synthase subunit F, putative	N	N	N	N	PF11_0412	PF11_0412> vacuolar ATP synthase subunit F, putative	PY00743	PY00743> vacuolar ATP synthase subunit f
GO:0005840	ribosome	PVX_084685	ribonucleoside-diphosphate reductase large chain, putative	N	N	Y	Y	PF14_0352	PF14_0352> ribonucleoside-diphosphate reductase, large subunit	PY03473	PY03473> ribonucleoside-diphosphate reductase large chain
GO:0005840	ribosome	PVX_092065	spermidine synthase, putative	N	N	N	N	PF11_0301	PF11_0301> spermidine synthase	PY04977	PY04977> spermidine synthase-related
GO:0005840	ribosome	PVX_095395	hypothetical protein, conserved	N	N	N	N
GO:0005840	ribosome	PVX_085940	CTP synthase, putative	N	N	Y	Y	PF14_0100	PF14_0100> cytidine triphosphate synthetase	PY00624	PY00624> CTP synthase
GO:0005840	ribosome	PVX_084100	XPA binding protein 1, putative	N	N	N	N	PFL0075w	PFL0075w> XPA binding protein 1, putative	PY01480	PY01480> Arabidopsis thaliana At4g21800/F17L22_260
GO:0005840	ribosome	PVX_116835	hypothetical protein, conserved	N	N	N	N	PF14_0698	PF14_0698> conserved Plasmodium protein, unknown function	PY04292	PY04292> hypothetical protein
GO:0005840	ribosome	PVX_085805	ubiquitin-conjugating enzyme E2, putative	N	N	N	N	PF14_0128	PF14_0128> ubiquitin conjugating enzyme, putative	PY05644	PY05644> putative ubiquitin-conjugating enzyme 16
GO:0005840	ribosome	PVX_095045	hypothetical protein, conserved	N	N	N	Y	PFC1055w	PFC1055w> conserved Plasmodium protein, unknown function	PY00359	PY00359> hypothetical protein
GO:0005840	ribosome	PVX_081650	hypothetical protein, conserved	N	N	N	N	PF07_0110	PF07_0110> protein phosphatase, putative	PY02099	PY02099> Unknown, putative
GO:0005840	ribosome	PVX_097610	hypothetical protein, conserved	N	N	N	N	PFE0105c	PFE0105c> HCNGP-like protein	PY04373	PY04373> hypothetical protein
GO:0005840	ribosome	PVX_079865	hsp70 interacting protein, putative	N	N	Y	Y	PFE1370w	PFE1370w> hsp70 interacting protein, putative	PY00398	PY00398> 58 kda phosphoprotein (heat shock-related protein) (hrp).
GO:0005840	ribosome	PVX_083515	protein disulfide-isomerase, putative	N	N	N	N	PF13_0272	PF13_0272> thioredoxin-related protein, putative	PY06242	PY06242> transmembrane protein 17
GO:0005840	ribosome	PVX_094750	eukaryotic translation initiation factor 2 beta, putative	N	Y	N	N	PF10_0103	PF10_0103> eukaryotic translation initiation factor 2 beta, putative	PY02091	PY02091> eukaryotic translation initiation factor 2, subunit 2
GO:0005840	ribosome	PVX_092455	DnaJ domain containing protein	N	N	N	N	PF11_0380	PF11_0380> DNAJ protein, putative	PY05753	PY05753> DNAJ-like protein, putative
GO:0005840	ribosome	PVX_082845	elongation factor 1-gamma, putative	N	Y	N	N	PF13_0214	PF13_0214> elongation factor 1-gamma, putative	PY07121	PY07121> probable elongation factor 1-gamma 1
GO:0005840	ribosome	PVX_098595	hypothetical protein, conserved	N	N	N	N	PFI0145w	PFI0145w> conserved protein, unknown function	PY01822	PY01822> hypothetical protein
GO:0005840	ribosome	PVX_094850	GMP synthetase, putative	N	Y	N	N	PF10_0123	PF10_0123> GMP synthetase	PY03479	PY03479> GMP synthetase
GO:0005840	ribosome	PVX_082440	hypothetical protein, conserved	N	N	N	N	MAL13P1.159	MAL13P1.159> thioredoxin, putative	PY04179	PY04179> expressed protein
GO:0005840	ribosome	PVX_003955	60S ribosomal protein L37a, putative	Y	N	N	N	PFB0455w	PFB0455w> 60S ribosomal protein L37ae, putative	PY06446	PY06446> Ribosomal L37ae protein family, putative
GO:0005840	ribosome	PVX_096255	hypothetical protein, conserved	N	N	N	N	MAL7P1.117	MAL7P1.117> conserved Plasmodium protein, unknown function	PY02841	PY02841> hypothetical protein
GO:0005840	ribosome	PVX_081675	proteasome subunit alpha type 7-2, putative	N	N	Y	Y	PF07_0112	PF07_0112> proteasome subunit alpha type 5, putative	PY02094	PY02094> proteasome subunit alpha type 5
GO:0005840	ribosome	PVX_101520	Pv-fam-d protein	N	N	N	N
GO:0005840	ribosome	PVX_001095	hypothetical protein, conserved	N	N	N	N	PFD0145c	PFD0145c> regulator of chromosome condensation, putative	PY02440	PY02440> hypothetical protein
GO:0005840	ribosome	PVX_122645	formin-binding protein, putative	N	N	Y	Y	PF13_0091	PF13_0091> conserved Plasmodium protein, unknown function	PY03239	PY03239> Drosophila melanogaster CG3542 gene product
GO:0005840	ribosome	PVX_113790	hypothetical protein, conserved	N	N	N	N	PFF0630c	PFF0630c> conserved Plasmodium protein, unknown function	PY03097	PY03097> hypothetical protein
GO:0005840	ribosome	PVX_091315	ubiquitin domain containing protein	N	N	Y	Y	PF11_0142 PF11_0329	PF11_0142> ubiquitin domain containing protein	PY03631 PY04045	PY03631> suppressor of NosA
GO:0005840	ribosome	PVX_094730	hypothetical protein, conserved	N	N	N	N	PF10_0099	PF10_0099> conserved Plasmodium protein, unknown function	PY04011 PY06189	PY04011> Sen1p
GO:0005840	ribosome	PVX_082470	elongation factor Tu, mitochondrial precursor, putative	N	N	N	N	MAL13P1.164 PFC10_API0028	MAL13P1.164> elongation factor Tu, putative	PY05361 PY06134	PY06134> translation elongation factor Tu
GO:0005840	ribosome	PVX_122390	WD domain, G-beta repeat domain containing protein	N	N	N	N	MAL13P1.54	MAL13P1.54> conserved Plasmodium protein, unknown function	PY02802	PY02802> hypothetical protein
GO:0005840	ribosome	PVX_111470	hypothetical protein, conserved	N	N	Y	Y	PF10_0242	PF10_0242> conserved Plasmodium protein, unknown function	PY05815	PY05815> hypothetical protein
GO:0005840	ribosome	PVX_099525	S-adenosylmethionine synthetase, putative	N	N	Y	Y	PFI1090w	PFI1090w> S-adenosylmethionine synthetase	PY06246	PY06246> S-adenosylmethionine synthetase
GO:0005840	ribosome	PVX_094400	60S ribosomal protein L13a, putative	Y	Y	Y	Y	PF10_0043	PF10_0043> 60S ribosomal protein L13, putative	PY07370	PY07370> ribosomal protein L13, putative
GO:0005840	ribosome	PVX_118435	KS1 protein precursor, putative	N	N	Y	Y	PF14_0390	PF14_0390> conserved Plasmodium protein, unknown function	PY05640	PY05640> hypothetical protein
GO:0005840	ribosome	PVX_117595	hypothetical protein, conserved	N	N	N	N	PF14_0547	PF14_0547> conserved Plasmodium protein, unknown function	PY00671 PY04187	PY00671> hypothetical protein
GO:0005840	ribosome	PVX_117875	hypothetical protein, conserved	N	N	N	N	PF14_0496	PF14_0496> leucine-rich repeat protein 2, LRR2	PY06812	PY06812> Arabidopsis thaliana At5g22320/MWD9_11
GO:0005840	ribosome	PVX_096225	hypothetical protein, conserved	N	N	N	N	PF07_0092	PF07_0092> BING4 (NUC141) WD-40 repeat protein, putative	PY02268	PY02268> hypothetical protein
GO:0005840	ribosome	PVX_113415	50S ribosomal subunit L24, putative	Y	N	N	Y	PFF0245w PFL1150c	PFF0245w> mitochondrial ribosomal protein L24 precursor, putative	PY06733	PY06733> ribosomal protein L24, putative
GO:0005840	ribosome	PVX_122755	translocation protein SEC63, putative	N	N	N	N	PF13_0102	PF13_0102> DnaJ/SEC63 protein, putative	PY03272	PY03272> 34157-30943
GO:0005840	ribosome	PVX_111340	hypothetical protein, conserved	N	N	N	N	PF10_0412 PFL0825c	PF10_0412> topoisomerase, putative	PY05879	PY05879> putative topoisomerase VIA
GO:0005840	ribosome	PVX_122685	hypothetical protein, conserved	N	N	N	N	PF13_0098	PF13_0098> conserved Plasmodium protein, unknown function	PY00193	PY00193> hypothetical protein
GO:0005840	ribosome	PVX_118430	60S ribosomal protein L10a, putative	Y	Y	N	N	PF14_0391	PF14_0391> 60S ribosomal protein L1, putative	PY05328	PY05328> L1P family of ribosomal proteins
GO:0005840	ribosome	PVX_123830	GTP cyclohydrolase I, putative	N	N	N	N	PFL1155w	PFL1155w> GTP cyclohydrolase I	PY03300	PY03300> GTP cyclohydrolase I, putative
GO:0005840	ribosome	PVX_123450	10 kDa chaperonin, putative	N	N	N	N	PF13_0180 PFL0740c	PFL0740c> 10 kd chaperonin	PY01850 PY02750	PY02750> chaperonin, 10 kDa
GO:0005840	ribosome	PVX_118320	WD domain, G-beta repeat domain containing protein	N	N	N	N	PF14_0412	PF14_0412> conserved Plasmodium protein, unknown function	PY01912	PY01912> hypothetical protein
GO:0005840	ribosome	PVX_122670	ubiquitin carboxyl-terminal hydrolase, putative	N	N	N	Y	PF13_0096	PF13_0096> Ubiquitin Carboxyl-terminal Hydrolase-like zinc finger protein	PY03410	PY03410> Arabidopsis thaliana At4g22410/F7K2_7-related
GO:0005840	ribosome	PVX_084655	41-2 protein antigen precursor, putative	N	N	N	N	PF14_0358	PF14_0358> 41-2 protein antigen precursor	PY05174	PY05174> 41-2 protein antigen precursor-related
GO:0005840	ribosome	PVX_090195	adapter-related protein complex 4 sigma 1 subunit, putative	N	N	N	N	PFD1090c	PFD1090c> clathrin assembly protein, putative	PY06451	PY06451> putative clathrin assembly protein
GO:0005840	ribosome	PVX_114915	GTP-binding protein, putative	N	N	N	N		MAL13P1.294> GTP binding protein, putative		PY06396> GTP-binding-like protein
GO:0005840	ribosome	PVX_092430	hypothetical protein, conserved	N	N	N	N	PF11_0374	PF11_0374> tudor staphylococcal nuclease	PY01228	PY01228> Unknown protein
GO:0005840	ribosome	PVX_095380	20S proteasome alpha subunit G, putative	N	N	N	Y	PFC0745c	PFC0745c> proteasome component C8, putative	PY00152	PY00152> Proteasome A-type and B-type, putative
GO:0005840	ribosome	PVX_122820	hypothetical protein, conserved	N	N	N	N	PF13_0117	PF13_0117> TBC domain containing protein		PY03871> TBC domain, putative
GO:0005840	ribosome	PVX_099890	serine/threonine protein kinase, putative	N	N	N	N	PFI1415w	PFI1415w> Ser/Thr protein kinase, putative	PY04175	PY04175> hypothetical protein
GO:0005840	ribosome	PVX_091030	nucleic acid binding factor, putative	N	N	N	N	PF11_0083	PF11_0083> nucleic acid binding protein, putative	PY03627	PY03627> RNA recognition motif, putative
GO:0005840	ribosome	PVX_110870	enhancer of rudimentary domain containing protein	N	N	N	N	PF10_0370	PF10_0370> Enhancer of rudimentary homolog, putative	PY04075	PY04075> putative enhancer protein
GO:0005840	ribosome	PVX_084820	hypothetical protein, conserved	N	N	Y	Y	PF14_0324	PF14_0324> Hsp70/Hsp90 organizing protein, putative	PY03138	PY03138> stress-induced protein sti1-like protein
GO:0005840	ribosome	PVX_090970	hypothetical protein, conserved	N	N	Y	Y	PF11_0069	PF11_0069> conserved Plasmodium protein, unknown function	PY03372	PY03372> hypothetical protein
GO:0005840	ribosome	PVX_083270	hypothetical protein, conserved	N	Y	N	N	MAL13P1.237	MAL13P1.237> conserved Plasmodium protein, unknown function	PY07482	PY07482> hypothetical protein
GO:0005840	ribosome	PVX_097945	hypothetical protein, conserved	N	N	N	N	PFE0380c	PFE0380c> Nuclear pore associated protein (NLP4), putative	PY05126	PY05126> Drosophila melanogaster GH03617p
GO:0005840	ribosome	PVX_099495	hypothetical protein, conserved	N	N	N	N	PFI1055w	PFI1055w> conserved Plasmodium protein, unknown function
GO:0005840	ribosome	PVX_084205	hypothetical protein, conserved	N	N	N	N	PFL0160w	PFL0160w> signal recognition particle SRP14, putative	PY05285	PY05285> hypothetical protein
GO:0005840	ribosome	PVX_083045	phosphoethanolamine N-methyltransferase, putative	N	N	Y	Y	MAL13P1.214	MAL13P1.214> phosphoethanolamine N-methyltransferase
GO:0005840	ribosome	PVX_094790	20S proteasome beta subunit, putative	N	N	Y	Y	PF10_0111	PF10_0111> 20S proteasome beta subunit, putative	PY06767	PY06767> proteosome PSMB5/8 protein
GO:0005840	ribosome	PVX_101010	queuine tRNA ribosyltransferase, putative	N	N	N	N	PF07_0071 PFL2030w	PFL2030w> queuine tRNA-ribosyltransferase, putative	PY00825 PY01488	PY01488> queuine tRNA-ribosyltransferase
GO:0005840	ribosome	PVX_116490	ribose-phosphate pyrophosphokinase, putative	N	N	Y	Y	PF13_0157	PF13_0157> ribose-phosphate pyrophosphokinase, putative	PY01467	PY01467> Drosophila melanogaster CG2246 gene product, putative
GO:0005840	ribosome	PVX_100905	50S ribosomal protein L23, putative	Y	N	N	Y	PFL1895w	PFL1895w> mitochondrial ribosomal protein L23 precursor, putative	PY02911	PY02911> ribosomal protein L23, putative
GO:0005840	ribosome	PVX_080200	adenosylhomocysteinase(S-adenosyl-L-homocystein e hydrolase), putative	N	Y	Y	Y	PFE1050w	PFE1050w> adenosylhomocysteinase(S-adenosyl-L-homocystein e hydrolase)	PY02893	PY02893> adenosylhomocysteinase
GO:0005840	ribosome	PVX_118505	leucine carboxyl methyltransferase, putative	N	N	N	N	PF14_0376	PF14_0376> leucine carboxyl methyltransferase, putative	PY00828	PY00828> unknown protein-related
GO:0005840	ribosome	PVX_083405	small nuclear ribonucleoprotein E, putative	N	N	N	N	MAL13P1.253	MAL13P1.253> small nuclear ribonucleoprotein, putative	PY05604	PY05604> small nuclear ribonucleoprotein homolog
GO:0005840	ribosome	PVX_091485	ubiquitin C-terminal hydrolase, family 1, putative	N	N	N	Y	PF11_0177	PF11_0177> deubiquinating/deneddylating enzyme	PY04400	PY04400> ubiquitin carboxyl-terminal hydrolase isozyme l5
GO:0005840	ribosome	PVX_118235	histidine -- tRNA ligase, putative	N	N	N	N	PF14_0428 PFI1645c	PF14_0428> histidine --tRNA ligase, putative	PY00739 PY03706	PY03706> histidyl-tRNA synthetase, putative
GO:0005840	ribosome	PVX_000990	ATP-dependent RNA helicase protein, putative	N	N	N	N	PFD0245c	PFD0245c> ATP-dependent RNA Helicase, putative	PY03896	PY03896> ATP-dependent RNA helicase mss116, mitochondrial precursor
GO:0005840	ribosome	PVX_101110	hypothetical protein, conserved	N	N	N	Y	PFL2125c	PFL2125c> transcription factor Tfb2, putative	PY06009	PY06009> Drosophila melanogaster LD30622p-related
GO:0005840	ribosome	PVX_000010	hypothetical protein	N	N	N	N
GO:0005840	ribosome	PVX_090900	hypothetical protein, conserved	N	Y	Y	Y	PF11_0055	PF11_0055> conserved protein, unknown function	PY03715	PY03715> hypothetical protein
GO:0005840	ribosome	PVX_097565	hypothetical protein	N	N	N	N
GO:0005840	ribosome	Pv_PF14_0191_PKH_132930	hypothetical protein|hypothetical protein, conserved in Plasmodium species|missing gene in syntenic region|correct Pf, Pk orthologs	N	N	N	N
GO:0005840	ribosome	PVX_091880	hypothetical protein, conserved	N	N	N	N	PF11_0263	PF11_0263> conserved Plasmodium protein, unknown function
GO:0005840	ribosome	PVX_122130	hypothetical protein, conserved	N	N	N	N	PF13_0031	PF13_0031> conserved Plasmodium protein, unknown function	PY05590	PY05590> homeobox-containing protein
GO:0005840	ribosome	PVX_090875	hypothetical protein, conserved	N	N	Y	Y	PF11_0049	PF11_0049> NOT family protein, putative	PY01432 PY01940	PY01432> hypothetical protein
GO:0005840	ribosome	PVX_117475	hypothetical protein, conserved	N	N	N	N	PF14_0570	PF14_0570> pyridoxal 5'-phosphate synthase, putative	PY05519	PY05519> Homo sapiens TGR-CL10C
GO:0005840	ribosome	PVX_002590	40S ribosomal protein S30, putative	Y	N	N	N	PFB0885w	PFB0885w> 40S ribosomal protein S30, putative
GO:0005840	ribosome	PVX_081750	signal recognition particle 9 kDa protein, putative	N	N	N	N	MAL7P1.158	MAL7P1.158> signal recognition particle SRP9, putative
GO:0005840	ribosome	PVX_100835	hypothetical protein, conserved	N	N	N	N	PFL1825w	PFL1825w> conserved Plasmodium membrane protein, unknown function	PY03591	PY03591> hypothetical protein
GO:0005840	ribosome	PVX_115340	60S acidic ribosomal protein PO, putative	N	N	N	N	MAL13P1.341	MAL13P1.341> ribosome biogenesis protein MRT4, putative	PY03082	PY03082> Ribosomal protein L10, putative
GO:0005840	ribosome	PVX_080625	CDK-activating kinase assembly factor, putative	N	N	N	Y	PFE0610c	PFE0610c> CDK-activating kinase assembly factor, putative
GO:0005840	ribosome	PVX_082525	60S ribosomal protein L23, putative	Y	N	N	Y	PF13_0171 PFC10_API0036 PFE0960w	PF13_0171> 60S ribosomal protein L23, putative	PY06065 PY07409	PY07409> 60S ribosomal protein L23
GO:0005840	ribosome	PVX_101105	hypothetical protein, conserved	N	N	Y	Y	PFL2120w	PFL2120w> conserved Plasmodium protein, unknown function	PY01215 PY06007	PY06007> acetyltransferase Tubedown-1
GO:0005840	ribosome	PVX_121890	hypothetical protein, conserved	N	N	N	N			PY02638	PY02638> hypothetical protein
GO:0005840	ribosome	PVX_095350	40S ribosomal protein S11, putative	Y	N	Y	Y	PFC0775w	PFC0775w> 40S ribosomal protein S11, putative	PY06696	PY06696> ribosomal protein S17, putative
GO:0005840	ribosome	PVX_092775	translation initiation factor eIF-1A, putative	N	Y	N	N	PF11_0447	PF11_0447> translation initiation factor eIF-1A, putative	PY01973	PY01973> eukaryotic translation initiation factor 1a
GO:0005840	ribosome	PVX_117360	valine-tRNA ligase, putative	N	Y	N	N	PF14_0589	PF14_0589> valine-tRNA ligase, putative	PY00514	PY00514> valyl-tRNA synthetase
GO:0005840	ribosome	PVX_118200	hypothetical protein, conserved	N	N	Y	Y	PF14_0434	PF14_0434> conserved Plasmodium protein, unknown function	PY05555	PY05555> hypothetical protein
GO:0005840	ribosome	PVX_096335	40S ribosomal protein S10, putative	Y	N	Y	Y	PF07_0080	PF07_0080> 40S ribosomal protein S10, putative	PY02462	PY02462> ribosomal protein S10
GO:0005840	ribosome	PVX_002975	hypothetical protein, conserved	N	N	N	N	PFB0495w	PFB0495w> conserved Plasmodium protein, unknown function	PY04309 PY05091	PY05091> hypothetical protein
GO:0005840	ribosome	PVX_121905	hypothetical protein	N	N	N	N
GO:0005840	ribosome	PVX_116905	hypothetical protein, conserved	N	N	N	N	PF14_0680	PF14_0680> conserved Plasmodium protein, unknown function	PY07225	PY07225> hypothetical protein
GO:0005840	ribosome	PVX_091885	DNA-dependent RNA polymerase, putative	N	N	N	N	PF11_0264	PF11_0264> DNA-dependent RNA polymerase	PY06559	PY06559> DNA-dependent RNA polymerase-related
GO:0005840	ribosome	PVX_115365	26S proteasome regulatory subunit rpn11, putative	N	N	Y	Y	MAL13P1.343	MAL13P1.343> proteasome regulatory subunit, putative	PY03078	PY03078> Mov34/MPN/PAD-1 family, putative
GO:0005840	ribosome	PVX_089735	adenylate kinase 1, putative	N	N	N	N	PFD0755c	PFD0755c> adenylate kinase 1	PY02813	PY02813> adenylate kinase 1
GO:0005840	ribosome	PVX_093685	hypothetical protein	N	N	N	N
GO:0005840	ribosome	PVX_081830	hypothetical protein	N	N	N	N			PY04543	PY04543> aggrecan keratan sulfate domain-related
GO:0005840	ribosome	PVX_088115	coatomer epsilon subunit, putative	N	N	N	N	MAL8P1.121	MAL8P1.121> coatomer epsilon subunit, putative	PY01892	PY01892> hypothetical protein
GO:0005840	ribosome	PVX_084525	50S ribosomal protein L1, putative	Y	N	N	Y	PF07_0046 PFL0500w	PFL0500w> mitochondrial ribosomal protein L12 precursor, putative	PY03485 PY05786	PY03485> L1P family of ribosomal proteins, putative
GO:0003924	GTPase activity	PVX_091785	translation elongation factor EF-1, subunit alpha, putative	Y	N	N	N	PF11_0245	PF11_0245> translation elongation factor EF-1, subunit alpha, putative	PY04385	PY04385> Elongation factor Tu family, putative
GO:0003924	GTPase activity	PVX_090900	hypothetical protein, conserved	N	N	Y	Y	PF11_0055	PF11_0055> conserved protein, unknown function	PY03715	PY03715> hypothetical protein
GO:0003924	GTPase activity	PVX_117925	elongation factor 2, putative	Y	N	N	N	PF10_0041 PF14_0486	PF14_0486> elongation factor 2	PY05356 PY05417	PY05356> elongation factor 2
GO:0003924	GTPase activity	PVX_091315	ubiquitin domain containing protein	N	N	Y	Y	PF11_0142 PF11_0329	PF11_0142> ubiquitin domain containing protein	PY03631 PY04045	PY03631> suppressor of NosA
GO:0003924	GTPase activity	PVX_084230	nucleosome assembly protein 1, putative	N	N	Y	Y	PFL0185c	PFL0185c> nucleosome assembly protein 1, putative	PY05915	PY05915> nucleosome assembly protein
GO:0003924	GTPase activity	PVX_115365	26S proteasome regulatory subunit rpn11, putative	N	N	N	N	MAL13P1.343	MAL13P1.343> proteasome regulatory subunit, putative	PY03078	PY03078> Mov34/MPN/PAD-1 family, putative
GO:0003924	GTPase activity	PVX_090880	phenylalanyl-tRNA synthetase beta chain, putative	N	N	N	N	PF11_0051	PF11_0051> phenylalanyl-tRNA synthetase beta chain, putative	PY02380 PY02381	PY02381> Phe-RNA synthetase-related
GO:0003924	GTPase activity	PVX_092545	Beta-catenin-like protein 1, putative	N	N	N	N	PF11_0397	PF11_0397> Beta-catenin-like protein 1, putative	PY06844	PY06844> hypothetical protein
GO:0003924	GTPase activity	PVX_001760	26s proteasome subunit p55, putative	N	N	N	N	PF10_0174	PF10_0174> 26s proteasome subunit p55, putative	PY02643	PY02643> hypothetical protein
GO:0003924	GTPase activity	PVX_092600	vacuolar ATP synthase subunit F, putative	N	N	N	N	PF11_0412	PF11_0412> vacuolar ATP synthase subunit F, putative	PY00743	PY00743> vacuolar ATP synthase subunit f
GO:0003924	GTPase activity	PVX_115000	falcilysin, putative	N	N	Y	Y	PF13_0322	PF13_0322> falcilysin	PY07032	PY07032> falcilysin-related
GO:0003924	GTPase activity	PVX_088960	protein disulfide isomerase, putative	N	N	Y	Y	MAL8P1.17	MAL8P1.17> protein disulfide isomerase	PY00638	PY00638> protein disulfide isomerase
GO:0003924	GTPase activity	PVX_081745	hypothetical protein, conserved	N	N	N	N	MAL7P1.157a	MAL7P1.157a> RNA binding protein, putative	PY01477 PY01478	PY01477> putative splicing factor
GO:0003924	GTPase activity	PVX_085645	hypothetical protein, conserved	Y	N	N	N	PF14_0159	PF14_0159> Root hair defective 3 GTP-binding protein (RHD3) homolog, putative	PY06298	PY06298> hypothetical protein
GO:0003924	GTPase activity	PVX_113515	translation initiation factor IF-2, putative	Y	N	N	N	PFF0345w	PFF0345w> translation initiation factor IF-2, putative	PY05837	PY05837> translation initiation factor if-2
GO:0003924	GTPase activity	PVX_087065	hypothetical protein, conserved	N	N	N	N	PFI1590c	PFI1590c> conserved Plasmodium protein, unknown function	PY04916 PY04917	PY04916> ribosomal protein var1, putative
GO:0003924	GTPase activity	PVX_081610	aspartate-tRNA ligase, putative	N	N	N	N	PFA0145c	PFA0145c> aspartyl-tRNA synthetase, putative	PY01511	PY01511> aspartyl-tRNA synthetase, putative
GO:0003924	GTPase activity	PVX_084850	microsomal signal peptidase 12 kDa subunit, putative	N	N	N	N	PF14_0317	PF14_0317> Microsomal signal peptidase protein, putative	PY06001	PY06001> signal peptidase 12kDa subunit
GO:0003924	GTPase activity	PVX_114830	elongation factor 1 alpha, putative	Y	N	Y	Y	PF13_0304 PF13_0305	PF11_0245> translation elongation factor EF-1, subunit alpha, putative	PY00361 PY00362 PY02338	PY04385> Elongation factor Tu family, putative
GO:0065004	protein-DNA complex assembly	PVX_114015	histone H2A, putative	Y	N	N	Y	PFF0860c	PFF0860c> histone h2a	PY05076	PY05076> histone h2a
GO:0065004	protein-DNA complex assembly	PVX_100890	long-chain-fatty-acid--CoA ligase, putative	N	N	N	N	PFL1880w	PFL1880w> acyl-CoA synthetase, PfACS11	PY00791	PY00791> AMP-binding enzyme, putative
GO:0065004	protein-DNA complex assembly	PVX_122850	Dihydrolipoyllysine-residue succinyltransferase component of 2-oxoglutarate dehydrogenase complex, putative	N	N	N	N	PF13_0121	PF13_0121> dihydrolipamide succinyltransferase component of 2-oxoglutarate dehydrogenase complex	PY03521	PY03521> 2-oxoglutarate dehydrogenase, E2 component, dihydrolipoamide succinyltransferase, putative
GO:0065004	protein-DNA complex assembly	PVX_082915	ABC transporter, putative	N	N	N	N	PF13_0218	PF13_0218> ABC transporter (MDR family)	PY02551	PY02551> Staphylococcus aureus AurT-related
GO:0065004	protein-DNA complex assembly	PVX_114750	serine/threonine protein phosphatase PP5, putative	N	N	N	Y	MAL13P1.274	MAL13P1.274> serine/threonine protein phosphatase	PY04697	PY04697> serine/threonine protein phosphatase PP5
GO:0065004	protein-DNA complex assembly	Pv_PFL0637c	hypothetical protein, pseudogene|missing gene in syntenic region|Pf says psuedogene, no gene model in Pk syntenic region	N	N	N	N
GO:0065004	protein-DNA complex assembly	PVX_123755	hypothetical protein, conserved	N	N	N	N	PFL1080c	PFL1080c> ATP-binding protein, putative
GO:0065004	protein-DNA complex assembly	Pv096025	hypothetical protein	N	N	N	N
GO:0065004	protein-DNA complex assembly	PVX_090935	histone 2B	Y	N	N	Y	PF07_0054 PF11_0062	PF11_0062> histone H2B	PY02616	PY02616> histone H2B variant 1
GO:0065004	protein-DNA complex assembly	PVX_085490	glutathione reductase, putative	N	N	N	N	PF14_0192 PFI1170c	PF14_0192> glutathione reductase	PY01204 PY02397	PY01204> glutathione reductase
GO:0065004	protein-DNA complex assembly	Pv_PF14_0598_PKH_124290	glyceraldehyde-3-phosphate dehydrogenase|glyceraldehyde-3-phosphate dehydrogenase, putative|missing gene in syntenic region|correct Pf, Pk orthologs	N	N	N	N
GO:0065004	protein-DNA complex assembly	Pv_PKH_123370	hypothetical protein, conserved in Plasmodium species|missing gene in syntenic region|correct Pf, Pk orthologs	N	N	N	N
GO:0065004	protein-DNA complex assembly	PVX_090930	histone H4, putative	Y	N	N	Y	PF11_0061	PF11_0061> histone H4
GO:0065004	protein-DNA complex assembly	Pv_PFI1515w_PKH_072950	hypothetical protein, conserved|hypothetical protein, conserved in Plasmodium species|missing gene in syntenic region|correct Pf, Pk orthologs	N	N	N	N
GO:0065004	protein-DNA complex assembly	Pv_PKH_021570	hypothetical protein, conserved in Plasmodium species|orthologous gene downstream in Pk|pk subtelomeric	N	N	N	N
GO:0065004	protein-DNA complex assembly	PVX_113665	histone H3, putative	Y	N	N	Y	PF13_0185 PFF0510w PFF0865w	PFF0510w> histone H3	PY00496 PY01762 PY05073	PY05073> histone H3
GO:0065004	protein-DNA complex assembly	PVX_098630	tubulin alpha chain, putative	N	N	N	N	PFD1050w PFI0180w	PFI0180w> alpha tubulin	PY01155 PY04063	PY01155> tubulin alpha chain
GO:0065004	protein-DNA complex assembly	PVX_101030	prenyltransferase alpha subunit, putative	N	N	N	N	PFL2050w	PFL2050w> protein geranylgeranyltransferase type II, alpha subunit, putative		PY04103> Ribosomal S17, putative
GO:0065004	protein-DNA complex assembly	Pv_PFL0430w_PKH_130750	tim10 homologue, putative|Tim10 homologue, putative|missing gene in syntenic region|Pf and Pk not marked as orthologs	N	N	N	N
GO:0065004	protein-DNA complex assembly	PVX_083300	hypothetical protein, conserved	N	N	N	N	MAL13P1.241	MAL13P1.241> GTPase, putative	PY02624	PY02624> hypothetical protein
GO:0065004	protein-DNA complex assembly	PVX_121970	hypothetical protein, conserved	N	N	N	N	PF13_0013	PF13_0013> PBS lyase HEAT-like protein, putative	PY00741	PY00741> PBS lyase HEAT-like repeat, putative
GO:0065004	protein-DNA complex assembly	Pv_PFL1005c_PKH_143750	chromodomain protein|chromodomain protein, putative|missing gene in syntenic region|correct Pf, Pk orthologs	N	N	N	N
GO:0065004	protein-DNA complex assembly	PVX_122755	translocation protein SEC63, putative	N	N	N	N	PF13_0102	PF13_0102> DnaJ/SEC63 protein, putative	PY03272	PY03272> 34157-30943
GO:0065004	protein-DNA complex assembly	PVX_091880	hypothetical protein, conserved	N	N	N	N	PF11_0263	PF11_0263> conserved Plasmodium protein, unknown function
GO:0065004	protein-DNA complex assembly	PVX_122930	histone H2B, putative	Y	N	N	Y	PF07_0054 PF11_0062	PF07_0054> histone H2B	PY02616	PY02616> histone H2B variant 1
GO:0065004	protein-DNA complex assembly	PVX_084135	mitochondrial carrier protein, putative	N	N	N	N	PFL0110c	PFL0110c> mitochondrial phosphate carrier protein	PY00463	PY00463> PfMPC
GO:0065004	protein-DNA complex assembly	PVX_123785	cAMP-dependent protein kinase regulatory subunit, putative	N	N	N	N	PFL1110c	PFL1110c> CAMP-dependent protein kinase regulatory subunit, putative	PY03451	PY03451> putative cAMP-dependent protein kinase regulatory subunit
GO:0065004	protein-DNA complex assembly	PVX_122005	hypothetical protein, conserved	N	N	N	N	PF13_0017	PF13_0017> conserved Plasmodium protein, unknown function
GO:0065004	protein-DNA complex assembly	PVX_098605	small GTPase Rab7, putative	N	N	N	N	PFI0155c	PFI0155c> PfRab7, GTPase	PY01824	PY01824> putative Rab7 GTPase
GO:0065004	protein-DNA complex assembly	PVX_084825	calmodulin, putative	N	N	N	Y	PF14_0323	PF14_0323> calmodulin	PY06908	PY06908> calmodulin
GO:0065004	protein-DNA complex assembly	PVX_098750	hypothetical protein, conserved	N	N	N	N	PFI0300w	PFI0300w> developmental protein, putative	PY07558	PY07558> developmental protein DG1118
GO:0065004	protein-DNA complex assembly	PVX_092440	casein kinase I, putative	N	N	N	N	PF11_0377-a PF11_0377-b PF11_0377-c	PF11_0377-b> casein kinase 1, PfCK1	PY06011	PY06011> casein kinase i
GO:0065004	protein-DNA complex assembly	PVX_089705	arsenical pump-driving ATPase, putative	N	N	N	N	PFD0725c	PFD0725c> arsenical pump-driving ATPase, putative	PY02198	PY02198> arsenite transport subunit A
GO:0065004	protein-DNA complex assembly	PVX_095190	histone H2A, putative	Y	N	N	Y	PFC0920w	PFC0920w> histone H2A variant, putative		PY00436> histone H2A variant
GO:0000785	chromatin	PVX_113665	histone H3, putative	Y	Y	Y	Y	PF13_0185 PFF0510w PFF0865w	PFF0510w> histone H3	PY00496 PY01762 PY05073	PY05073> histone H3
GO:0000785	chromatin	PVX_090930	histone H4, putative	Y	N	N	Y	PF11_0061	PF11_0061> histone H4
GO:0000785	chromatin	PVX_114015	histone H2A, putative	Y	N	N	Y	PFF0860c	PFF0860c> histone h2a	PY05076	PY05076> histone h2a
GO:0000785	chromatin	PVX_090935	histone 2B	Y	Y	Y	Y	PF07_0054 PF11_0062	PF11_0062> histone H2B	PY02616	PY02616> histone H2B variant 1
GO:0000785	chromatin	PVX_098630	tubulin alpha chain, putative	N	N	Y	Y	PFD1050w PFI0180w	PFI0180w> alpha tubulin	PY01155 PY04063	PY01155> tubulin alpha chain
GO:0000785	chromatin	PVX_082915	ABC transporter, putative	N	N	N	N	PF13_0218	PF13_0218> ABC transporter (MDR family)	PY02551	PY02551> Staphylococcus aureus AurT-related
GO:0000785	chromatin	PVX_122930	histone H2B, putative	Y	Y	Y	Y	PF07_0054 PF11_0062	PF07_0054> histone H2B	PY02616	PY02616> histone H2B variant 1
GO:0000785	chromatin	PVX_122845	hypothetical protein, conserved	N	N	N	N	PF13_0120	PF13_0120> conserved Plasmodium protein, unknown function		PY03521> 2-oxoglutarate dehydrogenase, E2 component, dihydrolipoamide succinyltransferase, putative
GO:0000785	chromatin	PVX_122675	DNA replication licensing factor MCM4, putative	N	N	N	N	PF13_0095	PF13_0095> DNA replication licensing factor MCM4-related	PY03411	PY03411> DNA replication licensing factor MCM4-related
GO:0000785	chromatin	PVX_123695	hypothetical protein, conserved	N	N	N	N	PFL1020w	PFL1020w> conserved Plasmodium protein, unknown function	PY05399	PY05399> hypothetical protein
GO:0000785	chromatin	PVX_083300	hypothetical protein, conserved	N	N	N	N	MAL13P1.241	MAL13P1.241> GTPase, putative	PY02624	PY02624> hypothetical protein
GO:0000785	chromatin	PVX_084375	hypothetical protein, conserved	N	N	N	N	PFL0340w	PFL0340w> conserved Plasmodium protein, unknown function	PY02726	PY02726> hypothetical protein
GO:0000785	chromatin	PVX_099440	ADP-ribosylation factor-like protein, putative	N	N	N	N	PFI1005w	PFI1005w> ADP-ribosylation factor-like protein	PY05464	PY05464> hypothetical protein
GO:0000785	chromatin	PVX_118485	hypothetical protein, conserved	N	N	Y	N	PF14_0380	PF14_0380> conserved Plasmodium protein, unknown function	PY04303	PY04303> hypothetical protein
GO:0000785	chromatin	PVX_086040	aspartic protease PM4, putative	N	Y	N	Y	PF14_0075 PF14_0076 PF14_0077 PFC0495w	PF14_0075> plasmepsin IV	PY01714 PY01716 PY06899	PY06899> plasmepsin
GO:0000785	chromatin	PVX_123785	cAMP-dependent protein kinase regulatory subunit, putative	N	N	N	N	PFL1110c	PFL1110c> CAMP-dependent protein kinase regulatory subunit, putative	PY03451	PY03451> putative cAMP-dependent protein kinase regulatory subunit
GO:0000785	chromatin	Pv_PFL1005c_PKH_143750	chromodomain protein|chromodomain protein, putative|missing gene in syntenic region|correct Pf, Pk orthologs	N	N	N	N
GO:0000785	chromatin	PVX_099320	acid phosphatase, putative	N	N	N	N	PFI0880c	PFI0880c> glideosome-associated protein 50	PY05000	PY05000> hypothetical protein
GO:0000785	chromatin	PVX_079700	hypothetical protein, conserved	N	N	N	N	PFE1565w	PFE1565w> conserved Plasmodium protein, unknown function	PY02967	PY02967> synthetic antigen of P.falciparum
GO:0000785	chromatin	PVX_095165	protein kinase, putative	N	N	N	N	PFC0945w	PFC0945w> protein kinase, putative	PY02676	PY02676> putative protein kinase
GO:0000785	chromatin	PVX_099930	high molecular weight rhoptry protein-2, putative	N	Y	Y	Y	PFI1445w	PFI1445w> High molecular weight rhoptry protein-2	PY05295 PY05296	PY05295> hypothetical protein
GO:0000785	chromatin	PVX_084825	calmodulin, putative	N	Y	Y	Y	PF14_0323	PF14_0323> calmodulin	PY06908	PY06908> calmodulin
GO:0000785	chromatin	PVX_091700	circumsporozoite-protein related antigen, putative	N	N	N	N	PF11_0224	PF11_0224> circumsporozoite-related antigen	PY04421	PY04421> U43539 hepatocyte erythrocyte protein 17 kDa
GO:0000785	chromatin	PVX_079890	DNA replication licensing factor MCM3, putative	N	N	Y	Y	PFE1345c	PFE1345c> minichromosome maintenance protein 3, putative	PY03736	PY03736> replication origin activator 2-related
GO:0000785	chromatin	PVX_117290	hypothetical protein, conserved	N	N	N	N	PF14_0604	PF14_0604> conserved Plasmodium protein, unknown function	PY04481 PY04482 PY04565	PY04481> hypothetical protein
GO:0000785	chromatin	PVX_123755	hypothetical protein, conserved	N	N	N	N	PFL1080c	PFL1080c> ATP-binding protein, putative
GO:0000785	chromatin	PVX_114020	histone H3, putative	Y	Y	Y	Y	PF13_0185 PFF0510w PFF0865w	PFF0510w> histone H3	PY00496 PY01762 PY05073	PY05073> histone H3
GO:0000785	chromatin	PVX_099980	major blood-stage surface antigen Pv200	N	N	Y	Y	PFI1475w	PFI1475w> merozoite surface protein 1 precursor	PY05748	PY05748> merozoite surface protein 1 precursor
GO:0000785	chromatin	PVX_095190	histone H2A, putative	Y	Y	N	Y	PFC0920w	PFC0920w> histone H2A variant, putative		PY00436> histone H2A variant
GO:0022890	inorganic cation transmembrane transporter activity	PVX_080285	vacuolar ATP synthetase, putative	Y	N	N	N	PFE0965c	PFE0965c> vacuolar ATP synthetase	PY06066	PY06066> V-type ATPase, C subunit, putative
GO:0022890	inorganic cation transmembrane transporter activity	PVX_123030	superoxide dismutase	N	N	N	N	PF08_0071	PF08_0071> Fe-superoxide dismutase	PY05422	PY05422> Iron/manganese superoxide dismutases, putative
GO:0022890	inorganic cation transmembrane transporter activity	PVX_002900	hypothetical protein, conserved	N	N	N	N	PFB0570w	PFB0570w> SPATR protein, putative	PY02991	PY02991> putative secreted protein with altered thrombospondin domain
GO:0022890	inorganic cation transmembrane transporter activity	PVX_086990	vacuolar ATP synthase subunit E, putative	Y	N	N	N	PFI1670c	PFI1670c> vacuolar ATP synthase subunit E, putative	PY06101	PY06101> ATP synthase subunit
GO:0022890	inorganic cation transmembrane transporter activity	Pv_PF14_0176	hypothetical protein|missing gene in syntenic region|Pf, no Pk ortholog but synteny messed up for Pk	N	N	N	N
GO:0022890	inorganic cation transmembrane transporter activity	PVX_087705	hypothetical protein, conserved	N	N	N	N	MAL7P1.11	MAL7P1.11> conserved Plasmodium protein, unknown function	PY02321	PY02321> hypothetical protein
GO:0022890	inorganic cation transmembrane transporter activity	PVX_099035	hypothetical protein, conserved	N	N	N	N	PFI0580c	PFI0580c> Falstatin, putative		PY03424> hypothetical protein
GO:0022890	inorganic cation transmembrane transporter activity	PVX_079715	hypothetical protein, conserved	N	N	N	N	PFE1550w	PFE1550w> conserved Plasmodium protein, unknown function	PY07379	PY07379> hypothetical protein
GO:0022890	inorganic cation transmembrane transporter activity	PVX_092555	WD domain, G-beta repeat domain containing protein	N	N	N	N	PF11_0400	PF11_0400> conserved Plasmodium protein, unknown function	PY05176	PY05176> ERYTHROCYTE MEMBRANE PROTEIN PFEMP3
GO:0022890	inorganic cation transmembrane transporter activity	PVX_085040	hypothetical protein, conserved	N	N	N	N	PF14_0279	PF14_0279> conserved Plasmodium protein, unknown function	PY01270	PY01270> hypothetical protein
GO:0022890	inorganic cation transmembrane transporter activity	PVX_082740	hypothetical protein, conserved	N	N	N	N	MAL13P1.179	MAL13P1.179> conserved Plasmodium protein, unknown function	PY01509	PY01509> hypothetical protein
GO:0022890	inorganic cation transmembrane transporter activity	PVX_122040	hypothetical protein, conserved	N	N	N	N	MAL13P1.21	MAL13P1.21> conserved Plasmodium protein, unknown function	PY01534	PY01534> CCAAT-box DNA binding protein subunit B
GO:0022890	inorganic cation transmembrane transporter activity	PVX_085155	CorA-like Mg2+ transporter protein, putative	Y	N	N	N	PF14_0255	PF14_0255> CorA-like Mg2+ transporter protein, putative	PY07158	PY07158> Guillardia theta Mrs2p
GO:0022890	inorganic cation transmembrane transporter activity	PVX_111595	citrate synthase, mitochondrial precursor, putative	N	N	N	N	PF10_0218	PF10_0218> citrate synthase, mitochondrial precursor, putative	PY01660	PY01660> probable citrate synthase, mitochondrial precursor
GO:0022890	inorganic cation transmembrane transporter activity	PVX_095145	hypothetical protein, conserved	N	N	N	N	PFC0965w	PFC0965w> conserved Plasmodium protein, unknown function	PY03666	PY03666> hypothetical protein
GO:0022890	inorganic cation transmembrane transporter activity	PVX_091650	RNA splicing protein MRS2, mitochondrial precursor, putative	N	N	N	N	PF11_0210	PF11_0210> Metal ion channel - Mg2+, Co2+ and Ni2+	PY00890	PY00890> hypothetical protein
GO:0022890	inorganic cation transmembrane transporter activity	PVX_084550	hypothetical protein	N	N	N	N
GO:0022890	inorganic cation transmembrane transporter activity	PVX_092045	hypothetical protein, conserved	N	N	N	N	PF11_0296 PFI0525w	PF11_0296> conserved protein, unknown function	PY00852 PY03468 PY07707	PY03468> nucleotide-binding protein
GO:0022890	inorganic cation transmembrane transporter activity	PVX_082585	hypothetical protein, conserved	N	N	N	N	PF13_0181	PF13_0181> conserved Plasmodium protein, unknown function
GO:0022890	inorganic cation transmembrane transporter activity	PVX_123680	hypothetical protein, conserved	N	N	N	N	PFL1000c	PFL1000c> conserved Plasmodium protein, unknown function	PY04906	PY04906> hypothetical protein
GO:0022890	inorganic cation transmembrane transporter activity	PVX_115385	hypothetical protein, conserved	N	N	N	N	PF13_0357	PF13_0357> conserved Plasmodium protein, unknown function	PY05706	PY05706> hypothetical protein
GO:0022890	inorganic cation transmembrane transporter activity	PVX_001715	early transcribed membrane protein (ETRAMP)	N	N	N	N
GO:0022890	inorganic cation transmembrane transporter activity	PVX_115045	cytochrome c oxidase subunit 2a, putative	Y	N	N	N	PF13_0327	PF13_0327> cytochrome c oxidase subunit 2, putative	PY01089	PY01089> hypothetical protein
GO:0022890	inorganic cation transmembrane transporter activity	PVX_119350	1-cys-glutaredoxin-like protein-1, putative	N	N	N	N	PF07_0036 PFC0205c PFF0340c	PFC0205c> 1-cys-glutaredoxin-like protein-1	900.m00052 PY00223 PY07597	PY03169> 1-cys-glutaredoxin-like protein-1
GO:0022890	inorganic cation transmembrane transporter activity	Pv_PKH_091040	hypothetical protein, conserved in Plasmodium species|displayed at end of syntenic region|pk, no hits to pf ortholog	N	N	N	N
GO:0022890	inorganic cation transmembrane transporter activity	PVX_084415	RNA binding protein, putative	N	N	N	N	PFL0375w	PFL0375w> conserved Plasmodium protein, unknown function	PY04163	PY04163> hypothetical protein
GO:0022890	inorganic cation transmembrane transporter activity	PVX_122595	hypothetical protein, conserved	N	N	N	N		MAL13P1.79> conserved Plasmodium protein, unknown function	PY04587	PY04587> hypothetical protein
GO:0022890	inorganic cation transmembrane transporter activity	PVX_080140	hypothetical protein, conserved	N	N	N	N	PFE1110w	PFE1110w> conserved Plasmodium protein, unknown function
GO:0022890	inorganic cation transmembrane transporter activity	PVX_114705	vacuolar ATP synthase 21 kDa proteolipid subunit, putative	Y	N	N	N	MAL13P1.271	MAL13P1.271> V-type ATPase, putative	PY05899	PY05899> ATP synthase subunit C, putative
GO:PM16410041	The malaria parasite Plasmodium falciparum histones: organization, expression, and acetylation.. Gene (2006) 369:53	PVX_114015	histone H2A, putative	Y	N	N	N	PFF0860c	PFF0860c> histone h2a	PY05076	PY05076> histone h2a
GO:PM16410041	The malaria parasite Plasmodium falciparum histones: organization, expression, and acetylation.. Gene (2006) 369:53	Pv_PFL0637c	hypothetical protein, pseudogene|missing gene in syntenic region|Pf says psuedogene, no gene model in Pk syntenic region	N	N	N	N
GO:PM16410041	The malaria parasite Plasmodium falciparum histones: organization, expression, and acetylation.. Gene (2006) 369:53	PVX_082915	ABC transporter, putative	N	N	N	N	PF13_0218	PF13_0218> ABC transporter (MDR family)	PY02551	PY02551> Staphylococcus aureus AurT-related
GO:PM16410041	The malaria parasite Plasmodium falciparum histones: organization, expression, and acetylation.. Gene (2006) 369:53	PVX_100890	long-chain-fatty-acid--CoA ligase, putative	N	N	N	N	PFL1880w	PFL1880w> acyl-CoA synthetase, PfACS11	PY00791	PY00791> AMP-binding enzyme, putative
GO:PM16410041	The malaria parasite Plasmodium falciparum histones: organization, expression, and acetylation.. Gene (2006) 369:53	PVX_122850	Dihydrolipoyllysine-residue succinyltransferase component of 2-oxoglutarate dehydrogenase complex, putative	N	N	N	N	PF13_0121	PF13_0121> dihydrolipamide succinyltransferase component of 2-oxoglutarate dehydrogenase complex	PY03521	PY03521> 2-oxoglutarate dehydrogenase, E2 component, dihydrolipoamide succinyltransferase, putative
GO:PM16410041	The malaria parasite Plasmodium falciparum histones: organization, expression, and acetylation.. Gene (2006) 369:53	PVX_085490	glutathione reductase, putative	N	N	N	N	PF14_0192 PFI1170c	PF14_0192> glutathione reductase	PY01204 PY02397	PY01204> glutathione reductase
GO:PM16410041	The malaria parasite Plasmodium falciparum histones: organization, expression, and acetylation.. Gene (2006) 369:53	Pv_PKH_123370	hypothetical protein, conserved in Plasmodium species|missing gene in syntenic region|correct Pf, Pk orthologs	N	N	N	N
GO:PM16410041	The malaria parasite Plasmodium falciparum histones: organization, expression, and acetylation.. Gene (2006) 369:53	Pv_PKH_021570	hypothetical protein, conserved in Plasmodium species|orthologous gene downstream in Pk|pk subtelomeric	N	N	N	N
GO:PM16410041	The malaria parasite Plasmodium falciparum histones: organization, expression, and acetylation.. Gene (2006) 369:53	Pv_PFI1515w_PKH_072950	hypothetical protein, conserved|hypothetical protein, conserved in Plasmodium species|missing gene in syntenic region|correct Pf, Pk orthologs	N	N	N	N
GO:PM16410041	The malaria parasite Plasmodium falciparum histones: organization, expression, and acetylation.. Gene (2006) 369:53	PVX_114750	serine/threonine protein phosphatase PP5, putative	N	N	N	N	MAL13P1.274	MAL13P1.274> serine/threonine protein phosphatase	PY04697	PY04697> serine/threonine protein phosphatase PP5
GO:PM16410041	The malaria parasite Plasmodium falciparum histones: organization, expression, and acetylation.. Gene (2006) 369:53	PVX_113665	histone H3, putative	Y	N	N	N	PF13_0185 PFF0510w PFF0865w	PFF0510w> histone H3	PY00496 PY01762 PY05073	PY05073> histone H3
GO:PM16410041	The malaria parasite Plasmodium falciparum histones: organization, expression, and acetylation.. Gene (2006) 369:53	PVX_090935	histone 2B	Y	N	N	N	PF07_0054 PF11_0062	PF11_0062> histone H2B	PY02616	PY02616> histone H2B variant 1
GO:PM16410041	The malaria parasite Plasmodium falciparum histones: organization, expression, and acetylation.. Gene (2006) 369:53	PVX_090930	histone H4, putative	Y	N	N	N	PF11_0061	PF11_0061> histone H4
GO:PM16410041	The malaria parasite Plasmodium falciparum histones: organization, expression, and acetylation.. Gene (2006) 369:53	PVX_123755	hypothetical protein, conserved	N	N	N	N	PFL1080c	PFL1080c> ATP-binding protein, putative
GO:PM16410041	The malaria parasite Plasmodium falciparum histones: organization, expression, and acetylation.. Gene (2006) 369:53	PVX_121970	hypothetical protein, conserved	N	N	N	N	PF13_0013	PF13_0013> PBS lyase HEAT-like protein, putative	PY00741	PY00741> PBS lyase HEAT-like repeat, putative
GO:PM16410041	The malaria parasite Plasmodium falciparum histones: organization, expression, and acetylation.. Gene (2006) 369:53	Pv096025	hypothetical protein	N	N	N	N
GO:PM16410041	The malaria parasite Plasmodium falciparum histones: organization, expression, and acetylation.. Gene (2006) 369:53	Pv_PF14_0598_PKH_124290	glyceraldehyde-3-phosphate dehydrogenase|glyceraldehyde-3-phosphate dehydrogenase, putative|missing gene in syntenic region|correct Pf, Pk orthologs	N	N	N	N
GO:PM16410041	The malaria parasite Plasmodium falciparum histones: organization, expression, and acetylation.. Gene (2006) 369:53	PVX_098630	tubulin alpha chain, putative	N	N	N	N	PFD1050w PFI0180w	PFI0180w> alpha tubulin	PY01155 PY04063	PY01155> tubulin alpha chain
GO:PM16410041	The malaria parasite Plasmodium falciparum histones: organization, expression, and acetylation.. Gene (2006) 369:53	Pv_PFL0430w_PKH_130750	tim10 homologue, putative|Tim10 homologue, putative|missing gene in syntenic region|Pf and Pk not marked as orthologs	N	N	N	N
GO:PM16410041	The malaria parasite Plasmodium falciparum histones: organization, expression, and acetylation.. Gene (2006) 369:53	PVX_083300	hypothetical protein, conserved	N	N	N	N	MAL13P1.241	MAL13P1.241> GTPase, putative	PY02624	PY02624> hypothetical protein
GO:PM16410041	The malaria parasite Plasmodium falciparum histones: organization, expression, and acetylation.. Gene (2006) 369:53	PVX_122755	translocation protein SEC63, putative	N	N	N	N	PF13_0102	PF13_0102> DnaJ/SEC63 protein, putative	PY03272	PY03272> 34157-30943
GO:PM16410041	The malaria parasite Plasmodium falciparum histones: organization, expression, and acetylation.. Gene (2006) 369:53	PVX_122930	histone H2B, putative	Y	N	N	N	PF07_0054 PF11_0062	PF07_0054> histone H2B	PY02616	PY02616> histone H2B variant 1
GO:PM16410041	The malaria parasite Plasmodium falciparum histones: organization, expression, and acetylation.. Gene (2006) 369:53	PVX_091880	hypothetical protein, conserved	N	N	N	N	PF11_0263	PF11_0263> conserved Plasmodium protein, unknown function
GO:PM16410041	The malaria parasite Plasmodium falciparum histones: organization, expression, and acetylation.. Gene (2006) 369:53	Pv_PFL1005c_PKH_143750	chromodomain protein|chromodomain protein, putative|missing gene in syntenic region|correct Pf, Pk orthologs	N	N	N	N
GO:PM16410041	The malaria parasite Plasmodium falciparum histones: organization, expression, and acetylation.. Gene (2006) 369:53	PVX_101030	prenyltransferase alpha subunit, putative	N	N	N	N	PFL2050w	PFL2050w> protein geranylgeranyltransferase type II, alpha subunit, putative		PY04103> Ribosomal S17, putative
GO:PM16410041	The malaria parasite Plasmodium falciparum histones: organization, expression, and acetylation.. Gene (2006) 369:53	PVX_123785	cAMP-dependent protein kinase regulatory subunit, putative	N	N	N	N	PFL1110c	PFL1110c> CAMP-dependent protein kinase regulatory subunit, putative	PY03451	PY03451> putative cAMP-dependent protein kinase regulatory subunit
GO:PM16410041	The malaria parasite Plasmodium falciparum histones: organization, expression, and acetylation.. Gene (2006) 369:53	PVX_084825	calmodulin, putative	N	N	N	N	PF14_0323	PF14_0323> calmodulin	PY06908	PY06908> calmodulin
GO:PM16410041	The malaria parasite Plasmodium falciparum histones: organization, expression, and acetylation.. Gene (2006) 369:53	PVX_098750	hypothetical protein, conserved	N	N	N	N	PFI0300w	PFI0300w> developmental protein, putative	PY07558	PY07558> developmental protein DG1118
GO:PM16410041	The malaria parasite Plasmodium falciparum histones: organization, expression, and acetylation.. Gene (2006) 369:53	PVX_098605	small GTPase Rab7, putative	N	N	N	N	PFI0155c	PFI0155c> PfRab7, GTPase	PY01824	PY01824> putative Rab7 GTPase
GO:PM16410041	The malaria parasite Plasmodium falciparum histones: organization, expression, and acetylation.. Gene (2006) 369:53	PVX_122005	hypothetical protein, conserved	N	N	N	N	PF13_0017	PF13_0017> conserved Plasmodium protein, unknown function
GO:PM16410041	The malaria parasite Plasmodium falciparum histones: organization, expression, and acetylation.. Gene (2006) 369:53	PVX_084475	hypothetical protein, conserved	N	N	N	N	PFL0445w	PFL0445w> conserved Plasmodium protein, unknown function	PY03793 PY06781	PY03793> hypothetical protein
GO:PM16410041	The malaria parasite Plasmodium falciparum histones: organization, expression, and acetylation.. Gene (2006) 369:53	PVX_084375	hypothetical protein, conserved	N	N	N	N	PFL0340w	PFL0340w> conserved Plasmodium protein, unknown function	PY02726	PY02726> hypothetical protein
GO:PM16410041	The malaria parasite Plasmodium falciparum histones: organization, expression, and acetylation.. Gene (2006) 369:53	PVX_095190	histone H2A, putative	Y	N	N	N	PFC0920w	PFC0920w> histone H2A variant, putative		PY00436> histone H2A variant
GO:PM16410041	The malaria parasite Plasmodium falciparum histones: organization, expression, and acetylation.. Gene (2006) 369:53	PVX_091700	circumsporozoite-protein related antigen, putative	N	N	N	N	PF11_0224	PF11_0224> circumsporozoite-related antigen	PY04421	PY04421> U43539 hepatocyte erythrocyte protein 17 kDa
GO:PM16410041	The malaria parasite Plasmodium falciparum histones: organization, expression, and acetylation.. Gene (2006) 369:53	PVX_122545	Cop-coated vesicle membrane protein p24 precursor, putative	N	N	N	N	PF13_0082	PF13_0082> cop-coated vesicle membrane protein p24 precursor, putative	PY00476	PY00476> hypothetical protein
GO:PM16410041	The malaria parasite Plasmodium falciparum histones: organization, expression, and acetylation.. Gene (2006) 369:53	PVX_122820	hypothetical protein, conserved	N	N	N	N	PF13_0117	PF13_0117> TBC domain containing protein		PY03871> TBC domain, putative
GO:PM16410041	The malaria parasite Plasmodium falciparum histones: organization, expression, and acetylation.. Gene (2006) 369:53	PVX_089705	arsenical pump-driving ATPase, putative	N	N	N	N	PFD0725c	PFD0725c> arsenical pump-driving ATPase, putative	PY02198	PY02198> arsenite transport subunit A
GO:PM16410041	The malaria parasite Plasmodium falciparum histones: organization, expression, and acetylation.. Gene (2006) 369:53	PVX_094715	hypothetical protein, conserved	N	N	N	N	PF10_0096	PF10_0096> conserved Plasmodium protein, unknown function	PY04008	PY04008> hypothetical protein
GO:PM16410041	The malaria parasite Plasmodium falciparum histones: organization, expression, and acetylation.. Gene (2006) 369:53	PVX_118485	hypothetical protein, conserved	N	N	N	N	PF14_0380	PF14_0380> conserved Plasmodium protein, unknown function	PY04303	PY04303> hypothetical protein
GO:PM16410041	The malaria parasite Plasmodium falciparum histones: organization, expression, and acetylation.. Gene (2006) 369:53	PVX_114020	histone H3, putative	Y	N	N	N	PF13_0185 PFF0510w PFF0865w	PFF0510w> histone H3	PY00496 PY01762 PY05073	PY05073> histone H3
GO:GNF0200	DNA replication: Zhou et al. PLoS One 2008	PVX_098685	replication factor A-related protein, putative	Y	Y	N	N	PFI0235w	PFI0235w> replication factor A-related protein, putative	PY00067	PY00067> replication protein A large subunit, putative
GO:GNF0200	DNA replication: Zhou et al. PLoS One 2008	Pv_PF10_0420_PKH_062250	hypothetical protein|hypothetical protein, conserved in Plasmodium species|displayed as not syntenic but looks to be in the right place|correct Pf, Pk orthologs	N	N	N	N
GO:GNF0200	DNA replication: Zhou et al. PLoS One 2008	PVX_084855	DNA topoisomerase II, putative	N	N	N	Y	PF14_0316	PF14_0316> DNA topoisomerase II, putative	PY03394	PY03394> DNA topoisomerase II, putative
GO:GNF0200	DNA replication: Zhou et al. PLoS One 2008	PVX_084310	hypothetical protein, conserved	N	N	N	N	PFL0280c	PFL0280c> histone binding protein, putative	PY01764	PY01764> histone-binding protein n1/n2
GO:GNF0200	DNA replication: Zhou et al. PLoS One 2008	PVX_084380	hypothetical protein, conserved	N	N	N	N	PFL0345w	PFL0345w> conserved Plasmodium protein, unknown function	PY05926	PY05926> hypothetical protein
GO:GNF0200	DNA replication: Zhou et al. PLoS One 2008	PVX_122935	hypothetical protein, conserved	N	N	N	N	PF07_0055	PF07_0055> conserved Plasmodium protein, unknown function	PY02617	PY02617> hypothetical protein
GO:GNF0200	DNA replication: Zhou et al. PLoS One 2008	PVX_098985	DNA primase, large subunit, putative	N	N	N	N	PFI0530c	PFI0530c> DNA primase large subunit, putative	PY00851	PY00851> DNA primase large subunit
GO:GNF0200	DNA replication: Zhou et al. PLoS One 2008	PVX_101610	RAD protein (Pv-fam-e)	N	N	N	N
GO:GNF0200	DNA replication: Zhou et al. PLoS One 2008	PVX_090335	variable surface protein Vir12-like	N	N	N	N
GO:GNF0200	DNA replication: Zhou et al. PLoS One 2008	PVX_123960	proliferating cell nuclear antigen, putative	Y	Y	N	N	PFL1285c	PFL1285c> proliferating cell nuclear antigen 2	PY06718	PY06718> proliferating cell nuclear antigen
GO:GNF0200	DNA replication: Zhou et al. PLoS One 2008	PVX_115055	proliferating cell nuclear antigen, putative	N	N	N	Y	PF13_0328	PF13_0328> proliferating cell nuclear antigen	PY01758	PY01758> proliferating cell nuclear antigen
GO:GNF0200	DNA replication: Zhou et al. PLoS One 2008	PVX_094635	tubulin beta chain, putative	N	N	N	Y	PF10_0084	PF10_0084> tubulin beta chain, putative	PY05711	PY05711> tubulin beta chain
GO:GNF0200	DNA replication: Zhou et al. PLoS One 2008	PVX_086155	ribonucleoside-diphosphate reductase small chain, putative	N	N	N	N	PF14_0053	PF14_0053> ribonucleotide reductase small subunit	PY03671	PY03671> Ribonucleotide reductase, small chain
GO:GNF0200	DNA replication: Zhou et al. PLoS One 2008	PVX_113865	hypothetical protein, conserved	N	N	N	N	PFF0705c	PFF0705c> conserved Plasmodium protein, unknown function	PY05485	PY05485> hypothetical protein
GO:GNF0200	DNA replication: Zhou et al. PLoS One 2008	PVX_123325	hypothetical protein, conserved	N	N	N	N	PFL0615w	PFL0615w> Tetratricopeptide repeat family protein, putative	PY06588	PY06588> hypothetical protein
GO:GNF0200	DNA replication: Zhou et al. PLoS One 2008	PVX_100870	hypothetical protein, conserved	N	N	N	N	PFL1860c	PFL1860c> conserved Plasmodium protein, unknown function	PY04824	PY04824> hypothetical protein
GO:GNF0200	DNA replication: Zhou et al. PLoS One 2008	PVX_113440	calcium-binding protein, putative	N	N	N	N	PFF0265c	PFF0265c> calcium-binding protein, putative	PY05615	PY05615> hypothetical protein
GO:GNF0200	DNA replication: Zhou et al. PLoS One 2008	PVX_121905	hypothetical protein	N	N	N	N
GO:GNF0200	DNA replication: Zhou et al. PLoS One 2008	PVX_080070	hypothetical protein, conserved	N	N	N	N	PFE1175w	PFE1175w> conserved Plasmodium protein, unknown function	PY03712	PY03712> hypothetical protein
GO:GNF0200	DNA replication: Zhou et al. PLoS One 2008	PVX_090155	tubulin alpha chain, putative	N	N	N	Y	PFD1050w PFI0180w	PFD1050w> alpha-tubulin ii	PY01155 PY04063	PY01155> tubulin alpha chain
GO:GNF0200	DNA replication: Zhou et al. PLoS One 2008	PVX_085945	hypothetical protein, conserved	N	N	N	N	PF14_0099	PF14_0099> alpha/beta hydrolase, putative	PY01818	PY01818> hypothetical protein
GO:GNF0200	DNA replication: Zhou et al. PLoS One 2008	PVX_052190	null	N	N	N	N
GO:GNF0200	DNA replication: Zhou et al. PLoS One 2008	PVX_084615	DNA replication licensing factor MCM5, putative	Y	Y	N	N	PFL0580w	PFL0580w> DNA replication licensing factor MCM5, putative	PY04668	PY04668> DNA replication licensing factor MCM5
GO:0005663	DNA replication factor C complex	PVX_123960	proliferating cell nuclear antigen, putative	Y	Y	N	N	PFL1285c	PFL1285c> proliferating cell nuclear antigen 2	PY06718	PY06718> proliferating cell nuclear antigen
GO:0005663	DNA replication factor C complex	Pv_PF10_0420_PKH_062250	hypothetical protein|hypothetical protein, conserved in Plasmodium species|displayed as not syntenic but looks to be in the right place|correct Pf, Pk orthologs	N	N	N	N
GO:0005663	DNA replication factor C complex	PVX_002640	replication factor C subunit 2, putative	Y	Y	N	N	PFB0840w	PFB0840w> replication factor C, subunit 2	PY03797	PY03797> replication factor C, 40 kDa subunit
GO:0005663	DNA replication factor C complex	PVX_086155	ribonucleoside-diphosphate reductase small chain, putative	N	N	N	N	PF14_0053	PF14_0053> ribonucleotide reductase small subunit	PY03671	PY03671> Ribonucleotide reductase, small chain
GO:0005663	DNA replication factor C complex	PVX_084640	hypothetical protein	N	N	N	N
GO:0005663	DNA replication factor C complex	PVX_100985	replication factor C subunit 4, putative	Y	Y	N	N	PFL2005w	PFL2005w> replication factor C subunit 4	PY01493	PY01493> replication factor C subunit 4
GO:0005663	DNA replication factor C complex	PVX_100665	hypothetical protein, conserved	N	N	N	N	PFL1655c	PFL1655c> DNA polymerase epsilon subunit B, putative	PY06200	PY06200> DNA polymerase epsilon subunit b
GO:0005663	DNA replication factor C complex	PVX_084685	ribonucleoside-diphosphate reductase large chain, putative	N	N	N	N	PF14_0352	PF14_0352> ribonucleoside-diphosphate reductase, large subunit	PY03473	PY03473> ribonucleoside-diphosphate reductase large chain
GO:0005663	DNA replication factor C complex	Pv_PKH_103200	hypothetical protein, conserved in Plasmodium species|end of syntenic region, but looks to be in correct place|	N	N	N	N
GO:0005663	DNA replication factor C complex	PVX_099215	hypothetical protein, conserved	N	N	N	N	PFI0770c	PFI0770c> conserved Plasmodium protein, unknown function	PY07489	PY07489> hypothetical protein
GO:0005663	DNA replication factor C complex	PVX_099295	hypothetical protein, conserved	N	N	N	N	PFI0855w	PFI0855w> conserved Plasmodium protein, unknown function	PY06081	PY06081> hypothetical protein
GO:0005663	DNA replication factor C complex	PVX_118560	DNA primase small subunit, putative	N	N	N	N	PF14_0366	PF14_0366> small subunit DNA primase	PY00667	PY00667> DNA primase small subunit
GO:0005663	DNA replication factor C complex	PVX_087810	DNA replication licensing factor MCM7, putative	N	N	N	N	PF07_0023	PF07_0023> DNA replication licensing factor mcm7 homologue, putative	PY03236	PY03236> DNA replication licensing factor mcm7
GO:0005663	DNA replication factor C complex	PVX_089725	Coatomer zeta-1 subunit, putative	N	N	N	N	PFD0745c	PFD0745c> nonclathrin coat protein zeta2-cop-related protein, putative	PY04027	PY04027> nonclathrin coat protein zeta1-COP, putative
GO:0005663	DNA replication factor C complex	PVX_119450	hypothetical protein, conserved	N	N	N	N	PFC0280c	PFC0280c> conserved Plasmodium protein, unknown function	PY01192	PY01192> hypothetical protein
GO:0005663	DNA replication factor C complex	PVX_087115	proteasome precursor, putative	N	N	N	N	PFI1545c	PFI1545c> proteasome precursor, putative	PY03212	PY03212> proteasome beta-subunit, putative
GO:0005663	DNA replication factor C complex	PVX_123505	hypothetical protein, conserved	N	N	N	N	PFL0795c	PFL0795c> male development gene 1	PY00179	PY00179> hypothetical protein
GO:0005663	DNA replication factor C complex	PVX_100695	CHCH domain containing protein	N	N	N	N	PFL1685w	PFL1685w> conserved Plasmodium protein, unknown function	PY00507	PY00507> hypothetical protein
GO:0005663	DNA replication factor C complex	PVX_098985	DNA primase, large subunit, putative	N	N	N	N	PFI0530c	PFI0530c> DNA primase large subunit, putative	PY00851	PY00851> DNA primase large subunit
GO:0005663	DNA replication factor C complex	PVX_114130	hypothetical protein, conserved	N	N	N	N	PFF0980w	PFF0980w> conserved Plasmodium protein, unknown function	PY03244	PY03244> hypothetical protein
GO:0005663	DNA replication factor C complex	PVX_086260	hypothetical protein	N	N	N	N	PF14_0810	PF14_0810> conserved Plasmodium protein, unknown function	PY06670	PY06670> hypothetical protein
GO:0005663	DNA replication factor C complex	PVX_122785	hypothetical protein, conserved	N	N	N	N	MAL13P1.103	MAL13P1.103> conserved Plasmodium protein, unknown function	PY06278	PY06278> hypothetical protein
GO:0005663	DNA replication factor C complex	PVX_122990	hypothetical protein, conserved	N	N	N	N	PF07_0063	PF07_0063> conserved Plasmodium protein, unknown function	PY02881	PY02881> hypothetical protein
GO:0005663	DNA replication factor C complex	PVX_091205	replication factor C subunit 5, putative	Y	Y	N	N	PF11_0117	PF11_0117> replication factor C subunit 5, putative	PY01741	PY01741> Drosophila melanogaster BcDNA.LD06837, putative
GO:0006270	DNA replication initiation	PVX_114735	DNA replication licensing factor MCM6, putative	Y	Y	N	N	PF13_0291	PF13_0291> replication licensing factor, putative	PY04888	PY04888> DNA replication licensing factor mis5
GO:0006270	DNA replication initiation	PVX_122675	DNA replication licensing factor MCM4, putative	Y	Y	N	N	PF13_0095	PF13_0095> DNA replication licensing factor MCM4-related	PY03411	PY03411> DNA replication licensing factor MCM4-related
GO:0006270	DNA replication initiation	PVX_089390	hypothetical protein, conserved	N	N	N	N	MAL8P1.63	MAL8P1.63> conserved protein, unknown function	PY03075	PY03075> unknown-related
GO:0006270	DNA replication initiation	PVX_117640	hypothetical protein, conserved	N	Y	N	N	PF14_0538	PF14_0538> conserved Plasmodium protein, unknown function	PY02373	PY02373> hypothetical protein
GO:0006270	DNA replication initiation	PVX_098630	tubulin alpha chain, putative	N	N	N	Y	PFD1050w PFI0180w	PFI0180w> alpha tubulin	PY01155 PY04063	PY01155> tubulin alpha chain
GO:0006270	DNA replication initiation	PVX_091665	heat shock factor binding protein 1 containing protein	N	N	N	N	PF11_0216	PF11_0216> Heat shock factor binding protein 1, putative	PY03576	PY03576> hypothetical protein
GO:0006270	DNA replication initiation	PVX_118485	hypothetical protein, conserved	N	N	N	N	PF14_0380	PF14_0380> conserved Plasmodium protein, unknown function	PY04303	PY04303> hypothetical protein
GO:0006270	DNA replication initiation	PVX_082410	chromatin assembly factor 1 P55 subunit, putative	N	N	N	N	PF13_0149 PF14_0314 PFA0520c	PF13_0149> chromatin assembly factor 1 subunit, putative	PY01043 PY02400 PY05679	PY01043> wd-40 repeat protein msi1
GO:0006270	DNA replication initiation	PVX_089595	hypothetical protein, conserved	N	N	N	N	PF08_0064	PF08_0064> vacuolar protein-sorting protein, VPS2	PY00570	PY00570> Drosophila melanogaster CG14542 gene product, putative
GO:0006270	DNA replication initiation	PVX_084825	calmodulin, putative	N	N	N	Y	PF14_0323	PF14_0323> calmodulin	PY06908	PY06908> calmodulin
GO:0006270	DNA replication initiation	PVX_091990	hypothetical protein, conserved	N	N	N	N	PF11_0286	PF11_0286> conserved Plasmodium protein, unknown function	PY03554	PY03554> hypothetical protein
GO:0006270	DNA replication initiation	PVX_079890	DNA replication licensing factor MCM3, putative	Y	Y	N	Y	PFE1345c	PFE1345c> minichromosome maintenance protein 3, putative	PY03736	PY03736> replication origin activator 2-related
GO:0006270	DNA replication initiation	PVX_100910	hypothetical protein, conserved	N	N	N	Y	PFL1900w	PFL1900w> transcription factor with AP2 domain(s), putative	PY06790	PY06790> ERYTHROCYTE MEMBRANE PROTEIN PFEMP3
GO:0006270	DNA replication initiation	PVX_113665	histone H3, putative	N	N	N	Y	PF13_0185 PFF0510w PFF0865w	PFF0510w> histone H3	PY00496 PY01762 PY05073	PY05073> histone H3
GO:0006270	DNA replication initiation	PVX_113440	calcium-binding protein, putative	N	N	N	N	PFF0265c	PFF0265c> calcium-binding protein, putative	PY05615	PY05615> hypothetical protein
GO:0006270	DNA replication initiation	PVX_114015	histone H2A, putative	N	N	N	Y	PFF0860c	PFF0860c> histone h2a	PY05076	PY05076> histone h2a
GO:0006270	DNA replication initiation	PVX_084685	ribonucleoside-diphosphate reductase large chain, putative	N	N	N	Y	PF14_0352	PF14_0352> ribonucleoside-diphosphate reductase, large subunit	PY03473	PY03473> ribonucleoside-diphosphate reductase large chain
GO:0006270	DNA replication initiation	PVX_114465	troponin c-like protein, putative	N	N	N	N	PFF1320c	PFF1320c> myosin light chain, putative
GO:0006270	DNA replication initiation	PVX_114825	protein kinase Crk2	N	N	N	Y	MAL13P1.279	MAL13P1.279> protein kinase 5	PY02339	PY02339> cdc2-related kinase 2
GO:0006270	DNA replication initiation	PVX_083300	hypothetical protein, conserved	N	N	N	N	MAL13P1.241	MAL13P1.241> GTPase, putative	PY02624	PY02624> hypothetical protein
GO:0006270	DNA replication initiation	PVX_084375	hypothetical protein, conserved	N	N	N	N	PFL0340w	PFL0340w> conserved Plasmodium protein, unknown function	PY02726	PY02726> hypothetical protein
GO:0006270	DNA replication initiation	PVX_089915	hypothetical protein, conserved	N	N	N	N	PFD0800c	PFD0800c> conserved Plasmodium protein, unknown function	PY02861	PY02861> hypothetical protein
GO:0006270	DNA replication initiation	PVX_087810	DNA replication licensing factor MCM7, putative	Y	Y	N	N	PF07_0023	PF07_0023> DNA replication licensing factor mcm7 homologue, putative	PY03236	PY03236> DNA replication licensing factor mcm7
GO:0006270	DNA replication initiation	PVX_084615	DNA replication licensing factor MCM5, putative	Y	Y	N	N	PFL0580w	PFL0580w> DNA replication licensing factor MCM5, putative	PY04668	PY04668> DNA replication licensing factor MCM5
GO:0006270	DNA replication initiation	PVX_118520	ubiquinol cytochrome c oxidoreductase, putative	N	N	N	N	PF14_0373	PF14_0373> ubiquinol-cytochrome C reductase iron-sulfur subunit, putative	PY05634	PY05634> ubiquinol-cytochrome c reductase, iron-sulfur subunit, putative
GO:0006270	DNA replication initiation	PVX_100705	hypothetical protein, conserved	N	N	N	N	PFL1695c	PFL1695c> conserved Plasmodium protein, unknown function	PY00509	PY00509> hypothetical protein
GO:0006270	DNA replication initiation	PVX_085160	DNA mismatch repair enzyme, putative	N	N	N	N	MAL7P1.206 PF14_0254	PF14_0254> DNA mismatch repair protein Msh2p, putative	PY01096 PY07191	PY07191> DNA mismatch repair protein msh2
GO:0006270	DNA replication initiation	PVX_081470	hypothetical protein, conserved	N	N	N	N	PFA0295c	PFA0295c> conserved Plasmodium protein, unknown function	PY05773 PY06867	PY05773> hypothetical protein
GO:0006270	DNA replication initiation	PVX_088265	serine/threonine protein kinase, putative	N	N	N	N	MAL8P1.203	MAL8P1.203> Serine/Threonine protein kinase, FIKK family	PY03326	PY03326> Protein kinase domain, putative
GO:0006270	DNA replication initiation	PVX_079700	hypothetical protein, conserved	N	N	N	N	PFE1565w	PFE1565w> conserved Plasmodium protein, unknown function	PY02967	PY02967> synthetic antigen of P.falciparum
GO:0006270	DNA replication initiation	PVX_117825	hypothetical protein, conserved	N	N	N	N	PF14_0505	PF14_0505> conserved Plasmodium protein, unknown function	PY04948	PY04948> hypothetical protein
GO:0006270	DNA replication initiation	PVX_085565	DNA replication licensing factor MCM2, putative	Y	Y	N	N	PF14_0177	PF14_0177> DNA replication licensing factor MCM2	PY01644	PY01644> DNA replication licensing factor MCM2
GO:0022626	cytosolic ribosome	PVX_117170	40S ribosomal protein S3, putative	Y	N	N	Y	PF14_0627	PF14_0627> 40S ribosomal protein S3, putative
GO:0022626	cytosolic ribosome	PVX_094375	40S ribosomal protein S20e, putative	Y	N	Y	Y	PF10_0038	PF10_0038> 40S ribosomal protein S20e, putative	PY00943	PY00943> ribosomal protein S10
GO:0022626	cytosolic ribosome	PVX_095080	40S ribosomal protein S3a, putative	Y	Y	N	N	PFC1020c	PFC1020c> 40S ribosomal protein S3A, putative	PY02291	PY02291> 40S ribosomal protein S3a-related
GO:0022626	cytosolic ribosome	PVX_086020	40S ribosomal protein S8e, putative	Y	Y	N	N	PF14_0083	PF14_0083> 40S ribosomal protein S8e, putative	PY01682	PY01682> Ribosomal protein S8e, putative
GO:0022626	cytosolic ribosome	PVX_096265	40S ribosomal protein S5, putative	Y	Y	N	N	PF07_0088	PF07_0088> 40S ribosomal protein S5, putative	PY06068	PY06068> ribosomal protein S7
GO:0022626	cytosolic ribosome	PVX_101035	40S ribosomal protein S17, putative	Y	N	N	N	PFL2055w	PFL2055w> 40S ribosomal protein S17, putative	PY04103	PY04103> Ribosomal S17, putative
GO:0022626	cytosolic ribosome	PVX_122710	40S ribosomal protein S15, putative	Y	Y	N	N	MAL13P1.92	MAL13P1.92> 40S ribosomal protein S15/S19, putative	PY00188	PY00188> ribosomal protein S19
GO:0022626	cytosolic ribosome	PVX_090950	40S ribosomal protein S4, putative	N	Y	Y	Y	PF11_0065	PF11_0065> 40S ribosomal protein S4, putative	PY03779	PY03779> ribosomal protein S4 X isoform
GO:0022626	cytosolic ribosome	PVX_119545	WD domain, G-beta repeat domain containing protein	N	N	Y	Y	PFC0365w	PFC0365w> PRP19-like protein, putative	PY02344	PY02344> hypothetical protein
GO:0022626	cytosolic ribosome	PVX_085275	60S ribosomal protein family L5, putative	Y	N	Y	Y	PF14_0230	PF14_0230> 60S ribosomal protein L5, putative	PY06459	PY06459> Ribosomal L18p/L5e family, putative
GO:0022626	cytosolic ribosome	PVX_086305	ribosomal S27a, putative	Y	N	Y	Y	PF14_0027	PF14_0027> 40S ribosomal protein S31/UBI, putative	PY00122 PY03337	PY00122> ubiquitin c-terminal extension protein UBIcep86
GO:0022626	cytosolic ribosome	PVX_118145	40S ribosomal protein S2, putative	Y	N	N	N	PF14_0448	PF14_0448> 40S ribosomal protein S2, putative	PY06704	PY06704> ribosomal protein S5
GO:0022626	cytosolic ribosome	PVX_083465	60S ribosomal protein L17, putative	Y	N	Y	Y	PF13_0268	PF13_0268> 60S ribosomal protein L17, putative	PY00934	PY00934> ribosomal protein L22
GO:0022626	cytosolic ribosome	PVX_080400	60S ribosomal protein L12, putative	N	N	N	Y	PFE0850c	PFE0850c> 60S ribosomal protein L12, putative	PY04344	PY04344> probable 60s ribosomal protein l12
GO:0022626	cytosolic ribosome	PVX_084645	hypothetical protein, conserved	N	N	N	N	PF14_0360	PF14_0360> eIF2A	PY02477	PY02477> unknown protein
GO:0022626	cytosolic ribosome	Pv_PF14_0598_PKH_124290	glyceraldehyde-3-phosphate dehydrogenase|glyceraldehyde-3-phosphate dehydrogenase, putative|missing gene in syntenic region|correct Pf, Pk orthologs	N	N	N	N
GO:0022626	cytosolic ribosome	PVX_096340	60S ribosomal protein L11, putative	Y	N	N	N	PF07_0079	PF07_0079> 60S ribosomal protein L11a, putative	PY02461	PY02461> ribosomal protein L11-like
GO:0022626	cytosolic ribosome	PVX_118375	methionine-tRNA ligase, putative	N	Y	N	N	PF14_0401	PF14_0401> tRNA binding protein, putative	PY02994	PY02994> putative methionyl-tRNA synthetase
GO:0022626	cytosolic ribosome	PVX_123755	hypothetical protein, conserved	N	N	N	N	PFL1080c	PFL1080c> ATP-binding protein, putative
GO:0022626	cytosolic ribosome	PVX_092115	60S ribosomal protein L38-1, putative	Y	N	N	N	PF11_0312	PF11_0312> 60S ribosomal protein L38e, putative
GO:0022626	cytosolic ribosome	PVX_119345	60S Ribosomal protein L44, putative	Y	N	N	Y	PFC0200w	PFC0200w> 60S Ribosomal protein L44, putative	PY03170	PY03170> Ribosomal protein L44, putative
GO:0022626	cytosolic ribosome	PVX_085735	60S ribosomal protein L10, putative	Y	N	N	N	PF14_0141	PF14_0141> 60S ribosomal protein L10, putative	PY07431	PY07431> Ribosomal L10, putative
GO:0022626	cytosolic ribosome	PVX_089280	60S ribosomal protein L22, putative	Y	N	N	N	PF08_0039	PF08_0039> 60S ribosomal protein L22, putative	PY04247	PY04247> ribosomal protein L22-related
GO:0022626	cytosolic ribosome	PVX_117420	60S ribosomal protein L27, putative	Y	N	N	N	PF14_0579	PF14_0579> 60S ribosomal protein L27, putative	PY01750	PY01750> 60S ribosomal protein L27 homolog
GO:0022626	cytosolic ribosome	PVX_097760	60S ribosomal protein L31, putative	N	N	Y	Y	PFE0185c	PFE0185c> 60S ribosomal protein L31, putative	PY00344	PY00344> Ribosomal protein L31e, putative
GO:0022626	cytosolic ribosome	PVX_084135	mitochondrial carrier protein, putative	N	N	N	N	PFL0110c	PFL0110c> mitochondrial phosphate carrier protein	PY00463	PY00463> PfMPC
GO:0022626	cytosolic ribosome	PVX_114445	pyruvate kinase, putative	N	N	Y	Y	PFF1300w	PFF1300w> pyruvate kinase	PY04645	PY04645> pyruvate kinase
GO:0022626	cytosolic ribosome	PVX_085920	eukaryotic translation initiation factor 2 gamma subunit, putative	N	Y	N	N	PF14_0104	PF14_0104> eukaryotic translation initiation factor 2 gamma subunit, putative	PY04028	PY04028> translation initiation factor eIF-2
GO:0022626	cytosolic ribosome	PVX_089025	activated protein kinase C receptor, putative	N	N	N	N	PF08_0019	PF08_0019> receptor for activated C kinase homolog, PfRACK	PY00516	PY00516> hypothetical protein
GO:0022626	cytosolic ribosome	PVX_089750	60S ribosomal protein L15-1, putative	N	Y	Y	Y	PFD0770c	PFD0770c> 60S ribosomal protein L15, putative		PY02811> Ribosomal L15
GO:0022626	cytosolic ribosome	PVX_114910	40S ribosomal protein S13, putative	Y	N	N	N	PF13_0316	PF13_0316> 40S ribosomal protein S13, putative	PY03929	PY03929> ribosomal protein S15, putative
GO:0022626	cytosolic ribosome	PVX_092820	60S ribosomal protein L41, putative	N	N	N	N	PF11_0455a	PF11_0455a> 60S ribosomal protein L41, putative	PY06956	PY06956> hypothetical protein
GO:0022626	cytosolic ribosome	PVX_100890	long-chain-fatty-acid--CoA ligase, putative	N	N	N	N	PFL1880w	PFL1880w> acyl-CoA synthetase, PfACS11	PY00791	PY00791> AMP-binding enzyme, putative
GO:0022626	cytosolic ribosome	PVX_080050	karyopherin beta, putative	N	N	Y	Y	PFE1195w	PFE1195w> karyopherin beta	PY00155	PY00155> karyopherin beta
GO:0022626	cytosolic ribosome	PVX_123075	40S ribosomal protein S16, putative	Y	Y	Y	Y	PF08_0076	PF08_0076> 40S ribosomal protein S16, putative	PY06464	PY06464> ribosomal protein S9
GO:0022626	cytosolic ribosome	PVX_101135	hypothetical protein, conserved	N	N	N	N	PFL2150c	PFL2150c> CCCH-type Zn-finger protein, putative	PY00986	PY00986> hypothetical protein
GO:0022626	cytosolic ribosome	PVX_111330	ribosomal protein L3, putative	Y	Y	Y	Y	PF10_0272	PF10_0272> 60S ribosomal protein L3, putative	PY05881	PY05881> ribosomal protein L3, putative
GO:0022626	cytosolic ribosome	PVX_082965	60S ribosomal protein L18a, putative	Y	Y	N	N	PF13_0224	PF13_0224> 60S ribosomal protein L18, putative	PY01391	PY01391> Ribosomal L18ae protein family
GO:0022626	cytosolic ribosome	PVX_094535	RNA binding protein, putative	N	N	Y	Y	PF10_0068	PF10_0068> RNA binding protein, putative	PY03354	PY03354> Gbp1p protein-related
GO:0022626	cytosolic ribosome	PVX_123070	60S ribosomal protein L13, putative	Y	Y	N	N	PF08_0075	PF08_0075> 60S ribosomal protein L13-2, putative	PY06465	PY06465> Ribosomal protein L13e
GO:0022626	cytosolic ribosome	PVX_114040	60S ribosomal protein L27a, putative	N	N	Y	Y	PFF0885w	PFF0885w> 60S ribosomal protein L27a, putative	PY03375	PY03375> ribosomal protein L27a
GO:0022626	cytosolic ribosome	PVX_082970	60S ribosomal protein L18, putative	Y	Y	N	Y	MAL13P1.209	MAL13P1.209> 60S ribosomal protein L18-2, putative	PY01390	PY01390> Eukaryotic ribosomal protein L18, putative
GO:0022626	cytosolic ribosome	PVX_090845	60S acidic ribosomal protein p1, putative	N	N	N	N	PF11_0043	PF11_0043> 60S ribosomal protein P1, putative	PY06972	PY06972> acidic ribosomal protein P1 - hydromedusa
GO:0022626	cytosolic ribosome	PVX_113860	60S ribosomal protein L19, putative	Y	N	Y	Y	PFF0700c	PFF0700c> 60S ribosomal protein L19, putative	PY05486	PY05486> 60S ribosomal protein L19
GO:0022626	cytosolic ribosome	PVX_080440	40S ribosomal protein S14-2, putative	Y	N	N	N	PFE0810c	PFE0810c> 40S ribosomal protein S14, putative	PY01636	PY01636> ribosomal protein S11, putative
GO:0022626	cytosolic ribosome	PVX_085490	glutathione reductase, putative	N	N	N	Y	PF14_0192 PFI1170c	PF14_0192> glutathione reductase	PY01204 PY02397	PY01204> glutathione reductase
GO:0022626	cytosolic ribosome	PVX_084955	60S ribosomal protein L14, putative	Y	N	N	N	PF14_0296	PF14_0296> 60S ribosomal protein L14, putative	PY02173	PY02173> 60S ribosomal protein L14
GO:0022626	cytosolic ribosome	PVX_083000	40S ribosomal protein S6, putative	Y	Y	Y	Y	PF13_0228	PF13_0228> 40S ribosomal protein S6, putative	PY06397	PY06397> Ribosomal protein S6e, putative
GO:0022626	cytosolic ribosome	PVX_091145	60S ribosomal protein L36, putative	Y	N	N	Y	PF11_0106	PF11_0106> apicoplast ribosomal protein L36e precursor, putative	PY06787	PY06787> Ribosomal protein L36e
GO:0022626	cytosolic ribosome	PVX_116700	60S ribosomal protein L23a, putative	Y	N	N	N	PF13_0132	PF13_0132> 60S ribosomal protein L23a, putative	PY04600	PY04600> 60S ribosomal protein L23a
GO:0022626	cytosolic ribosome	PVX_080365	Eukaryotic translation initiation factor 3 subunit 9, putative	N	N	Y	Y	PFE0885w	PFE0885w> eukaryotictranslation initiation factor 3 subunit, putative	PY01620	PY01620> hypothetical protein
GO:0022626	cytosolic ribosome	PVX_092805	40S ribosomal protein S21, putative	Y	N	N	N	PF11_0454	PF11_0454> 40S ribosomal protein S21e, putative	PY06953	PY06953> hypothetical protein
GO:0022626	cytosolic ribosome	PVX_091925	40S ribosomal protein S18, putative	N	N	Y	Y	PF11_0272	PF11_0272> 40S ribosomal protein S18, putative	PY07508	PY07508> ribosomal protein S13/S18
GO:0022626	cytosolic ribosome	PVX_090160	40S ribosomal protein S19s, putative	N	Y	Y	Y	PFD1055w	PFD1055w> 40S ribosomal protein S19, putative	PY04062	PY04062> Ribosomal protein S19e, putative
GO:0022626	cytosolic ribosome	PVX_121980	40S ribosomal protein S7, putative	Y	Y	N	N	PF13_0014	PF13_0014> 40S ribosomal protein S7, putative	PY03900	PY03900> Ribosomal protein S7e
GO:0022626	cytosolic ribosome	PVX_090000	hypothetical protein, conserved	N	Y	N	N	PFD0880w	PFD0880w> proteasome regulatory component, putative	PY03267	PY03267> unknown protein, putative
GO:0022626	cytosolic ribosome	PVX_085420	40S ribosomal protein S25, putative	Y	N	N	N	PF14_0205	PF14_0205> 40S ribosomal protein S25, putative
GO:0022626	cytosolic ribosome	PVX_098640	60S ribosomal protein L32, putative	N	Y	Y	Y	PFI0190w	PFI0190w> 60S ribosomal protein L32, putative	PY01152	PY01152> Ribosomal protein L32
GO:0022626	cytosolic ribosome	PVX_092120	60S acidic ribosomal protein P0, putative	Y	N	N	N	PF11_0313	PF11_0313> 60S ribosomal protein P0	PY00659	PY00659> Ribosomal protein L10, putative
GO:0022626	cytosolic ribosome	PVX_095390	40S ribosomal protein S15Aa, putative	Y	N	N	N	PFC0735w	PFC0735w> 40S ribosomal protein S15A, putative	PY04951	PY04951> ribosomal protein S8
GO:0022626	cytosolic ribosome	Pv_PKH_021570	hypothetical protein, conserved in Plasmodium species|orthologous gene downstream in Pk|pk subtelomeric	N	N	N	N
GO:0022626	cytosolic ribosome	PVX_091865	60S ribosomal protein L35, putative	N	N	Y	Y	PF11_0260	PF11_0260> 60S ribosomal protein L35, putative	PY03511	PY03511> ribosomal protein L29, putative
GO:0022626	cytosolic ribosome	PVX_000590	eukaryotic translation initiation factor 3 subunit 2, putative	N	N	Y	Y	MAL7P1.81	MAL7P1.81> eukaryotic translation initiation factor 3 37.28 kDa subunit, putative	PY00595	PY00595> eukaryotic translation initiation factor 3 39 kDa subunit
GO:0022626	cytosolic ribosome	PVX_117030	RNA helicase-1, putative	N	N	Y	Y	PF14_0655	PF14_0655> helicase 45	PY04360	PY04360> RNA helicase-1
GO:0022626	cytosolic ribosome	PVX_087825	40S ribosomal protein S29, putative	N	N	N	N	MAL7P1.300	MAL7P1.300> 40S ribosomal protein S29, putative
GO:0022626	cytosolic ribosome	PVX_085840	nuclear transport factor 2, putative	N	Y	N	N	PF14_0122	PF14_0122> nuclear transport factor 2, putative	PY00424	PY00424> nuclear transport factor 2
GO:0022626	cytosolic ribosome	Pv_PFL0430w_PKH_130750	tim10 homologue, putative|Tim10 homologue, putative|missing gene in syntenic region|Pf and Pk not marked as orthologs	N	N	N	N
GO:0022626	cytosolic ribosome	PVX_098045	hypothetical protein, conserved	N	N	N	N	PFE0480c	PFE0480c> conserved Plasmodium protein, unknown function	PY03252	PY03252> hypothetical protein
GO:0022626	cytosolic ribosome	PVX_085230	hypothetical protein, conserved	N	N	Y	Y	PF14_0239	PF14_0239> conserved Plasmodium protein, unknown function	PY06635	PY06635> hypothetical protein
GO:0022626	cytosolic ribosome	PVX_086240	acid phosphatase, putative	N	N	N	Y	PF14_0036	PF14_0036> phosphatase, putative
GO:0022626	cytosolic ribosome	PVX_092730	60S ribosomal protein L28, putative	N	N	N	N	PF11_0437	PF11_0437> 60S ribosomal protein L28, putative
GO:0022626	cytosolic ribosome	PVX_091515	GTP-binding nuclear protein Ran, putative	N	N	N	N	PF11_0183	PF11_0183> GTP-binding nuclear protein ran/tc4	PY04253	PY04253> GTP-binding nuclear protein ran/tc4
GO:0022626	cytosolic ribosome	PVX_002615	small nuclear ribonucleoprotein Sm D2, putative	N	N	N	Y	PFB0865w	PFB0865w> small nuclear ribonucleoprotein, putative	PY01248	PY01248> small nuclear ribonucleoprotein.
GO:0022626	cytosolic ribosome	PVX_002835	T-complex protein 1, theta subunit, putative	N	N	N	N	PFB0635w	PFB0635w> T-complex protein 1, putative	PY03932	PY03932> T-complex protein 1
GO:0022626	cytosolic ribosome	PVX_099535	phosphoglycerate kinase, putative	N	Y	Y	Y	PFI1105w	PFI1105w> phosphoglycerate kinase	PY04547	PY04547> phosphoglycerate kinase
GO:0022626	cytosolic ribosome	PVX_083450	hypothetical protein, conserved	N	N	N	N	MAL13P1.257	MAL13P1.257> conserved Plasmodium protein, unknown function	PY06217	PY06217> hypothetical protein
GO:0022626	cytosolic ribosome	PVX_094505	hypothetical protein, conserved	N	N	N	N	PF10_0063	PF10_0063> DNA/RNA-binding protein, putative
GO:0022626	cytosolic ribosome	PVX_003945	eIF-4A-like DEAD family RNA helicase, putative	N	N	N	N	PFB0445c	PFB0445c> DEAD box helicase, UAP56	PY00326	PY00326> DEAD/DEAH box helicase, putative
GO:0022626	cytosolic ribosome	PVX_089425	heat shock 70 kDa protein, putative	N	N	Y	Y	MAL7P1.228 PF08_0054 PFI0875w	PF08_0054> heat shock 70 kDa protein	PY05001 PY06158	PY06158> heat shock protein 70
GO:0022626	cytosolic ribosome	PVX_117440	hypothetical protein, conserved	N	N	N	N	PF14_0575a	PF14_0575a> ribosomal protein L29, putative
GO:0022626	cytosolic ribosome	PVX_121935	hypothetical protein	N	N	N	N
GO:0022626	cytosolic ribosome	PVX_116630	lactate dehydrogenase	N	N	N	Y	PF13_0141 PFF0895w	PF13_0141> L-lactate dehydrogenase	PY03376 PY03885	PY03885> l-lactate dehydrogenase
GO:0022626	cytosolic ribosome	PVX_080245	40S ribosomal protein S9, putative	N	Y	Y	Y	PFE1005w	PFE1005w> 40S ribosomal protein S9, putative	PY02191	PY02191> ribosomal protein S4, putative
GO:0022626	cytosolic ribosome	PVX_094645	RAD protein (Pv-fam-e)	N	N	N	N
GO:0022626	cytosolic ribosome	PVX_084480	hypothetical protein, conserved	N	N	N	N	PFL0450c	PFL0450c> conserved Plasmodium protein, unknown function	PY06694	PY06694> hypothetical protein
GO:0022626	cytosolic ribosome	PVX_118275	hypothetical protein, conserved	N	N	N	N	PF14_0422	PF14_0422> conserved Plasmodium protein, unknown function	PY01679	PY01679> hypothetical protein
GO:0022626	cytosolic ribosome	PVX_117795	hypothetical protein, conserved	N	N	Y	Y	PF14_0510	PF14_0510> p23 co-chaperone, putative	PY00792	PY00792> 34 kDa phosphoprotein
GO:0022626	cytosolic ribosome	Pv_PFL0637c	hypothetical protein, pseudogene|missing gene in syntenic region|Pf says psuedogene, no gene model in Pk syntenic region	N	N	N	N
GO:0022626	cytosolic ribosome	PVX_114865	T-complex protein 1, delta subunit, putative	N	Y	N	Y	MAL13P1.283	MAL13P1.283> TCP-1/cpn60 chaperonin family, putative	PY02937	PY02937> chaperonin containing TCP-1 delta subunit
GO:0022626	cytosolic ribosome	PVX_116715	60S ribosomal protein L9, putative	N	Y	N	N	PF13_0129	PF13_0129> 60S ribosomal protein L6, putative	PY01587	PY01587> ribosomal protein L6, putative
GO:0022626	cytosolic ribosome	PVX_098830	proteasome activator complex subunit 3, putative	N	N	Y	Y	PFI0370c	PFI0370c> subunit of proteaseome activator complex, putative	PY04117	PY04117> Proteasome activator pa28 beta subunit, putative
GO:0022626	cytosolic ribosome	PVX_119740	60S ribosomal protein L26, putative	Y	N	N	N	PFC0535w	PFC0535w> 60S ribosomal protein L26, putative	PY04507	PY04507> ribosomal protein L24
GO:0022626	cytosolic ribosome	PVX_113750	Eukaryotic translation initiation factor 3 subunit 6 interacting protein, putative	N	N	Y	Y	PFF0590c	PFF0590c> homologue of human HSPC025	PY06519	PY06519> Drosophila melanogaster RE21692p, putative
GO:0022626	cytosolic ribosome	PVX_119470	40S ribosomal protein S23, putative	Y	N	N	N	PFC0290w	PFC0290w> 40S ribosomal protein S23, putative	PY05754	PY05754> ribosomal protein S23
GO:0022626	cytosolic ribosome	PVX_099225	hypothetical protein, conserved	N	N	N	N	PFI0780w	PFI0780w> conserved Plasmodium protein, unknown function	PY00953	PY00953> hypothetical protein
GO:0022626	cytosolic ribosome	PVX_122990	hypothetical protein, conserved	N	N	N	N	PF07_0063	PF07_0063> conserved Plasmodium protein, unknown function	PY02881	PY02881> hypothetical protein
GO:0022626	cytosolic ribosome	PVX_087860	60S ribosomal protein L37, putative	N	N	N	N	MAL7P1.320	MAL7P1.320> ribosomal protein, L37e, putative	PY02795	PY02795> Ribosomal protein L37e, putative
GO:0022626	cytosolic ribosome	PVX_083555	hypothetical protein	N	N	N	N
GO:0022626	cytosolic ribosome	PVX_122100	hypothetical protein, conserved	N	N	N	N	MAL13P1.26	MAL13P1.26> conserved Plasmodium protein, unknown function	PY02189	PY02189> similar to translational activator
GO:0022626	cytosolic ribosome	PVX_115255	ubiquitin/ribosomal, putative	N	N	N	N	PF13_0346	PF13_0346> 60S ribosomal protein L40/UBI, putative		PY00183> Ubiquitin family, putative
GO:0022626	cytosolic ribosome	PVX_095015	enolase, putative	N	Y	Y	Y	PF10_0155	PF10_0155> enolase	PY06644 PY07801	PY06644> enolase
GO:0022626	cytosolic ribosome	PVX_122850	Dihydrolipoyllysine-residue succinyltransferase component of 2-oxoglutarate dehydrogenase complex, putative	N	N	N	N	PF13_0121	PF13_0121> dihydrolipamide succinyltransferase component of 2-oxoglutarate dehydrogenase complex	PY03521	PY03521> 2-oxoglutarate dehydrogenase, E2 component, dihydrolipoamide succinyltransferase, putative
GO:0022626	cytosolic ribosome	PVX_087695	hypothetical protein, conserved	N	N	N	N	PF07_0011	PF07_0011> conserved Plasmodium protein, unknown function	PY02319	PY02319> Homo sapiens CGI-128 protein
GO:0022626	cytosolic ribosome	Pv_PKH_123370	hypothetical protein, conserved in Plasmodium species|missing gene in syntenic region|correct Pf, Pk orthologs	N	N	N	N
GO:0022626	cytosolic ribosome	PVX_087950	heat shock protein 86, putative	N	N	Y	Y	PF07_0029	PF07_0029> heat shock protein 86	PY00131 PY00582	PY00131> putative heat shock protein 81-2
GO:0022626	cytosolic ribosome	PVX_085710	small nuclear ribonucleoprotein associated protein B', putative	N	N	N	N	PF14_0146	PF14_0146> ribonucleoprotein, putative		PY06406> hypothetical protein
GO:0022626	cytosolic ribosome	PVX_122620	hypothetical protein, conserved	N	N	N	N	MAL13P1.83	MAL13P1.83> exportin 1-like protein, putative	PY06555	PY06555> hypothetical protein
GO:0022626	cytosolic ribosome	PVX_082840	60S ribosomal protein L6, putative	Y	Y	Y	Y	PF13_0213	PF13_0213> 60S ribosomal protein L6-2, putative	PY02722	PY02722> 60S ribosomal protein L6, putative
GO:0022626	cytosolic ribosome	PVX_095480	translation initiation factor E4, putative	N	N	N	N	PFC0635c	PFC0635c> translation initiation factor E4, putative	PY04859	PY04859> putative initiation factor E4
GO:0022626	cytosolic ribosome	PVX_088065	60S ribosomal protein L34-A, putative	N	N	Y	Y	PF07_0043	PF07_0043> 60S ribosomal protein L34-A, putative	PY04861	PY04861> Ribosomal protein L34e, putative
GO:0022626	cytosolic ribosome	PVX_122180	U1A small nuclear ribonucleoprotein, putative	N	N	Y	Y	MAL13P1.35 PFI1695c	MAL13P1.35> U1 small nuclear ribonucleoprotein a, putative	PY01195 PY05612	PY05612> u1 small nuclear ribonucleoprotein a
GO:0022626	cytosolic ribosome	PVX_085270	ribosomal protein L7a, putative	Y	Y	Y	Y	PF14_0231	PF14_0231> 60S ribosomal protein L7-3, putative	PY06460	PY06460> 60S ribosomal protein L7a
GO:0022626	cytosolic ribosome	PVX_101040	rab GDP dissociation inhibitor beta, putative	N	N	Y	Y	PFL2060c	PFL2060c> rabGDI protein	PY04102	PY04102> rabGDI protein
GO:0022626	cytosolic ribosome	PVX_081220	hypothetical protein, conserved	N	N	N	N	PFA0565c	PFA0565c> conserved Plasmodium protein, unknown function	PY07840	PY07840> hypothetical protein
GO:0022626	cytosolic ribosome	PVX_113595	T-complex protein 1, zeta subunit, putative	N	N	N	N	PFF0430w	PFF0430w> chaperone, putative	PY02258	PY02258> putative chaperonin
GO:0022626	cytosolic ribosome	PVX_114895	zinc-finger domain containing protein	N	N	N	N	PF13_0313	PF13_0313> zinc finger protein, putative	PY01182	PY01182> zinc finger protein-like-related
GO:0022626	cytosolic ribosome	PVX_117000	hypothetical protein, conserved	N	N	N	N	PF14_0661	PF14_0661> conserved Plasmodium protein, unknown function	PY03646	PY03646> similar to unknown protein
GO:0022626	cytosolic ribosome	PVX_079805	hypothetical protein, conserved	N	N	N	N	PFE1440c	PFE1440c> conserved Plasmodium protein, unknown function
GO:0022626	cytosolic ribosome	PVX_080275	40S ribosomal protein S24, putative	N	Y	N	N	PFE0975c	PFE0975c> 40S ribosomal protein S24, putative	PY06213	PY06213> 40s ribosomal protein s24. [mouse-ear cress
GO:0022626	cytosolic ribosome	Pv_PFI1515w_PKH_072950	hypothetical protein, conserved|hypothetical protein, conserved in Plasmodium species|missing gene in syntenic region|correct Pf, Pk orthologs	N	N	N	N
GO:0022626	cytosolic ribosome	PVX_094840	hypoxanthine phosphoribosyltransferase, putative	N	N	N	N	PF10_0121	PF10_0121> hypoxanthine phosphoribosyltransferase		PY03478> hypoxanthine phosphoribosyltransferase, putative
GO:0022626	cytosolic ribosome	PVX_122245	40S ribosomal protein S27, putative	Y	N	Y	Y	PF13_0045	PF13_0045> 40S ribosomal protein S27, putative	PY03153	PY03153> ribosomal protein S27
GO:0022626	cytosolic ribosome	PVX_091640	2,3-bisphosphoglycerate-dependent phosphoglycerate mutase, putative	N	N	Y	Y	PF11_0208	PF11_0208> phosphoglycerate mutase, putative
GO:0022626	cytosolic ribosome	PVX_092735	60S ribosomal protein L33-B, putative	N	N	Y	Y	PF11_0438	PF11_0438> 60S ribosomal protein L35Ae, putative	PY05736	PY05736> Ribosomal protein L35Ae, putative
GO:0022626	cytosolic ribosome	PVX_097735	hypothetical protein	N	N	N	N
GO:0022626	cytosolic ribosome	PVX_119465	T-complex protein 1, beta subunit, putative	N	N	N	N	PFC0285c	PFC0285c> T-complex protein beta subunit, putative	PY06837	PY06837> putative T-complex protein beta subunit
GO:0022626	cytosolic ribosome	PVX_079840	eukaryotic translation initiation factor 3, subunit 6, putative	N	Y	Y	Y	PFE1405c	PFE1405c> eukaryotic translation initiation factor 3, subunit 6, putative	PY01281	PY01281> hypothetical protein
GO:0022626	cytosolic ribosome	PVX_119530	T-complex protein 1, eta subunit, putative	N	N	Y	Y	PFC0350c	PFC0350c> TCP-1/cpn60 chaperonin family	PY01933	PY01933> chaperonin, 60 kDa
GO:0022626	cytosolic ribosome	PVX_122220	hypothetical protein, conserved	N	N	N	N	PF13_0042	PF13_0042> fork head domain protein, putative	PY00031	PY00031> Drosophila melanogaster RE68879p, putative
GO:0022626	cytosolic ribosome	PVX_094980	cysteine -tRNA ligase, putative	N	N	N	N	PF10_0149	PF10_0149> cysteinyl-tRNA synthetase, putative	PY04618	PY04618> cysteinyl-tRNA synthetase
GO:0022626	cytosolic ribosome	PVX_090880	phenylalanyl-tRNA synthetase beta chain, putative	N	N	N	N	PF11_0051	PF11_0051> phenylalanyl-tRNA synthetase beta chain, putative	PY02380 PY02381	PY02381> Phe-RNA synthetase-related
GO:0022626	cytosolic ribosome	PVX_094715	hypothetical protein, conserved	N	N	N	N	PF10_0096	PF10_0096> conserved Plasmodium protein, unknown function	PY04008	PY04008> hypothetical protein
GO:0022626	cytosolic ribosome	PVX_116620	phosphoribosylpyrophosphate synthetase, putative	N	N	N	Y	PF13_0143	PF13_0143> phosphoribosylpyrophosphate synthetase	PY00920	PY00920> phosphoribosylpyrophosphate synthetase
GO:0022626	cytosolic ribosome	PVX_095135	cyclophilin, putative	N	Y	Y	Y	PF11_0164 PFC0975c	PFC0975c> peptidyl-prolyl cis-trans isomerase	PY00781 PY03668	PY02749> peptidyl-prolyl cis-trans isomerase, cyclophilin-type, putative
GO:0022626	cytosolic ribosome	PVX_115460	hypothetical protein, conserved	N	N	N	N
GO:0022626	cytosolic ribosome	PVX_119220	hypothetical protein	N	N	N	N
GO:0022626	cytosolic ribosome	PVX_114750	serine/threonine protein phosphatase PP5, putative	N	N	Y	Y	MAL13P1.274	MAL13P1.274> serine/threonine protein phosphatase	PY04697	PY04697> serine/threonine protein phosphatase PP5
GO:0022626	cytosolic ribosome	PVX_091205	replication factor C subunit 5, putative	N	N	N	Y	PF11_0117	PF11_0117> replication factor C subunit 5, putative	PY01741	PY01741> Drosophila melanogaster BcDNA.LD06837, putative
GO:0022626	cytosolic ribosome	PVX_115220	hypothetical protein, conserved	N	N	N	N	MAL13P1.580	MAL13P1.580> conserved Plasmodium protein, unknown function	PY07363	PY07363> hypothetical protein
GO:0022626	cytosolic ribosome	PVX_091895	small nuclear ribonucleoprotein Sm D1, putative	N	N	N	N	PF11_0266	PF11_0266> small nuclear ribonucleoprotein D1, putative	PY00270	PY00270> small nuclear riboprotein Sm-D1-like protein
GO:0022626	cytosolic ribosome	PVX_101090	hypothetical protein, conserved	N	N	N	N	PFL2105c	PFL2105c> conserved protein, unknown function	PY01212	PY01212> Drosophila melanogaster GH09638p
GO:0022626	cytosolic ribosome	Pv094320	hypothetical protein	N	N	N	N
GO:0022626	cytosolic ribosome	PVX_085730	ser/thr protein phosphatase, putative	N	N	N	N	PF14_0142	PF14_0142> serine/threonine protein phosphatase		PY07156> serine/threonine protein phosphatase alpha-3 isoform
GO:0022626	cytosolic ribosome	PVX_094750	eukaryotic translation initiation factor 2 beta, putative	N	N	N	N	PF10_0103	PF10_0103> eukaryotic translation initiation factor 2 beta, putative	PY02091	PY02091> eukaryotic translation initiation factor 2, subunit 2
GO:0022626	cytosolic ribosome	PVX_123210	hypothetical protein, conserved	N	Y	N	N	MAL8P1.105	MAL8P1.105> conserved protein, unknown function	PY01173	PY01173> hypothetical protein
GO:0022626	cytosolic ribosome	PVX_114870	pyrroline carboxylate reductase, putative	N	N	N	Y	MAL13P1.284	MAL13P1.284> pyrroline carboxylate reductase	PY02938	PY02938> pyrroline-5-carboxylate reductase
GO:0022626	cytosolic ribosome	PVX_113785	nucleolar GTP-binding protein 1, putative	N	N	Y	Y	PFF0625w	PFF0625w> nucleolar GTP-binding protein 1, putative	PY03098	PY03098> Unknown-related
GO:0022626	cytosolic ribosome	PVX_117580	hypothetical protein, conserved	N	N	N	N	PF14_0550	PF14_0550> conserved Plasmodium protein, unknown function	PY00674	PY00674> hypothetical protein
GO:0022626	cytosolic ribosome	PVX_091050	hypothetical protein, conserved	N	N	N	N	PF11_0088	PF11_0088> conserved Plasmodium protein, unknown function	PY03787	PY03787> hypothetical protein
GO:0022626	cytosolic ribosome	PVX_095395	hypothetical protein, conserved	N	N	N	N
GO:0022626	cytosolic ribosome	PVX_124100	T-complex protein 1, gamma subunit, putative	N	N	N	N	PFL1425w	PFL1425w> t-complex protein 1, gamma subunit, putative	PY07337	PY07337> CCT chaperonin gamma subunit
GO:0022626	cytosolic ribosome	PVX_002650	40S ribosomal protein S26, putative	Y	Y	N	N	PFB0830w	PFB0830w> 40S ribosomal protein S26e, putative	PY04712	PY04712> Ribosomal protein S26e
GO:0022626	cytosolic ribosome	PVX_122240	carbamoyl phosphate synthetase II, putative	N	Y	N	N	PF13_0044	PF13_0044> carbamoyl phosphate synthetase	PY04781 PY06257	PY04781> carbamoyl phosphate synthetase II-related
GO:0022626	cytosolic ribosome	PVX_114830	elongation factor 1 alpha, putative	N	N	Y	Y	PF13_0304 PF13_0305	PF11_0245> translation elongation factor EF-1, subunit alpha, putative	PY00361 PY00362 PY02338	PY04385> Elongation factor Tu family, putative
GO:0022626	cytosolic ribosome	PVX_084850	microsomal signal peptidase 12 kDa subunit, putative	N	N	N	N	PF14_0317	PF14_0317> Microsomal signal peptidase protein, putative	PY06001	PY06001> signal peptidase 12kDa subunit
GO:0022626	cytosolic ribosome	PVX_124095	macrophage migration inhibitory factor, putative	N	N	N	N	PFL1420w	PFL1420w> macrophage migration inhibitory factor homologue	PY05452	PY05452> hypothetical protein
GO:0022626	cytosolic ribosome	PVX_117395	U3 small nucleolar ribonucleoprotein protein IMP3, putative	N	N	N	N	PF14_0584	PF14_0584> mitochondrial ribosomal protein S4/S9 precursor, putative	PY04143	PY04143> S4 domain, putative
GO:0022626	cytosolic ribosome	PVX_119480	60S ribosomal protein L7, putative	Y	Y	N	N	PFC0300c	PFC0300c> 60S ribosomal protein L7, putative	PY05756	PY05756> putative 60S Ribosomal protein L7
GO:0022626	cytosolic ribosome	PVX_081610	aspartate-tRNA ligase, putative	N	N	N	N	PFA0145c	PFA0145c> aspartyl-tRNA synthetase, putative	PY01511	PY01511> aspartyl-tRNA synthetase, putative
GO:0022626	cytosolic ribosome	PVX_117790	glucose-6-phosphate 1-dehydrogenase, putative	N	N	N	Y	PF14_0511	PF14_0511> glucose-6-phosphatedehydrogenase-6-phosphogluconolactonase	PY00793	PY00793> Glucose-6-phosphate dehydrogenase, putative
GO:0022626	cytosolic ribosome	PVX_117025	U2 snRNP auxiliary factor, putative	N	N	N	N	PF14_0656	PF14_0656> U2 snRNP auxiliary factor, putative	PY04361	PY04361> splicing factor-like protein, putative
GO:0022626	cytosolic ribosome	PVX_099465	ubiquitin conjugating enzyme E2, putative	N	N	N	N	PFI1030c	PFI1030c> ubiquitin conjugating enzyme, putative	PY03603	PY03603> Ubiquitin carrier protein-related
GO:0022626	cytosolic ribosome	PVX_084685	ribonucleoside-diphosphate reductase large chain, putative	N	N	Y	Y	PF14_0352	PF14_0352> ribonucleoside-diphosphate reductase, large subunit	PY03473	PY03473> ribonucleoside-diphosphate reductase large chain
GO:0022626	cytosolic ribosome	PVX_083560	hypothetical protein, conserved	N	N	Y	Y	PF13_0275	PF13_0275> Plasmodium exported protein, unknown function
GO:0022626	cytosolic ribosome	PVX_092280	hypothetical protein, conserved	N	N	N	N	PF11_0345	PF11_0345> conserved Plasmodium protein, unknown function	PY01582	PY01582> hypothetical protein
GO:0022626	cytosolic ribosome	PVX_121970	hypothetical protein, conserved	N	N	N	N	PF13_0013	PF13_0013> PBS lyase HEAT-like protein, putative	PY00741	PY00741> PBS lyase HEAT-like repeat, putative
GO:0022626	cytosolic ribosome	PVX_081215	hypothetical protein, conserved	N	N	N	N	PFA0570w	PFA0570w> conserved Plasmodium protein, unknown function	PY06053	PY06053> hypothetical protein
GO:0022626	cytosolic ribosome	Pv096025	hypothetical protein	N	N	N	N
GO:0022626	cytosolic ribosome	PVX_000970	hypothetical protein, conserved	N	N	Y	Y	PFD0265w	PFD0265w> pre-mRNA splicing factor, putative	PY01669	PY01669> hypothetical protein
GO:0022626	cytosolic ribosome	PVX_122005	hypothetical protein, conserved	N	N	N	N	PF13_0017	PF13_0017> conserved Plasmodium protein, unknown function
GO:0022626	cytosolic ribosome	PVX_082915	ABC transporter, putative	N	N	N	N	PF13_0218	PF13_0218> ABC transporter (MDR family)	PY02551	PY02551> Staphylococcus aureus AurT-related
GO:0022626	cytosolic ribosome	PVX_094590	eukaryotic translation initiation factor 3 subunit 7, putative	N	Y	Y	Y	PF10_0077	PF10_0077> eukaryotic translation initiation factor 3 subunit 7, putative	PY04269	PY04269> eukaryotic translation initiation factor 3 subunit 7
GO:0022626	cytosolic ribosome	PVX_118495	triosephosphate isomerase, putative	N	N	N	Y	PF14_0378	PF14_0378> triosephosphate isomerase	PY04306	PY04306> triosephosphate isomerase
GO:0022626	cytosolic ribosome	PVX_123945	hydrolase, putative	N	N	N	N	PFL1270w	PFL1270w> cof-like hydrolase, had-superfamily, subfamily iib	PY03531	PY03531> Cof-like hydrolase, HAD-superfamily, subfamily IIB
GO:0022626	cytosolic ribosome	PVX_119440	glutaredoxin, putative	N	N	N	N	PFC0271c	PFC0271c> glutaredoxin 1	PY05305	PY05305> thioltransferase
GO:0022626	cytosolic ribosome	PVX_000630	phosphopantothenate--cysteine ligase, putative	N	N	N	N	PF11_0036 PFD0610w	PF11_0036> flavoprotein, putative	PY05326	PY05326> hypothetical protein
GO:0022626	cytosolic ribosome	PVX_003955	60S ribosomal protein L37a, putative	Y	N	N	N	PFB0455w	PFB0455w> 60S ribosomal protein L37ae, putative	PY06446	PY06446> Ribosomal L37ae protein family, putative
GO:0022626	cytosolic ribosome	PVX_114480	4-methyl-5(B-hydroxyethyl)-thiazol monophosphate biosynthesis enzyme, putative	N	N	N	N	PFF1335c	PFF1335c> 4-methyl-5(B-hydroxyethyl)-thiazol monophosphate biosynthesis enzyme	PY04638	PY04638> Drosophila melanogaster CG1349 gene product
GO:0022626	cytosolic ribosome	PVX_090985	hypothetical protein, conserved	N	N	N	N	PF11_0073	PF11_0073> conserved Plasmodium protein, unknown function	PY03369	PY03369> hypothetical protein
GO:0022626	cytosolic ribosome	PVX_092155	RNA binding protein, putative	N	N	N	N		PF11_0320> RNA binding protein s1	PY01167	PY01167> similar to RNA-binding protein S1, serine-rich domain
GO:0022626	cytosolic ribosome	PVX_082525	60S ribosomal protein L23, putative	N	N	N	Y	PF13_0171 PFC10_API0036 PFE0960w	PF13_0171> 60S ribosomal protein L23, putative	PY06065 PY07409	PY07409> 60S ribosomal protein L23
GO:0022626	cytosolic ribosome	PVX_084820	hypothetical protein, conserved	N	N	Y	Y	PF14_0324	PF14_0324> Hsp70/Hsp90 organizing protein, putative	PY03138	PY03138> stress-induced protein sti1-like protein
GO:0022626	cytosolic ribosome	PVX_114415	hypothetical protein, conserved	N	N	N	N	PFF1270c	PFF1270c> conserved Plasmodium protein, unknown function	PY04985	PY04985> hypothetical protein
GO:0022626	cytosolic ribosome	PVX_119410	ubiquitin-conjugating enzyme E2, putative	N	N	Y	Y	PFC0255c	PFC0255c> ubiquitin conjugating enzyme E2, putative	PY05886	PY05886> Plasmodium vivax PV1H14205_P
GO:0022626	cytosolic ribosome	PVX_084100	XPA binding protein 1, putative	N	N	N	N	PFL0075w	PFL0075w> XPA binding protein 1, putative	PY01480	PY01480> Arabidopsis thaliana At4g21800/F17L22_260
GO:0022626	cytosolic ribosome	PVX_101030	prenyltransferase alpha subunit, putative	N	N	N	N	PFL2050w	PFL2050w> protein geranylgeranyltransferase type II, alpha subunit, putative		PY04103> Ribosomal S17, putative
GO:0022626	cytosolic ribosome	PVX_000010	hypothetical protein	N	N	N	N
GO:0022626	cytosolic ribosome	PVX_092065	spermidine synthase, putative	N	N	N	N	PF11_0301	PF11_0301> spermidine synthase	PY04977	PY04977> spermidine synthase-related
GO:0022626	cytosolic ribosome	PVX_115135	hypothetical protein, conserved	N	N	N	N	PF13_0337	PF13_0337> conserved Plasmodium protein, unknown function	PY00840	PY00840> hypothetical protein
GO:0022626	cytosolic ribosome	PVX_084230	nucleosome assembly protein 1, putative	N	N	Y	Y	PFL0185c	PFL0185c> nucleosome assembly protein 1, putative	PY05915	PY05915> nucleosome assembly protein
GO:0022626	cytosolic ribosome	PVX_084235	ubiquitin-conjugating enzyme E2 4, putative	N	N	Y	Y	PFL0190w	PFL0190w> ubiquitin conjugating enzyme E2, putative	PY03025	PY03025> putative ubiquitin-conjugating enzyme
GO:0022626	cytosolic ribosome	PVX_091275	hypothetical protein, conserved	N	N	N	N	PF11_0526	PF11_0526> conserved Plasmodium protein, unknown function
GO:0022626	cytosolic ribosome	PVX_118450	transporter, putative	N	N	N	N	PF14_0387	PF14_0387> Major Facilitator Superfamily, putative	PY02584	PY02584> hypothetical protein
GO:0022626	cytosolic ribosome	PVX_095350	40S ribosomal protein S11, putative	Y	N	Y	Y	PFC0775w	PFC0775w> 40S ribosomal protein S11, putative	PY06696	PY06696> ribosomal protein S17, putative
GO:0022626	cytosolic ribosome	PVX_085940	CTP synthase, putative	N	N	Y	Y	PF14_0100	PF14_0100> cytidine triphosphate synthetase	PY00624	PY00624> CTP synthase
GO:0022626	cytosolic ribosome	PVX_118345	hypothetical protein, conserved	N	N	Y	Y	PF14_0407	PF14_0407> guanine nucleotide exchange factor, putative	PY00094	PY00094> Sec7 domain, putative
GO:0022626	cytosolic ribosome	PVX_118430	60S ribosomal protein L10a, putative	Y	Y	N	N	PF14_0391	PF14_0391> 60S ribosomal protein L1, putative	PY05328	PY05328> L1P family of ribosomal proteins
GO:0022626	cytosolic ribosome	PVX_091450	hypothetical protein, conserved	N	N	N	N	PF11_0171	PF11_0171> conserved Plasmodium protein, unknown function	PY02153	PY02153> hypothetical protein
GO:0022626	cytosolic ribosome	PVX_101520	Pv-fam-d protein	N	N	N	N
GO:0022626	cytosolic ribosome	PVX_081650	hypothetical protein, conserved	N	N	N	N	PF07_0110	PF07_0110> protein phosphatase, putative	PY02099	PY02099> Unknown, putative
GO:0022626	cytosolic ribosome	PVX_084635	hypothetical protein, conserved	N	N	N	N	PFL0600w	PFL0600w> conserved Plasmodium protein, unknown function		PY06936> hypothetical protein
GO:0022626	cytosolic ribosome	PVX_085545	hypothetical protein, conserved	N	N	N	N	PF14_0180	PF14_0180> conserved Plasmodium protein, unknown function
GO:0022626	cytosolic ribosome	PVX_002590	40S ribosomal protein S30, putative	Y	N	N	N	PFB0885w	PFB0885w> 40S ribosomal protein S30, putative
GO:0022626	cytosolic ribosome	PVX_101515	tryptophan-rich antigen (Pv-fam-a)	N	N	N	N		PF08_0003> tryptophan/threonine-rich antigen		PY03625> secreted blood-stage antigen pAg-3
GO:0022626	cytosolic ribosome	PVX_118180	leucine aminopeptidase, putative	N	N	N	N	PF14_0439	PF14_0439> M17 leucyl aminopeptidase	PY01898 PY07818	PY01898> putative leucine aminopeptidase
GO:0022626	cytosolic ribosome	PVX_086130	RNA binding protein, putative	N	N	N	N	PF14_0057	PF14_0057> RNA binding protein, putative	PY04111	PY04111> RNA binding motif protein 8B-related
GO:0022626	cytosolic ribosome	PVX_099365	nucleosome assembly protein 1, putative	N	Y	Y	Y	PFI0930c	PFI0930c> nucleosome assembly protein	PY01605	PY01605> NAP-like protein
GO:0022626	cytosolic ribosome	PVX_092455	DnaJ domain containing protein	N	N	N	N	PF11_0380	PF11_0380> DNAJ protein, putative	PY05753	PY05753> DNAJ-like protein, putative
GO:0022626	cytosolic ribosome	PVX_093510	hypothetical protein, conserved	N	N	N	N	MAL8P1.138 PFD0185c	MAL8P1.138> alpha/beta hydrolase, putative	PY02448	PY02448> hypothetical protein
GO:0022626	cytosolic ribosome	PVX_113515	translation initiation factor IF-2, putative	N	N	N	N	PFF0345w	PFF0345w> translation initiation factor IF-2, putative	PY05837	PY05837> translation initiation factor if-2
GO:0022626	cytosolic ribosome	PVX_083135	aspartate carbamoyltransferase, putative	N	N	N	N	MAL13P1.221	MAL13P1.221> aspartate carbamoyltransferase	PY06210	PY06210> aspartate carbamoyltransferase
GO:0022626	cytosolic ribosome	PVX_122820	hypothetical protein, conserved	N	N	N	N	PF13_0117	PF13_0117> TBC domain containing protein		PY03871> TBC domain, putative
GO:0022626	cytosolic ribosome	PVX_123250	hypothetical protein, conserved	N	N	N	N	PF08_0097	PF08_0097> conserved Plasmodium membrane protein, unknown function	PY06110	PY06110> erythrocyte membrane-associated antigen, putative
GO:0022626	cytosolic ribosome	PVX_084795	mitochondrial glycoprotein domain containing protein	N	Y	Y	Y	PF14_0329	PF14_0329> conserved protein, unknown function	PY02557	PY02557> putative protein, putative
GO:0022626	cytosolic ribosome	PVX_118545	2-Cys peroxiredoxin, putative	N	N	N	Y	PF08_0131 PF14_0368 PFL0725w	PF14_0368> thioredoxin peroxidase 1	PY00414 PY02747 PY04285	PY02747> thioredoxin peroxidase 2
GO:0022626	cytosolic ribosome	PVX_096080	mago nashi domain containing protein	N	N	N	N	MAL7P1.139	MAL7P1.139> mago nashi protein homolog, putative	PY03676	PY03676> mago nashi protein homolog
GO:0022626	cytosolic ribosome	PVX_003890	hypothetical protein, conserved	N	N	N	N	PFB0391c-a PFB0391c-b	PFB0391c-a> conserved Plasmodium protein, unknown function	PY04776	PY04776> hypothetical protein
GO:0022626	cytosolic ribosome	Pv_PFL1005c_PKH_143750	chromodomain protein|chromodomain protein, putative|missing gene in syntenic region|correct Pf, Pk orthologs	N	N	N	N
GO:0022626	cytosolic ribosome	PVX_097565	hypothetical protein	N	N	N	N
GO:0022626	cytosolic ribosome	PVX_123450	10 kDa chaperonin, putative	N	N	N	N	PF13_0180 PFL0740c	PFL0740c> 10 kd chaperonin	PY01850 PY02750	PY02750> chaperonin, 10 kDa
GO:0022626	cytosolic ribosome	PVX_089970	hypothetical protein, conserved	N	N	N	N	PFD0850c	PFD0850c> Memo-like protein	PY04533	PY04533> Protein of unknown function
GO:0022626	cytosolic ribosome	PVX_089030	hypothetical protein, conserved	N	N	N	N	MAL8P1.21	MAL8P1.21> SNARE protein, putative	PY00517	PY00517> hypothetical protein
GO:0022626	cytosolic ribosome	PVX_083515	protein disulfide-isomerase, putative	N	N	N	N	PF13_0272	PF13_0272> thioredoxin-related protein, putative	PY06242	PY06242> transmembrane protein 17
GO:0022626	cytosolic ribosome	PVX_094400	60S ribosomal protein L13a, putative	Y	Y	Y	Y	PF10_0043	PF10_0043> 60S ribosomal protein L13, putative	PY07370	PY07370> ribosomal protein L13, putative
GO:0022626	cytosolic ribosome	PVX_122670	ubiquitin carboxyl-terminal hydrolase, putative	N	N	N	N	PF13_0096	PF13_0096> Ubiquitin Carboxyl-terminal Hydrolase-like zinc finger protein	PY03410	PY03410> Arabidopsis thaliana At4g22410/F7K2_7-related
GO:0022626	cytosolic ribosome	PVX_099100	hypothetical protein, conserved	N	N	N	N	PFI0650c	PFI0650c> conserved Plasmodium protein, unknown function	PY04842	PY04842> hypothetical protein
GO:0022626	cytosolic ribosome	PVX_094730	hypothetical protein, conserved	N	N	N	N	PF10_0099	PF10_0099> conserved Plasmodium protein, unknown function	PY04011 PY06189	PY04011> Sen1p
GO:0022626	cytosolic ribosome	PVX_116835	hypothetical protein, conserved	N	N	N	N	PF14_0698	PF14_0698> conserved Plasmodium protein, unknown function	PY04292	PY04292> hypothetical protein
GO:0022626	cytosolic ribosome	PVX_087840	hypothetical protein, conserved	N	N	N	N	MAL7P1.202	MAL7P1.202> conserved Plasmodium protein, unknown function	PY03814	PY03814> unknown protein
GO:0022626	cytosolic ribosome	PVX_085125	proliferation-associated protein 2g4, putative	N	N	N	N	PF14_0261	PF14_0261> proliferation-associated protein 2g4, putative		PY02559> methionine aminopeptidase, type II, putative
GO:0022626	cytosolic ribosome	PVX_098070	cyclophilin, putative	N	N	N	N	PFE0505w	PFE0505w> cyclophilin, putative	PY03899	PY03899> putative protein-related
GO:0022626	cytosolic ribosome	PVX_000990	ATP-dependent RNA helicase protein, putative	N	N	N	N	PFD0245c	PFD0245c> ATP-dependent RNA Helicase, putative	PY03896	PY03896> ATP-dependent RNA helicase mss116, mitochondrial precursor
GO:0022626	cytosolic ribosome	PVX_090015	trafficking protein particle complex subunit 3, putative	N	N	N	N	PFD0895c	PFD0895c> Bet3 transport protein, putative	PY02417	PY02417> transport protein particle component Bet3p-like protein
GO:0022626	cytosolic ribosome	PVX_121890	hypothetical protein, conserved	N	N	N	N			PY02638	PY02638> hypothetical protein
GO:0022626	cytosolic ribosome	PVX_118200	hypothetical protein, conserved	N	N	Y	Y	PF14_0434	PF14_0434> conserved Plasmodium protein, unknown function	PY05555	PY05555> hypothetical protein
GO:0022626	cytosolic ribosome	PVX_091705	ABC transporter, putative	N	N	Y	Y	PF11_0225	PF11_0225> PfGCN20	PY06050	PY06050> elongation factor 3 related protein PFEF3-rl
GO:0022626	cytosolic ribosome	PVX_079865	hsp70 interacting protein, putative	N	N	Y	Y	PFE1370w	PFE1370w> hsp70 interacting protein, putative	PY00398	PY00398> 58 kda phosphoprotein (heat shock-related protein) (hrp).
GO:0022626	cytosolic ribosome	PVX_111470	hypothetical protein, conserved	N	N	Y	Y	PF10_0242	PF10_0242> conserved Plasmodium protein, unknown function	PY05815	PY05815> hypothetical protein
GO:0022626	cytosolic ribosome	Pv_PKH_103200	hypothetical protein, conserved in Plasmodium species|end of syntenic region, but looks to be in correct place|	N	N	N	N
GO:0022626	cytosolic ribosome	PVX_086295	RNA binding protein, putative	N	N	N	N	PF14_0028	PF14_0028> pre-mRNA splicing factor, putative	PY00123	PY00123> Drosophila melanogaster LD23810p
GO:0022626	cytosolic ribosome	PVX_117875	hypothetical protein, conserved	N	N	N	N	PF14_0496	PF14_0496> leucine-rich repeat protein 2, LRR2	PY06812	PY06812> Arabidopsis thaliana At5g22320/MWD9_11
GO:0022626	cytosolic ribosome	PVX_094315	RNA binding protein, putative	N	Y	N	Y	PF10_0028	PF10_0028> RNA binding protein, putative	PY03461	PY03461> hypothetical protein
GO:0022626	cytosolic ribosome	PVX_119395	hypothetical protein, conserved	N	N	N	Y	PFC0241w	PFC0241w> conserved Plasmodium protein, unknown function
GO:0022626	cytosolic ribosome	PVX_091880	hypothetical protein, conserved	N	N	N	N	PF11_0263	PF11_0263> conserved Plasmodium protein, unknown function
GO:0022626	cytosolic ribosome	PVX_085165	hypothetical protein, conserved	N	N	N	N	PF14_0253	PF14_0253> conserved Plasmodium membrane protein, unknown function	PY02120	PY02120> hypothetical protein
GO:0022626	cytosolic ribosome	PVX_097610	hypothetical protein, conserved	N	N	N	N	PFE0105c	PFE0105c> HCNGP-like protein	PY04373	PY04373> hypothetical protein
GO:0022626	cytosolic ribosome	PVX_112680	tryptophan/threonine-rich antigen	N	N	N	N
GO:0022626	cytosolic ribosome	PVX_114210	hypothetical protein, conserved	N	Y	N	N	PFF1055c	PFF1055c> conserved Plasmodium protein, unknown function	PY01463	PY01463> hypothetical protein
GO:0022626	cytosolic ribosome	PVX_091200	hypothetical protein, conserved	N	N	N	N	PF11_0116	PF11_0116> conserved Plasmodium protein, unknown function	PY01742	PY01742> hypothetical protein
GO:0022626	cytosolic ribosome	PVX_110870	enhancer of rudimentary domain containing protein	N	N	N	N	PF10_0370	PF10_0370> Enhancer of rudimentary homolog, putative	PY04075	PY04075> putative enhancer protein
GO:0022626	cytosolic ribosome	Pv100605	hypothetical protein	N	N	N	N
GO:0022626	cytosolic ribosome	PVX_101420	adaptor-related protein complex 3, sigma 2 subunit, putative	N	N	N	N	PFL2425w	PFL2425w> adaptor-related protein complex 3, sigma 2 subunit, putative	PY03598	PY03598> hypothetical protein
GO:0022626	cytosolic ribosome	PVX_001750	hypothetical protein, conserved	N	N	Y	Y	PF10_0171	PF10_0171> conserved Plasmodium protein, unknown function	PY02640	PY02640> hypothetical protein
GO:0022626	cytosolic ribosome	PVX_092545	Beta-catenin-like protein 1, putative	N	N	N	N	PF11_0397	PF11_0397> Beta-catenin-like protein 1, putative	PY06844	PY06844> hypothetical protein
GO:0022626	cytosolic ribosome	PVX_092775	translation initiation factor eIF-1A, putative	N	N	N	N	PF11_0447	PF11_0447> translation initiation factor eIF-1A, putative	PY01973	PY01973> eukaryotic translation initiation factor 1a
GO:0022626	cytosolic ribosome	PVX_122755	translocation protein SEC63, putative	N	N	N	N	PF13_0102	PF13_0102> DnaJ/SEC63 protein, putative	PY03272	PY03272> 34157-30943
GO:0022626	cytosolic ribosome	PVX_090970	hypothetical protein, conserved	N	N	Y	Y	PF11_0069	PF11_0069> conserved Plasmodium protein, unknown function	PY03372	PY03372> hypothetical protein
GO:0022626	cytosolic ribosome	PVX_101010	queuine tRNA ribosyltransferase, putative	N	N	N	N	PF07_0071 PFL2030w	PFL2030w> queuine tRNA-ribosyltransferase, putative	PY00825 PY01488	PY01488> queuine tRNA-ribosyltransferase
GO:0022626	cytosolic ribosome	PVX_113235	Pv-fam-d protein	N	N	N	N		PF10_0026> Tryptophan-rich antigen 3, putative
GO:0022626	cytosolic ribosome	PVX_118130	mitochondrial ribosomal protein S14 precursor, putative	N	N	N	Y	PF14_0451	PF14_0451> mitochondrial ribosomal protein S14 precursor, putative	PY00396	PY00396> hypothetical protein
GO:0022626	cytosolic ribosome	PVX_095420	inorganic pyrophosphatase, putative	N	N	N	N	PFC0710w-a PFC0710w-b	PFC0710w-b> inorganic pyrophosphatase, putative	PY03581	PY03581> inorganic pyrophosphatase, putative
GO:0022626	cytosolic ribosome	PVX_096335	40S ribosomal protein S10, putative	Y	N	Y	Y	PF07_0080	PF07_0080> 40S ribosomal protein S10, putative	PY02462	PY02462> ribosomal protein S10
GO:0022626	cytosolic ribosome	PVX_118505	leucine carboxyl methyltransferase, putative	N	N	N	N	PF14_0376	PF14_0376> leucine carboxyl methyltransferase, putative	PY00828	PY00828> unknown protein-related
GO:0022626	cytosolic ribosome	PVX_093685	hypothetical protein	N	N	N	N
GO:0022626	cytosolic ribosome	PVX_096225	hypothetical protein, conserved	N	N	N	N	PF07_0092	PF07_0092> BING4 (NUC141) WD-40 repeat protein, putative	PY02268	PY02268> hypothetical protein
GO:0022626	cytosolic ribosome	PVX_122425	M1-family aminopeptidase, putative	N	N	Y	Y	MAL13P1.56	MAL13P1.56> m1-family aminopeptidase	PY01557	PY01557> m1-family aminopeptidase
GO:0022626	cytosolic ribosome	PVX_122685	hypothetical protein, conserved	N	N	N	N	PF13_0098	PF13_0098> conserved Plasmodium protein, unknown function	PY00193	PY00193> hypothetical protein
GO:0022626	cytosolic ribosome	PVX_084525	50S ribosomal protein L1, putative	Y	N	N	Y	PF07_0046 PFL0500w	PFL0500w> mitochondrial ribosomal protein L12 precursor, putative	PY03485 PY05786	PY03485> L1P family of ribosomal proteins, putative
GO:0022626	cytosolic ribosome	PVX_122285	60S ribosomal protein L24, putative	Y	N	Y	Y	PF13_0049	PF13_0049> 60S ribosomal protein L24, putative	PY06973	PY06973> Ribosomal protein L24e, putative
GO:0022626	cytosolic ribosome	PVX_089625	eukaryotic translation initiation factor 3 subunit 4, putative	N	N	N	N	MAL8P1.83	MAL8P1.83> eukaryotictranslation initiation factor, putative	PY00540	PY00540> eukaryotic translation initiation factor 3 p42
GO:0022626	cytosolic ribosome	PVX_117745	6-phosphogluconate dehydrogenase, decarboxylating, putative	N	N	N	Y	PF14_0520	PF14_0520> 6-phosphogluconate dehydrogenase, decarboxylating, putative	PY00858	PY00858> 6-phosphogluconate dehydrogenase, decarboxylating
GO:0022626	cytosolic ribosome	PVX_115000	falcilysin, putative	N	N	Y	Y	PF13_0322	PF13_0322> falcilysin	PY07032	PY07032> falcilysin-related
GO:0022626	cytosolic ribosome	PVX_083270	hypothetical protein, conserved	N	N	Y	Y	MAL13P1.237	MAL13P1.237> conserved Plasmodium protein, unknown function	PY07482	PY07482> hypothetical protein
GO:0022626	cytosolic ribosome	PVX_115340	60S acidic ribosomal protein PO, putative	N	N	N	N	MAL13P1.341	MAL13P1.341> ribosome biogenesis protein MRT4, putative	PY03082	PY03082> Ribosomal protein L10, putative
GO:0022626	cytosolic ribosome	PVX_100830	hypothetical protein, conserved	N	N	N	N	PFL1820w	PFL1820w> conserved Plasmodium protein, unknown function	PY03590	PY03590> hypothetical protein
GO:0022626	cytosolic ribosome	PVX_092430	hypothetical protein, conserved	N	Y	N	N	PF11_0374	PF11_0374> tudor staphylococcal nuclease	PY01228	PY01228> Unknown protein
GO:0022626	cytosolic ribosome	PVX_086325	hypothetical protein, conserved	N	N	N	N	PF14_0023	PF14_0023> conserved Plasmodium protein, unknown function	PY00117	PY00117> hypothetical protein
GO:0022626	cytosolic ribosome	PVX_090870	casein kinase II beta chain, putative	N	Y	Y	Y	PF11_0048 PF13_0232	PF11_0048> casein kinase II beta chain	PY01577 PY01939	PY01577> casein kinase ii beta chain
GO:0022626	cytosolic ribosome	PVX_097915	60S ribosomal subunit protein L4/L1, putative	N	N	Y	Y	PFE0350c	PFE0350c> 60S ribosomal protein L4, putative	PY06225	PY06225> ribosomal protein L4/L1 family, putative
GO:0022626	cytosolic ribosome	PVX_084345	eukaryotic translation initiation factor 3 subunit 8, putative	N	N	N	N	PFL0310c	PFL0310c> eukaryotic translation initiation factor 3 subunit 8, putative	PY00916	PY00916> eukaryotic translation initiation factor 3 subunit 8
GO:0022626	cytosolic ribosome	PVX_087970	cloroquine resistance associated protein Cg4, putative	N	N	Y	Y	PF07_0033	PF07_0033> Cg4 protein	PY05063	PY05063> Plasmodium falciparum CG4
GO:0022626	cytosolic ribosome	PVX_097605	hypothetical protein, conserved	N	N	N	N	PFE0100w	PFE0100w> conserved Plasmodium protein, unknown function	PY04374	PY04374> expressed protein
GO:0022626	cytosolic ribosome	PVX_107745	variable surface protein Vir 12-like	N	N	N	N
GO:0022626	cytosolic ribosome	PVX_096255	hypothetical protein, conserved	N	N	N	N	MAL7P1.117	MAL7P1.117> conserved Plasmodium protein, unknown function	PY02841	PY02841> hypothetical protein
GO:0022626	cytosolic ribosome	PVX_001095	hypothetical protein, conserved	N	N	N	N	PFD0145c	PFD0145c> regulator of chromosome condensation, putative	PY02440	PY02440> hypothetical protein
GO:0022626	cytosolic ribosome	PVX_091030	nucleic acid binding factor, putative	N	N	N	N	PF11_0083	PF11_0083> nucleic acid binding protein, putative	PY03627	PY03627> RNA recognition motif, putative
GO:0022626	cytosolic ribosome	PVX_114035	hypothetical protein, conserved	N	N	Y	Y	PFF0880c	PFF0880c> conserved Plasmodium protein, unknown function	PY05478	PY05478> hypothetical protein
GO:0022626	cytosolic ribosome	PVX_113415	50S ribosomal subunit L24, putative	Y	N	N	Y	PFF0245w PFL1150c	PFF0245w> mitochondrial ribosomal protein L24 precursor, putative	PY06733	PY06733> ribosomal protein L24, putative
GO:0022626	cytosolic ribosome	PVX_082440	hypothetical protein, conserved	N	N	N	N	MAL13P1.159	MAL13P1.159> thioredoxin, putative	PY04179	PY04179> expressed protein
GO:0022626	cytosolic ribosome	PVX_085805	ubiquitin-conjugating enzyme E2, putative	N	N	N	N	PF14_0128	PF14_0128> ubiquitin conjugating enzyme, putative	PY05644	PY05644> putative ubiquitin-conjugating enzyme 16
GO:0022626	cytosolic ribosome	PVX_099905	hypothetical protein, conserved	N	N	N	Y	PFI1425w	PFI1425w> conserved Plasmodium protein, unknown function	PY04173	PY04173> hypothetical protein
GO:0022626	cytosolic ribosome	PVX_118235	histidine -- tRNA ligase, putative	N	N	N	N	PF14_0428 PFI1645c	PF14_0428> histidine --tRNA ligase, putative	PY00739 PY03706	PY03706> histidyl-tRNA synthetase, putative
GO:0022626	cytosolic ribosome	PVX_087020	hypothetical protein, conserved	N	N	Y	Y	PFI1640c	PFI1640c> conserved Plasmodium protein, unknown function		PY00739> CCAAT-box DNA binding protein subunit B
GO:0022626	cytosolic ribosome	PVX_001760	26s proteasome subunit p55, putative	N	N	N	N	PF10_0174	PF10_0174> 26s proteasome subunit p55, putative	PY02643	PY02643> hypothetical protein
GO:0022626	cytosolic ribosome	PVX_123830	GTP cyclohydrolase I, putative	N	N	N	N	PFL1155w	PFL1155w> GTP cyclohydrolase I	PY03300	PY03300> GTP cyclohydrolase I, putative
GO:0022626	cytosolic ribosome	PVX_122390	WD domain, G-beta repeat domain containing protein	N	N	N	N	MAL13P1.54	MAL13P1.54> conserved Plasmodium protein, unknown function	PY02802	PY02802> hypothetical protein
GO:0022626	cytosolic ribosome	PVX_092385	hypothetical protein, conserved	N	N	N	N	PF11_0364	PF11_0364> conserved Plasmodium protein, unknown function
GO:0022626	cytosolic ribosome	PVX_123340	eukaryotic translation initiation factor 3 subunit 10, putative	N	N	Y	Y	PFL0625c	PFL0625c> eukaryotic translation initiation factor 3 subunit 10, putative	PY04546	PY04546> eukaryotic translation initiation factor 3 subunit 10
GO:0022626	cytosolic ribosome	PVX_090070	ran binding protein 1, putative	N	N	Y	Y	PFD0950w	PFD0950w> ran binding protein 1, putative	PY07276	PY07276> Ran-binding protein
GO:0022626	cytosolic ribosome	PVX_095045	hypothetical protein, conserved	N	N	N	Y	PFC1055w	PFC1055w> conserved Plasmodium protein, unknown function	PY00359	PY00359> hypothetical protein
GO:0022626	cytosolic ribosome	PVX_089890	RAD protein (Pv-fam-e)	N	N	N	N
GO:0022626	cytosolic ribosome	PVX_123825	50S ribosomal protein L24, putative	Y	N	N	Y	PFF0245w PFL1150c	PFL1150c> mitochondrial ribosomal protein L24-2 precursor, putative	PY06733	PY06733> ribosomal protein L24, putative
GO:0004540	ribonuclease activity	PVX_090305	variable surface protein Vir12-related	Y	N	N	N
GO:0004540	ribonuclease activity	PVX_096005	variable surface protein Vir15-related	N	N	N	N
GO:0004540	ribonuclease activity	PVX_114120	splicing factor 3a subunit, putative	N	N	N	N	PFF0970w	PFF0970w> splicing factor 3a subunit, putative	PY03246	PY03246> hypothetical protein
GO:0004540	ribonuclease activity	PVX_116790	hypothetical protein, conserved	N	N	N	N	PF14_0707	PF14_0707> conserved Plasmodium protein, unknown function	PY05083	PY05083> Zinc finger, C2H2 type, putative
GO:0004540	ribonuclease activity	PVX_074190	hypothetical protein	Y	N	N	N
GO:0004540	ribonuclease activity	Pv_PFF0400w_PKH_114120	hypothetical protein, conserved|hypothetical protein, conserved in Plasmodium species|missing gene in syntenic region|correct Pf, Pk orthologs	N	N	N	N
GO:0004540	ribonuclease activity	PVX_099580	hypothetical protein, conserved	N	N	N	N	PFI1150w	PFI1150w> conserved Plasmodium protein, unknown function	PY02393	PY02393> CCAAT-box DNA binding protein subunit B
GO:0004540	ribonuclease activity	PVX_110300	variable surface protein Vir 12/22/24-like	Y	N	N	N
GO:0004540	ribonuclease activity	PVX_089850	RAD protein (Pv-fam-e)	N	N	N	N
GO:0004540	ribonuclease activity	PVX_090255	tryptophan-rich antigen (Pv-fam-a)	N	N	N	N		PF08_0003> tryptophan/threonine-rich antigen		PY03625> secreted blood-stage antigen pAg-3
GO:0004540	ribonuclease activity	PVX_103675	null	N	N	N	N
GO:0004540	ribonuclease activity	PVX_086900	hypothetical protein	N	N	N	N
GO:0004540	ribonuclease activity	PVX_097580	hypothetical protein	N	N	N	N
GO:0004540	ribonuclease activity	PVX_118705	hypothetical protein, conserved	N	N	N	N
GO:0004540	ribonuclease activity	PVX_101015	hypothetical protein, conserved	N	N	N	N	PFL2035c	PFL2035c> conserved Plasmodium membrane protein, unknown function	PY01487	PY01487> hypothetical protein
GO:0004540	ribonuclease activity	PVX_081435	ribosome biogenesis protein BMS1, putative	N	N	N	N	PFA0330w	PFA0330w> pfAARP2 protein	PY04551	PY04551> hypothetical protein
GO:0004540	ribonuclease activity	PVX_086855	variable surface protein Vir24-like	Y	N	N	N
GO:0004540	ribonuclease activity	PVX_049690	hypothetical protein	Y	N	N	N
GO:0004540	ribonuclease activity	PVX_091855	ribosome biogenesis regulatory protein (RRS1), putative	N	N	N	N	PF11_0259	PF11_0259> nuclear preribosomal assembly protein, putative	PY00816	PY00816> hypothetical protein
GO:0004540	ribonuclease activity	PVX_058190	variable surface protein Vir10/35, truncated, putative	N	N	N	N	PF11_0038	PF11_0038> Plasmodium exported protein, unknown function
GO:0004540	ribonuclease activity	PVX_063190	variable surface protein Vir12-related	Y	N	N	N
GO:0004540	ribonuclease activity	PVX_090250	tryptophan-rich antigen (Pv-fam-a)	N	N	N	N		PF08_0003> tryptophan/threonine-rich antigen		PY03625> secreted blood-stage antigen pAg-3
GO:0004540	ribonuclease activity	PVX_121900	PST-A protein	N	N	N	N		PF14_0017> lysophospholipase, putative	PY01459 PY04358 PY05418	PY01459> putative phospholipase
GO:0004540	ribonuclease activity	PVX_119225	hypothetical protein	N	N	N	N
GO:0004540	ribonuclease activity	PVX_096010	hypothetical protein	N	N	N	N
GO:0004540	ribonuclease activity	PVX_092990	tryptophan-rich antigen (Pv-fam-a)	N	N	N	N		PF08_0003> tryptophan/threonine-rich antigen		PY06203> blood-stage membrane protein Ag-1
GO:0004540	ribonuclease activity	PVX_082620	hypothetical protein, conserved	N	N	N	N	PF13_0186	PF13_0186> conserved Plasmodium protein, unknown function	PY04802	PY04802> hypothetical protein
GO:0004540	ribonuclease activity	PVX_110825	Pv-fam-d protein	N	N	N	N
GO:0004540	ribonuclease activity	PVX_118695	Pv-fam-d protein	N	N	N	N		PF08_0137> Plasmodium exported protein (PHISTc), unknown function		PY03717> immediate early protein homolog
GO:0004540	ribonuclease activity	PVX_101285	U3 small nucleolar RNA-associated protein 11, putative	N	N	N	N	PFL2295w	PFL2295w> nucleolar rRNA processing protein, putative	PY01569	PY01569> Arabidopsis thaliana At3g60360/T8B10_20, putative
GO:0004540	ribonuclease activity	PVX_000615	hypothetical protein, conserved	N	Y	N	N	MAL7P1.76	MAL7P1.76> conserved Plasmodium protein, unknown function	PY01026	PY01026> Homo sapiens dJ191N21.1-related
GO:0004540	ribonuclease activity	PVX_093720	variable surface protein Vir24-like	Y	N	N	N
GO:0004540	ribonuclease activity	PVX_089790	RAD protein (Pv-fam-e)	N	N	N	N
GO:0004540	ribonuclease activity	PVX_113850	transporter, putative	N	N	N	N	PFF0690c	PFF0690c> organic anion transporter	PY00646	PY00646> hypothetical protein
GO:0004540	ribonuclease activity	PVX_085365	DnaJ domain containing protein	N	N	N	N	PF14_0213a	PF14_0213a> DNAJ protein, putative	PY00027	PY00027> DnaJ domain, putative
GO:0004540	ribonuclease activity	PVX_088795	hypothetical protein	Y	N	N	N
GO:0004540	ribonuclease activity	PVX_123865	hypothetical protein, conserved	N	N	N	N	PFL1190c	PFL1190c> conserved Plasmodium protein, unknown function	PY02470	PY02470> hypothetical protein
GO:0004540	ribonuclease activity	PVX_096020	hypothetical protein	N	N	N	N
GO:0004540	ribonuclease activity	PVX_110845	hypothetical protein	N	N	N	N	PF10_0373a	PF10_0373a> conserved Plasmodium protein, unknown function
GO:0004540	ribonuclease activity	PVX_082530	syntaxin 5, putative	N	N	N	N	MAL13P1.169	MAL13P1.169> Qa-SNARE protein, putative	PY07007 PY07410	PY07410> syntaxin 5
GO:0004540	ribonuclease activity	PVX_103660	variable surface protein Vir16/32-related	N	N	N	N
GO:0004540	ribonuclease activity	PVX_112700	PST-A protein	N	N	N	N		PFL2530w> lysophospholipase, putative	PY02009	PY02009> immediate early protein homolog-related
GO:0004540	ribonuclease activity	PVX_090320	hypothetical protein	N	N	N	N
GO:0004540	ribonuclease activity	PVX_080135	s-adenosylmethionine-dependent methyltransferase, putative	N	N	N	N	PFE1115c	PFE1115c> S-adenosylmethionine-dependent methyltransferase, putative
GO:0004540	ribonuclease activity	PVX_123110	Mitotic apparatus protein p62, putative	N	N	N	N	MAL8P1.95 PF14_0708	MAL8P1.95> conserved Plasmodium protein, unknown function	PY00457	PY00457> hypothetical protein
GO:0004540	ribonuclease activity	PVX_122715	hypothetical protein, conserved	N	Y	N	N	MAL13P1.93	MAL13P1.93> conserved Plasmodium protein, unknown function	PY00187	PY00187> hypothetical protein
GO:0004540	ribonuclease activity	PVX_080515	ribose 5-phosphate epimerase, putative	N	N	N	N	PFE0730c	PFE0730c> ribose 5-phosphate epimerase, putative	PY07185	PY07185> ribose 5-phosphate isomerase
GO:0004540	ribonuclease activity	PVX_091730	hypothetical protein, conserved	N	N	N	N	PF11_0230	PF11_0230> conserved Plasmodium protein, unknown function	PY05603	PY05603> hypothetical protein
GO:0004540	ribonuclease activity	PVX_082935	hypothetical protein, conserved	N	N	N	N	PF13_0219	PF13_0219> conserved Plasmodium protein, unknown function	PY04556	PY04556> hypothetical protein
GO:0004540	ribonuclease activity	PVX_113245	hypothetical protein	N	N	N	N
GO:0004540	ribonuclease activity	PVX_080565	hypothetical protein, conserved	N	N	N	N	PFE0670w	PFE0670w> conserved Plasmodium protein, unknown function
GO:0004540	ribonuclease activity	PVX_084180	hypothetical protein, conserved	N	N	N	N	PFL0135w	PFL0135w> conserved Plasmodium protein, unknown function	PY05185	PY05185> hypothetical protein
GO:0004540	ribonuclease activity	PVX_115465	tryptophan-rich antigen (Pv-fam-a)	N	N	N	N		PF08_0003> tryptophan/threonine-rich antigen		PY03625> secreted blood-stage antigen pAg-3
GO:0004540	ribonuclease activity	PVX_094285	Pv-fam-h protein	N	N	N	N		PF10_0023> Plasmodium exported protein (hyp16), unknown function
GO:0004540	ribonuclease activity	PVX_089985	hypothetical protein, conserved	N	N	N	N	PFD0870w	PFD0870w> conserved Plasmodium protein, unknown function	PY03185	PY03185> hypothetical protein
GO:0004540	ribonuclease activity	PVX_108770	variable surface protein Vir 14, putative	N	N	N	N
GO:0004540	ribonuclease activity	PVX_118210	hypothetical protein, conserved	N	N	N	N	PF14_0432	PF14_0432> conserved Plasmodium protein, unknown function
GO:0004540	ribonuclease activity	PVX_079810	hypothetical protein, conserved	N	N	N	N	PFE1435c	PFE1435c> nucleolar preribosomal GTPase, putative	PY00694	PY00694> hypothetical protein
GO:0004540	ribonuclease activity	PVX_118095	WD domain, G-beta repeat domain containing protein	N	N	N	N	PF14_0456	PF14_0456> conserved Plasmodium protein, unknown function	PY01106	PY01106> hypothetical protein
GO:0004540	ribonuclease activity	PVX_114880	hypothetical protein, conserved	N	N	N	N	PF13_0310	PF13_0310> preribosomal processosome UTP, putative	PY06014	PY06014> mature-parasite-infected erythrocyte surface antigen
GO:0004540	ribonuclease activity	PVX_112695	Pv-fam-d protein	N	N	N	N
GO:0004540	ribonuclease activity	PVX_094290	Pv-fam-h protein	N	N	N	N		PF10_0023> Plasmodium exported protein (hyp16), unknown function
GO:0004540	ribonuclease activity	PVX_027190	hypothetical protein	Y	N	N	N
GO:0004540	ribonuclease activity	PVX_088830	Phist protein (Pf-fam-b)	N	N	N	N		PF08_0137> Plasmodium exported protein (PHISTc), unknown function
GO:0004540	ribonuclease activity	PVX_101020	hypothetical protein, conserved	N	N	N	N	PFL2040w	PFL2040w> conserved Plasmodium protein, unknown function	PY01486	PY01486> hypothetical protein
GO:0004540	ribonuclease activity	PVX_119615	hypothetical protein, conserved	N	N	N	N	PFC0425w	PFC0425w> conserved Plasmodium protein, unknown function	PY05936 PY06128	PY05936> PHD-finger, putative
GO:0004540	ribonuclease activity	PVX_108760	variable surface protein Vir35, putative	N	N	N	N	PF11_0038	PF11_0038> Plasmodium exported protein, unknown function
GO:0004540	ribonuclease activity	PVX_113780	hypothetical protein, conserved	N	N	N	N	PFF0620c	PFF0620c> pfs45-48 related protein, putative	PY03099	PY03099> hypothetical protein
GO:0004540	ribonuclease activity	PVX_097545	variable surface protein Vir12-related	Y	N	N	N
GO:0004540	ribonuclease activity	PVX_123195	hypothetical protein, conserved	N	N	N	N	PF08_0092	PF08_0092> methyltransferase, putative	PY04681	PY04681> possible HNRNP arginine n-methyltransferase
GO:0004540	ribonuclease activity	PVX_083485	hypothetical protein, conserved	N	N	N	N	MAL13P1.261	MAL13P1.261> conserved Plasmodium protein, unknown function	PY07172	PY07172> homeobox-containing protein
GO:0004540	ribonuclease activity	PVX_099880	hypothetical protein, conserved	N	N	N	N	PFI1405c	PFI1405c> conserved Plasmodium protein, unknown function
GO:0004540	ribonuclease activity	PVX_080505	hypothetical protein, conserved	N	N	N	N	PFE0740c	PFE0740c> kinase, putative	PY03226	PY03226> hypothetical protein
GO:0004540	ribonuclease activity	PVX_000540	hypothetical protein, conserved	N	N	N	N	PF07_0074	PF07_0074> conserved Plasmodium protein, unknown function		PY03294> hypothetical protein
GO:0004540	ribonuclease activity	PVX_098720	hypothetical protein, conserved	N	N	N	N	PFI0275w	PFI0275w> conserved Plasmodium protein, unknown function	PY04566	PY04566> hypothetical protein
GO:0004540	ribonuclease activity	PVX_115475	variable surface protein Vir14, putative	N	N	N	N
GO:0004540	ribonuclease activity	PVX_001110	hypothetical protein	N	N	N	N
GO:0004540	ribonuclease activity	PVX_013620	variable surface protein Vir12-like	Y	N	N	N
GO:0004540	ribonuclease activity	PVX_098805	TBC domain containing protein	N	N	N	N	PFI0345w	PFI0345w> GTPase activator, putative	PY01953	PY01953> Homo sapiens dJ846D11.1, putative
GO:0004540	ribonuclease activity	PVX_002535	Pv-fam-b protein	N	N	N	N
GO:0004540	ribonuclease activity	PVX_080015	hypothetical protein, conserved	N	N	N	N	PFE1230c	PFE1230c> Mitochondrial import receptor subunit, putative (TOM22)	PY06872	PY06872> hypothetical protein
GO:0004540	ribonuclease activity	PVX_002655	hypothetical protein, conserved	N	N	N	N	PFB0826c	PFB0826c> conserved Plasmodium protein, unknown function	PY04711	PY04711> putative protein-related
GO:0004540	ribonuclease activity	PVX_125735	hypothetical protein	N	N	N	N
GO:0004540	ribonuclease activity	PVX_007585	variable surface protein Vir28, putative	N	N	N	N
GO:0004540	ribonuclease activity	PVX_101595	hypothetical protein	N	N	N	N
GO:0004540	ribonuclease activity	PVX_053190	variable surface protein Vir27, putative	N	N	N	N
GO:0004540	ribonuclease activity	PVX_090150	erythrocyte membrane-associated antigen, putative	N	N	N	N	PFD1045c	PFD1045c> erythrocyte membrane-associated antigen, putative	PY05565	PY05565> hypothetical protein
GO:0004540	ribonuclease activity	PVX_102635	variable surface protein Vir10-related	N	N	N	N	PF11_0038	PF11_0038> Plasmodium exported protein, unknown function
GO:0004540	ribonuclease activity	PVX_000015	Pv-fam-d protein	N	N	N	N		PFL1800w> conserved Plasmodium protein, unknown function
GO:0004540	ribonuclease activity	PVX_090265	tryptophan-rich antigen (Pv-fam-a)	N	N	N	N		PF08_0003> tryptophan/threonine-rich antigen	PY03623	PY03623> hypothetical protein
GO:0004540	ribonuclease activity	PVX_096030	hypothetical protein	N	N	N	N
GO:0004540	ribonuclease activity	PVX_117975	hypothetical protein	N	N	N	N	PF14_0477a	PF14_0477a> conserved Plasmodium protein, unknown function	PY06343	PY06343> hypothetical protein
GO:0004540	ribonuclease activity	PVX_107755	variable surface protein Vir12/24-related	Y	N	N	N
GO:0004540	ribonuclease activity	PVX_061190	variable surface protein Vir32, putative	N	N	N	N
GO:0004540	ribonuclease activity	PVX_103145	variable surface protein Vir10, putative	N	N	N	N	PF11_0038	PF11_0038> Plasmodium exported protein, unknown function
GO:0004540	ribonuclease activity	PVX_023185	variable surface protein Vir12-related	Y	N	N	N
GO:0004540	ribonuclease activity	Pv_PFF0640w	hypothetical protein, conserved|missing gene in syntenic region|Pf, no Pk ortholog in syntenic region	N	N	N	N
GO:0004540	ribonuclease activity	PVX_086140	hypothetical protein, conserved	N	N	N	N	PF14_0056	PF14_0056> RNA binding protein, putative	PY05280	PY05280> RNA recognition motif, putative
GO:0004540	ribonuclease activity	PVX_088105	hypothetical protein, conserved	N	N	N	N	MAL7P1.37	MAL7P1.37> sin3 associated polypeptide p18-like protein	PY01894	PY01894> KED, putative
GO:0004540	ribonuclease activity	PVX_081770	hypothetical protein, conserved	N	N	N	N	PF07_0122	PF07_0122> nucleolus BRIX protein, putative	PY01473	PY01473> unknown protein, putative
GO:0004540	ribonuclease activity	PVX_092085	proliferating-cell nucleolar antigen p120, putative	N	N	N	N	PF11_0305 PFL1475w	PF11_0305> RNA methyltransferase, putative	PY03774 PY05667	PY05667> hypothetical protein
GO:0004540	ribonuclease activity	PVX_100810	hypothetical protein, conserved	N	N	N	N	PFL1800w	PFL1800w> conserved Plasmodium protein, unknown function	PY05868	PY05868> hypothetical protein
GO:0004540	ribonuclease activity	PVX_081515	transporter, putative	N	N	N	N	PFA0245w	PFA0245w> transporter, putative	PY07333	PY07333> hypothetical protein
GO:0004540	ribonuclease activity	PVX_092170	hypothetical protein, conserved	N	N	N	N	PF11_0323	PF11_0323> conserved Plasmodium protein, unknown function	PY06084	PY06084> hypothetical protein
GO:0004540	ribonuclease activity	PVX_099740	protein kinase, putative	N	N	N	N	PFI1285w	PFI1285w> protein kinase, putative	PY04353 PY04354	PY04353> ERYTHROCYTE MEMBRANE PROTEIN PFEMP3
GO:0004540	ribonuclease activity	PVX_095115	D123 (regulator of eIF2), putative	N	N	N	N	PFC1000w	PFC1000w> regulator of initiation factor 2 (eIF2)	PY01257	PY01257> hypothetical protein
GO:0004540	ribonuclease activity	PVX_115470	Pv-fam-d protein	N	N	N	N
GO:0004540	ribonuclease activity	PVX_090315	variable surface protein Vir12-like	Y	N	N	N
GO:0004540	ribonuclease activity	PVX_121895	hypothetical protein	N	N	N	N
GO:0004540	ribonuclease activity	PVX_089780	hypothetical protein	N	N	N	N
GO:0004540	ribonuclease activity	PVX_096105	kelch domain-containing protein	N	N	N	N	MAL7P1.137	MAL7P1.137> kelch protein, putative	PY07654	PY07654> asparagine-rich protein
GO:0004540	ribonuclease activity	PVX_110830	hypothetical protein	N	N	N	N
GO:0004540	ribonuclease activity	PVX_080380	transcriptional regulator, putative	N	N	N	N	PFE0870w	PFE0870w> transcriptional regulator, putative	PY05380	PY05380> DUF140-related
GO:0004540	ribonuclease activity	PVX_079815	cyclophilin, putative	N	N	N	N	PFE1430c	PFE1430c> cyclophilin, putative	PY00693	PY00693> cyclophilin-like protein
GO:0004540	ribonuclease activity	PVX_088015	PST-A protein	N	N	N	N	PF07_0040	PF07_0040> lysophospholipase, putative	PY02923	PY02923> hypothetical protein
GO:0004540	ribonuclease activity	PVX_093590	hypothetical protein, conserved	N	N	N	N	PF08_0127	PF08_0127> conserved Plasmodium protein, unknown function	PY07428	PY07428> hypothetical protein
GO:0004540	ribonuclease activity	PVX_121865	RAD protein (Pv-fam-e)	N	N	N	N
GO:0004540	ribonuclease activity	PVX_119610	calcium-dependent protein kinase 3, putative	N	N	N	N	PF07_0072 PF13_0211 PFB0815w PFC0420w PFF0520w	PFC0420w> calcium-dependent protein kinase-3	PY02109 PY03298 PY06394	PY06394> calcium-dependent protein kinase-3
GO:0004540	ribonuclease activity	PVX_093700	hypothetical protein	N	N	N	N
GO:0004540	ribonuclease activity	PVX_003490	hypothetical protein, conserved	Y	N	N	N
GO:0004540	ribonuclease activity	PVX_093545	hypothetical protein, conserved	N	N	N	N	MAL8P1.141	MAL8P1.141> conserved Plasmodium protein, unknown function	PY00803	PY00803> homeobox-containing protein
GO:0004540	ribonuclease activity	PVX_097015	hypothetical protein	N	N	N	N		PFE1595c> Plasmodium exported protein (PHISTc), unknown function		PY01098> hypothetical protein
GO:0004540	ribonuclease activity	PVX_115010	arginine N-methyltransferase 5, putative	N	N	N	N	PF13_0323	PF13_0323> binding protein, putative		PY07031> protein methyltransferase-related
GO:0004540	ribonuclease activity	PVX_002815	hypothetical protein, conserved	N	Y	N	N	PFB0655c	PFB0655c> conserved Plasmodium protein, unknown function	PY03137	PY03137> hypothetical protein
GO:0004540	ribonuclease activity	PVX_091600	U2 snRNP auxiliary factor, small subunit, putative	N	N	N	N	PF11_0200	PF11_0200> U2 snRNP auxiliary factor, small subunit, putative	PY04677	PY04677> similar to RIKEN cDNA 2010107D16 gene
GO:0004540	ribonuclease activity	PVX_114475	mitochondrial import inner membrane translocase subunit, putative	N	N	N	N	PFF1330c	PFF1330c> mitochondrial import inner membrane translocase subunit, putative	PY04639	PY04639> mitochondrial import inner membrane translocase subunit tim22 homolog
GO:0004540	ribonuclease activity	PVX_117565	cysteine proteinase precursor	N	N	N	N	PF14_0553	PF14_0553> cysteine proteinase falcipain-1	PY00109	PY00109> cysteine proteinase precursor
GO:0004540	ribonuclease activity	PVX_086195	hypothetical protein, conserved	N	N	N	N	PF14_0045	PF14_0045> conserved Plasmodium protein, unknown function
GO:0004540	ribonuclease activity	PVX_091140	hypothetical protein, conserved	N	N	N	N	PF11_0105	PF11_0105> rRNA processing protein, putative	PY00699	PY00699> hypothetical protein
GO:0004540	ribonuclease activity	PVX_000880	hypothetical protein, conserved	N	N	N	N	PFD0360w	PFD0360w> transcription factor, putative	PY05691	PY05691> putative transcription factor
GO:0004540	ribonuclease activity	PVX_085535	RNA helicase, putative	N	Y	N	N	PF14_0183b	PF14_0183b> RNA helicase, putative	PY06632	PY06632> RNA helicase, putative
GO:0004540	ribonuclease activity	PVX_099205	hypothetical protein, conserved	N	N	N	N	PFI0760w	PFI0760w> conserved Plasmodium protein, unknown function	PY01322	PY01322> hypothetical protein
GO:0004540	ribonuclease activity	PVX_111305	hypothetical protein, conserved	N	N	N	N	PF10_0277	PF10_0277> nucleolar rRNA processing protein EBP2, putative	PY05509	PY05509> hypothetical protein
GO:0004540	ribonuclease activity	PVX_101255	hypothetical protein, conserved	N	N	N	N	PFL2265c	PFL2265c> conserved Plasmodium protein, unknown function
GO:0004540	ribonuclease activity	PVX_000595	hypothetical protein, conserved	N	N	N	N	PF07_0069	PF07_0069> conserved Plasmodium protein, unknown function	PY00594 PY06106	PY00594> hypothetical protein
GO:0004540	ribonuclease activity	PVX_070190	variable surface protein Vir28, truncated, putative	N	N	N	N
GO:0004540	ribonuclease activity	PVX_087795	hypothetical protein, conserved	N	N	N	N	PF07_0020	PF07_0020> methyltransferase, putative	PY04146	PY04146> hypothetical protein
GO:0004540	ribonuclease activity	PVX_090890	helicase, putative	N	N	N	N	PF11_0053	PF11_0053> PfSNF2L	PY02376	PY02376> SNF2 family N-terminal domain, putative
GO:0004540	ribonuclease activity	PVX_119210	variant surface protein Vir22/5/24, putative	Y	N	N	N
GO:0004540	ribonuclease activity	PVX_096075	hypothetical protein, conserved	N	N	N	N	PF07_0106	PF07_0106> conserved Plasmodium protein, unknown function	PY03677	PY03677> hypothetical protein
GO:0004540	ribonuclease activity	PVX_099265	hypothetical protein, conserved	N	N	N	N	PFI0825w	PFI0825w> conserved Plasmodium protein, unknown function	PY03266	PY03266> hypothetical protein
GO:0004540	ribonuclease activity	PVX_003555	hypothetical protein, conserved	N	N	N	N		MAL7P1.7> Plasmodium exported protein (PHISTb), unknown function
GO:0004540	ribonuclease activity	PVX_092810	hypothetical protein, conserved	N	N	N	N	PF11_0560	PF11_0560> conserved protein, unknown function	PY06954	PY06954> hypothetical protein
GO:0004540	ribonuclease activity	PVX_034190	variable surface protein Vir14-related	N	N	N	N
GO:0004540	ribonuclease activity	PVX_113335	hypothetical protein, conserved	N	N	N	N	PFF0165c	PFF0165c> conserved Plasmodium protein, unknown function	PY02581	PY02581> hypothetical protein
GO:0004540	ribonuclease activity	PVX_002515	Pv-fam-b protein	N	N	N	N
GO:0004540	ribonuclease activity	PVX_001710	Phist protein (Pf-fam-b)	N	N	N	N		PF10_0163> Plasmodium exported protein (PHISTc), unknown function		PY01786> dentin phosphoryn, putative
GO:0004540	ribonuclease activity	PVX_107740	hypothetical protein	Y	N	N	N
GO:0004540	ribonuclease activity	PVX_123460	hypothetical protein	N	N	N	N	PFL0755c	PFL0755c> conserved Plasmodium protein, unknown function	PY02274	PY02274> hypothetical protein
GO:0004540	ribonuclease activity	PVX_117125	hypothetical protein, conserved	N	N	N	N	PF14_0636	PF14_0636> conserved Plasmodium protein, unknown function
GO:0004540	ribonuclease activity	PVX_080195	hypothetical protein, conserved	N	N	N	N	PFE1055c	PFE1055c> conserved Plasmodium protein, unknown function
GO:0004540	ribonuclease activity	PVX_091840	pyruvate dehydrogenase E1 component, alpha subunit, putative	N	Y	N	N	PF11_0256	PF11_0256> pyruvate dehydrogenase E1 component, alpha subunit, putative	PY00819	PY00819> pyruvate dehydrogenase E1 alpha subunit
GO:0004540	ribonuclease activity	PVX_001895	hypothetical protein, conserved	N	N	N	N	PF10_0200	PF10_0200> conserved protein, unknown function	PY04574	PY04574> hypothetical protein
GO:0004540	ribonuclease activity	PVX_112670	tryptophan-rich antigen (Pv-fam-a)	N	N	N	N		PF08_0003> tryptophan/threonine-rich antigen		PY03625> secreted blood-stage antigen pAg-3
GO:0004540	ribonuclease activity	PVX_123820	mitochondrial carrier protein, putative	N	N	N	N	PFL1145w	PFL1145w> mitochondrial carrier protein, putative	PY06734	PY06734> Mitochondrial carrier protein, putative
GO:0004540	ribonuclease activity	PVX_080435	tRNA pseudouridine synthase, putative	N	Y	N	N	PFE0815w	PFE0815w> tRNA pseudouridine synthase, putative	PY03314	PY03314> tRNA-pseudouridine synthase I
GO:0004540	ribonuclease activity	PVX_120340	variable surface protein Vir12-related	Y	N	N	N
GO:0004540	ribonuclease activity	PVX_036690	hypothetical protein	Y	N	N	N
GO:0004540	ribonuclease activity	PVX_003505	variable surface protein Vir24-related	Y	N	N	N
GO:0004540	ribonuclease activity	PVX_096045	hypothetical protein	N	N	N	N
GO:0004540	ribonuclease activity	PVX_119600	hypothetical protein, conserved	N	N	N	N	PFC0415c	PFC0415c> conserved Plasmodium protein, unknown function	PY05132	PY05132> hypothetical protein
GO:0004540	ribonuclease activity	PVX_089290	ribosome biogenesis protein NEP1, putative	N	N	N	N	PF08_0041	PF08_0041> ribosome biogenesis protein nep1 homologue, putative
GO:0004540	ribonuclease activity	PVX_022185	variable surface protein Vir12-related	Y	N	N	N
GO:0004540	ribonuclease activity	PVX_099380	PDI-like protein, putative	N	N	N	N	PFI0945w	PFI0945w> thioredoxin, putative	PY05336	PY05336> PDI-like protein-related
GO:0004540	ribonuclease activity	PVX_092995	tryptophan-rich antigen (Pv-fam-a)	N	N	N	N		PF08_0003> tryptophan/threonine-rich antigen		PY03625> secreted blood-stage antigen pAg-3
GO:0004540	ribonuclease activity	PVX_101465	DEAD/DEAH box helicase, putative	N	N	N	N	PFL2475w	PFL2475w> DEAD/DEAH box helicase, putative	PY07601	PY07601> DEAD/DEAH box helicase, putative
GO:0004540	ribonuclease activity	PVX_117215	ATP-dependent metalloprotease, putative	N	N	N	N	PF11_0203 PF14_0616 PFL1925w	PF14_0616> ATP-dependent protease la, putative	PY04402 PY05070 PY05838	PY04402> ATP-dependent metalloprotease FtsH, putative
GO:0004540	ribonuclease activity	PVX_110910	DNA polymerase zeta catalytic subunit, putative	N	N	N	N	PF10_0362	PF10_0362> DNA polymerase zeta catalytic subunit, putative		PY00203> DNA polymerase delta catalytic subunit
GO:0004540	ribonuclease activity	PVX_093705	variable surface protein Vir18, putative	N	N	N	N
GO:0004540	ribonuclease activity	PVX_002845	hypothetical protein, conserved	N	N	N	N	PFB0625w	PFB0625w> conserved Plasmodium protein, unknown function	PY03934	PY03934> hypothetical protein
GO:0004540	ribonuclease activity	PVX_092740	hypothetical protein, conserved	N	N	N	N	PF11_0439	PF11_0439> conserved protein, unknown function	PY04078	PY04078> hypothetical protein
GO:0004540	ribonuclease activity	PVX_078195	variable surface protein Vir12-related	Y	N	N	N
GO:0004540	ribonuclease activity	PVX_117720	hypothetical protein	N	N	N	N
GO:0004540	ribonuclease activity	PVX_118230	RNA helicase, putative	N	N	N	N	PF14_0429	PF14_0429> RNA helicase, putative	PY07373	PY07373> ATP-dependent RNA helicase
GO:0004540	ribonuclease activity	PVX_096950	tryptophan-rich antigen (Pv-fam-a)	N	N	N	N		PF08_0003> tryptophan/threonine-rich antigen		PY03625> secreted blood-stage antigen pAg-3
GO:0004540	ribonuclease activity	PVX_092770	DNA-directed RNA polymerase I, putative	N	Y	N	N	PF11_0445	PF11_0445> DNA-directed RNA polymerase I, putative	PY01971	PY01971> DNA-directed RNA polymerases i and iii 40 kDa polypeptide
GO:0004540	ribonuclease activity	Pv_PF11_0136	hypothetical protein|missing exon of PVX_091295?|pf was reannotated to put this gene together with PF11_0135, pk ortholog for PF11_0135 but not PF11_0136	N	N	N	N
GO:0004540	ribonuclease activity	PVX_117110	DNA-3-methyladenine glycosylase, putative	N	N	N	N	PF14_0639	PF14_0639> DNA-3-methyladenine glycosylase, putative	PY05580	PY05580> putative 3-methyladenine DNA glycosylase
GO:0004540	ribonuclease activity	PVX_023685	variable surface protein Vir7, putative	N	N	N	N
GO:0004540	ribonuclease activity	PVX_115005	poly(A)-binding protein, putative	N	N	N	N	MAL13P1.303	MAL13P1.303> polyadenylate-binding protein, putative		PY03171> clustered-asparagine-rich protein-related
GO:0004540	ribonuclease activity	Pv_PKH_061030_PF10_0255_PKH_06	hypothetical protein, conserved in Plasmodium species|hypothetical protein|hypothetical protein, conserved in Plasmodium species|missing exons of another gene?|multiple exons in pf, 2 genes in pk	N	N	N	N
GO:0004540	ribonuclease activity	PVX_101530	hypothetical protein	N	N	N	N
GO:0004540	ribonuclease activity	PVX_010610	variable surface protein Vir14, putative	N	N	N	N
GO:0004540	ribonuclease activity	PVX_081620	DNA mismatch repair protein PMS2, putative	N	N	N	N	MAL7P1.145	MAL7P1.145> mismatch repair protein pms1 homologue, putative	PY01438	PY01438> DNA mismatch repair protein, C-terminal domain, putative
GO:0004540	ribonuclease activity	PVX_089825	RAD protein (Pv-fam-e)	N	N	N	N
GO:0004540	ribonuclease activity	Pv_PKH_073420_PKH_140010_PKH_0	hypothetical protein, conserved in Plasmodium species|hypothetical protein, conserved in Plasmodium species|hypothetical protein (fragment)|no genes here, but EST data|conserved in pk	N	N	N	N
GO:0004540	ribonuclease activity	PVX_095300	RNA-metabolising metallo-beta-lactamase domain containing protein	N	N	N	N	PFC0825c	PFC0825c> cleavage and polyadenylation specificity factor protein, putative	PY00757	PY00757> hypothetical protein
GO:0004540	ribonuclease activity	PVX_101565	variable surface protein Vir24-related	Y	N	N	N
GO:0004540	ribonuclease activity	PVX_113880	hypothetical protein, conserved	N	N	N	N	PFF0720w	PFF0720w> conserved Plasmodium membrane protein, unknown function	PY04743	PY04743> hypothetical protein
GO:0004540	ribonuclease activity	PVX_022685	variable surface protein Vir24-related	Y	N	N	N
GO:0004540	ribonuclease activity	PVX_090910	hypothetical protein, conserved	N	N	N	N	PF11_0057	PF11_0057> conserved Plasmodium protein, unknown function	PY02386	PY02386> Drosophila melanogaster GH13165p
GO:0004540	ribonuclease activity	PVX_087930	hypothetical protein	N	N	N	N			PY00135	PY00135> hypothetical protein
GO:0004540	ribonuclease activity	PVX_020680	variable surface protein Vir12-like	Y	N	N	N
GO:0004540	ribonuclease activity	PVX_002915	eukaryotic peptide chain release factor subunit 1, putative	N	Y	N	N	PFB0550w	PFB0550w> peptide chain release factor subunit 1, putative	PY03558	PY03558> peptide chain release factor eRF/aRF, subunit 1
GO:0004540	ribonuclease activity	PVX_085575	tRNA pseudouridine synthase, putative	N	N	N	N	PF10_0175 PF14_0174 PF14_0175	PF14_0174> pseudouridine synthase, putative	PY02575 PY02644 PY05447	PY05447> unknown protein-related
GO:0004540	ribonuclease activity	PVX_124165	hypothetical protein, conserved	N	N	N	N	PFL1470c	PFL1470c> WD-repeat protein, putative	PY03773	PY03773> hypothetical protein
GO:0004540	ribonuclease activity	PVX_097915	60S ribosomal subunit protein L4/L1, putative	N	N	N	N	PFE0350c	PFE0350c> 60S ribosomal protein L4, putative	PY06225	PY06225> ribosomal protein L4/L1 family, putative
GO:0004540	ribonuclease activity	PVX_033690	variable surface protein Vir6, truncated, putative	N	N	N	N
GO:0004540	ribonuclease activity	PVX_101575	hypothetical protein, conserved	N	N	N	N
GO:0004540	ribonuclease activity	PVX_080240	protein phosphatase 2c, putative	N	N	N	N	PFE1010w	PFE1010w> protein phosphatase, putative	PY02192	PY02192> CCAAT-box DNA binding protein subunit B
GO:0004540	ribonuclease activity	PVX_047190	variable surface protein Vir28-like	N	N	N	N
GO:0004540	ribonuclease activity	PVX_096035	hypothetical protein	N	N	N	N
GO:0004540	ribonuclease activity	PVX_122525	hypothetical protein, conserved	N	N	N	N	MAL13P1.73	MAL13P1.73> conserved Plasmodium protein, unknown function	PY04287	PY04287> hypothetical protein
GO:0004540	ribonuclease activity	PVX_088050	hypothetical protein, conserved	N	N	N	N	MAL7P1.31	MAL7P1.31> conserved Plasmodium membrane protein, unknown function	PY04690	PY04690> hypothetical protein
GO:0004540	ribonuclease activity	PVX_100915	hypothetical protein, conserved	N	N	N	N	PFL1905w	PFL1905w> conserved Plasmodium protein, unknown function
GO:0004540	ribonuclease activity	PVX_092825	hypothetical protein, conserved	N	N	N	N	PF11_0456	PF11_0456> conserved Plasmodium protein, unknown function	PY00296	PY00296> asparagine-rich protein, putative
GO:0004540	ribonuclease activity	PVX_101580	Pv-fam-d protein	N	N	N	N
GO:0004540	ribonuclease activity	PVX_082750	hypothetical protein, conserved	N	N	N	N	MAL13P1.181	MAL13P1.181> conserved Plasmodium membrane protein, unknown function	PY01505	PY01505> hypothetical protein
GO:0004540	ribonuclease activity	PVX_000900	hypothetical protein, conserved	N	N	N	N	PFD0340c	PFD0340c> conserved Plasmodium protein, unknown function	PY03013	PY03013> hypothetical protein
GO:0004540	ribonuclease activity	PVX_121890	hypothetical protein, conserved	N	N	N	N			PY02638	PY02638> hypothetical protein
GO:0004540	ribonuclease activity	PVX_000650	DNA polymerase alpha, putative	N	N	N	N	PFD0590c	PFD0590c> DNA polymerase alpha	PY04863 PY06115	PY06115> DNA polymerase alpha-related
GO:0004540	ribonuclease activity	PVX_002730	hypothetical protein, conserved	N	N	N	N	PFB0735c	PFB0735c> conserved Plasmodium protein, unknown function	PY01118	PY01118> hypothetical protein
GO:0004540	ribonuclease activity	PVX_113495	polypyrimidine tract binding protein, putative	N	N	N	N	PFF0320c	PFF0320c> polypyrimidine tract binding protein, putative	PY01048	PY01048> neural polypyrimidine tract binding protein
GO:0004540	ribonuclease activity	PVX_091930	DnaJ domain containing protein	N	N	N	N	PF11_0273	PF11_0273> DNAJ protein, putative
GO:0004540	ribonuclease activity	PVX_116605	hypothetical protein, conserved	N	N	N	N	MAL13P1.138	MAL13P1.138> conserved Plasmodium protein, unknown function	PY02025	PY02025> hypothetical protein
GO:0004540	ribonuclease activity	PVX_114700	FtsJ-like methyltransferase, putative	N	N	N	N	PF13_0052 PF13_0286	PF13_0286> methyltransferase, putative	PY02347 PY03106 PY05898	PY02347> FtsJ cell division protein, putative
GO:0004540	ribonuclease activity	PVX_122190	hypothetical protein, conserved	N	N	N	N	PF13_0035	PF13_0035> U3 small nucleolar RNA-associated protein 6, putative	PY05610	PY05610> hypothetical protein
GO:0004540	ribonuclease activity	PVX_086060	hypothetical protein, conserved	N	N	N	N	PF14_0071	PF14_0071> conserved Plasmodium protein, unknown function	PY02471	PY02471> hypothetical protein
GO:0004540	ribonuclease activity	PVX_124200	hypothetical protein, conserved	N	N	N	N	PFL1505c	PFL1505c> conserved Plasmodium protein, unknown function	PY05255	PY05255> hypothetical protein
GO:0004540	ribonuclease activity	PVX_094855	hypothetical protein, conserved	N	N	N	N	PF10_0124	PF10_0124> protein phosphatase, putative	PY03480	PY03480> NLI interacting factor, putative
GO:0004540	ribonuclease activity	PVX_092475	hypothetical protein	N	N	N	N
GO:0004540	ribonuclease activity	PVX_079730	hypothetical protein, conserved	N	N	N	N	PFE1535w	PFE1535w> conserved Plasmodium protein, unknown function	PY02809 PY07115	PY07115> hypothetical protein
GO:0004540	ribonuclease activity	PVX_096150	hypothetical protein, conserved	N	N	N	N	MAL7P1.126	MAL7P1.126> conserved Plasmodium protein, unknown function	PY00053	PY00053> RNA recognition motif, putative
GO:0004540	ribonuclease activity	PVX_003640	hypothetical protein, conserved	N	N	N	N	PFB0194w	PFB0194w> conserved Plasmodium protein, unknown function	PY00894	PY00894> hypothetical protein
GO:0004540	ribonuclease activity	Pv_PF11_0238	hypothetical protein|missing gene in syntenic region|Pf, no hits to pk ortholog PKH_092020	N	N	N	N
GO:0004540	ribonuclease activity	PVX_091890	mitochondrial import inner membrane translocase, putative	N	N	N	N	PF11_0265	PF11_0265> mitochondrial inner membrane translocase subunit TIM44, putative	PY06558	PY06558> Drosophila melanogaster CG11779 gene product, putative
GO:0004540	ribonuclease activity	PVX_088215	hypothetical protein, conserved	N	N	N	N	PF08_0114	PF08_0114> conserved Plasmodium membrane protein, unknown function	PY02868	PY02868> hypothetical protein
GO:0004540	ribonuclease activity	PVX_104700	variable surface protein Vir18, putative	N	N	N	N
GO:0004540	ribonuclease activity	PVX_114675	hypothetical protein, conserved	N	N	N	N	PF13_0281	PF13_0281> conserved Plasmodium protein, unknown function	PY02353 PY05550	PY05550> hypothetical protein
GO:0004540	ribonuclease activity	PVX_083510	hypothetical protein, conserved	N	N	N	N	MAL13P1.266	MAL13P1.266> conserved Plasmodium protein, unknown function	PY06241	PY06241> asparagine-rich protein
GO:0004540	ribonuclease activity	PVX_118205	hypothetical protein, conserved	N	N	N	N	PF14_0433	PF14_0433> erythrocyte membrane-like protein	PY05556	PY05556> ERYTHROCYTE MEMBRANE PROTEIN PFEMP3
GO:0004540	ribonuclease activity	PVX_117550	hypothetical protein, conserved	N	N	N	N	PF14_0556	PF14_0556> conserved Plasmodium protein, unknown function	PY00106 PY06027	PY00106> hypothetical protein
GO:0004540	ribonuclease activity	PVX_096270	DEAD/DEAH box helicase, putative	N	N	N	N	MAL7P1.113	MAL7P1.113> DEAD box helicase, putative	PY04724	PY04724> Drosophila melanogaster BcDNA.GH02833
GO:0004540	ribonuclease activity	Pv_MAL7P1.69_PKH_142170	calmodulin, putative|calmodulin, putative|missing gene in syntenic region|correct Pf, Pk orthologs	N	N	N	N
GO:0004540	ribonuclease activity	PVX_097635	hypothetical protein, conserved	N	N	N	N	DUP1-PFE0130c	DUP1-PFE0130c> conserved Plasmodium protein, unknown function
GO:0004540	ribonuclease activity	PVX_000695	hypothetical protein, conserved	N	N	N	N	PFD0550c	PFD0550c> conserved Plasmodium protein, unknown function	PY04865	PY04865> hypothetical protein
GO:0004540	ribonuclease activity	PVX_084095	hypothetical protein	N	N	N	N		PFL0070c> Plasmodium exported protein, unknown function
GO:0004540	ribonuclease activity	PVX_117785	hypothetical protein, conserved	N	N	N	N	PF14_0512	PF14_0512> conserved Plasmodium protein, unknown function	PY00794	PY00794> hypothetical protein
GO:0004540	ribonuclease activity	PVX_114030	hypothetical protein, conserved	N	N	N	N	PFF0875w	PFF0875w> conserved Plasmodium protein, unknown function	PY05071	PY05071> hypothetical protein
GO:0004540	ribonuclease activity	PVX_087910	hypothetical protein, conserved	N	N	N	N	PF07_0026	PF07_0026> ubiquitin-protein ligase E3, putative	PY00139	PY00139> ERYTHROCYTE MEMBRANE PROTEIN PFEMP3
GO:0004540	ribonuclease activity	PVX_116990	hypothetical protein, conserved	N	N	N	N	PF14_0663	PF14_0663> conserved Plasmodium protein, unknown function	PY07221	PY07221> TATA element modulatory factor
GO:0004540	ribonuclease activity	PVX_092680	hypothetical protein, conserved	N	N	N	N	PF11_0426	PF11_0426> conserved Plasmodium protein, unknown function
GO:0004540	ribonuclease activity	PVX_114430	hypothetical protein, conserved	N	N	N	N	PFF1285w	PFF1285w> conserved Plasmodium protein, unknown function	PY07530	PY07530> hypothetical protein
GO:0004540	ribonuclease activity	PVX_101470	hypothetical protein	N	N	N	N	PFL2480w	PFL2480w> conserved Plasmodium protein, unknown function
GO:0004540	ribonuclease activity	PVX_001650	Pv-fam-d protein	N	N	N	N
GO:0004540	ribonuclease activity	PVX_084840	hypothetical protein, conserved	N	N	N	N	PF14_0319	PF14_0319> conserved Plasmodium protein, unknown function
GO:0004540	ribonuclease activity	PVX_114310	ribonuclease H1 large subunit , putative	Y	N	N	N	PFF1150w	PFF1150w> ribonuclease HII, putative	PY06561	PY06561> ribonuclease HII, putative
GO:0004540	ribonuclease activity	PVX_001625	variable surface protein Vir12-related	Y	N	N	N
GO:0004540	ribonuclease activity	PVX_080390	hypothetical protein, conserved	N	N	N	N	PFE0860c	PFE0860c> conserved Plasmodium protein, unknown function	PY04346	PY04346> hypothetical protein
GO:0004540	ribonuclease activity	PVX_000745	hypothetical protein, conserved	N	N	N	N	PFD0495c	PFD0495c> conserved Plasmodium protein, unknown function	PY04086	PY04086> hypothetical protein
GO:0004540	ribonuclease activity	PVX_089115	hypothetical protein, conserved	N	N	N	N	PF08_0027	PF08_0027> conserved Plasmodium protein, unknown function	PY03121	PY03121> CCAAT-box DNA binding protein subunit B
GO:0004540	ribonuclease activity	PVX_039190	variable surface protein Vir6, putative	N	N	N	N
GO:0004540	ribonuclease activity	PVX_087895	AAA family ATPase, putative	N	N	N	N	MAL7P1.209	MAL7P1.209> AAA family ATPase, putative	PY00142	PY00142> putative 26S proteosome regulatory subunit
GO:0004540	ribonuclease activity	PVX_117060	hypothetical protein, conserved	N	N	N	N	PF14_0649	PF14_0649> conserved Plasmodium protein, unknown function		PY01412> ERYTHROCYTE MEMBRANE PROTEIN PFEMP3
GO:0004540	ribonuclease activity	PVX_081290	hypothetical protein	N	N	N	N	PFA0490w	PFA0490w> conserved Plasmodium protein, unknown function	PY00419	PY00419> hypothetical protein
GO:0004540	ribonuclease activity	PVX_098025	DNA-directed RNA polymerase I 190 kDa polypeptide, putative	N	N	N	N	PFE0465c	PFE0465c> RNA polymerase I	PY03255	PY03255> RNA polymerase A/beta'/A'' subunit, putative
GO:0004540	ribonuclease activity	PVX_089020	hypothetical protein, conserved	N	N	N	N	MAL8P1.20	MAL8P1.20> conserved Plasmodium protein, unknown function	PY03586	PY03586> hypothetical protein
GO:0004540	ribonuclease activity	PVX_084880	hypothetical protein	N	N	N	N	PF14_0313	PF14_0313> conserved Plasmodium protein, unknown function	PY05260 PY07682	PY05260> hypothetical protein
GO:0004540	ribonuclease activity	PVX_080280	cytochrome c oxidase assembly protein (heme A	N	N	N	N	PFE0970w	PFE0970w> cytochrome c oxidase assembly protein (heme A	PY06214	PY06214> protoheme IX farnesyltransferase, putative
GO:0004540	ribonuclease activity	PVX_009595	variable surface protein Vir22, putative	Y	N	N	N
GO:0004540	ribonuclease activity	PVX_106725	variable surface protein Vir12, putative	Y	N	N	N
GO:0004540	ribonuclease activity	PVX_089855	RAD protein (Pv-fam-e)	N	N	N	N
GO:0004540	ribonuclease activity	PVX_113600	ornithine aminotransferase, putative	N	N	N	N	PFF0435w	PFF0435w> ornithine aminotransferase	PY00104	PY00104> ornithine aminotransferase
GO:0004540	ribonuclease activity	PVX_100740	hypothetical protein, conserved	N	N	N	N	PFL1730c	PFL1730c> conserved Plasmodium protein, unknown function	PY00965	PY00965> hypothetical protein
GO:0004540	ribonuclease activity	PVX_118335	hypothetical protein, conserved	N	N	N	N	PF14_0409	PF14_0409> conserved Plasmodium protein, unknown function	PY00096	PY00096> AT hook motif, putative
GO:0004540	ribonuclease activity	PVX_083215	hypothetical protein, conserved	N	N	N	N	MAL13P1.233	MAL13P1.233> nucleic acid binding protein, putative	PY01330	PY01330> hypothetical protein
GO:0004540	ribonuclease activity	PVX_030190	variable surface protein Vir14, truncated, putative	N	N	N	N
GO:0004540	ribonuclease activity	PVX_123900	hypothetical protein, conserved	N	N	N	N	PFL1225c	PFL1225c> conserved Plasmodium protein, unknown function	PY05791	PY05791> hypothetical protein
GO:0004540	ribonuclease activity	PVX_112665	tryptophan-rich antigen (Pv-fam-a)	N	N	N	N		PF08_0003> tryptophan/threonine-rich antigen		PY06203> blood-stage membrane protein Ag-1
GO:0004540	ribonuclease activity	PVX_106220	variable surface protein Vir12, putative	Y	N	N	N
GO:0004540	ribonuclease activity	PVX_099210	hypothetical protein, conserved	N	N	N	N	PFI0765w	PFI0765w> conserved Plasmodium protein, unknown function	PY07490	PY07490> hypothetical protein
GO:0004540	ribonuclease activity	PVX_000620	hypothetical protein, conserved	N	N	N	N	PF07_0067	PF07_0067> conserved Plasmodium protein, unknown function	PY01027	PY01027> Drosophila melanogaster LD33051p
GO:0004540	ribonuclease activity	PVX_083590	variable surface protein Vir12, putative	Y	N	N	N
GO:0004540	ribonuclease activity	PVX_121975	RNA helicase, putative	N	N	N	N	MAL13P1.14	MAL13P1.14> ATP dependent DEAD-box helicase, putative	PY00742	PY00742> probable ATP-dependent RNA helicase dhr1
GO:0004540	ribonuclease activity	PVX_092725	coproporphyrinogen III oxidase, putative	N	N	N	N	PF11_0436	PF11_0436> coproporphyrinogen oxidase, putative	PY05501	PY05501> coproporphyrinogen III oxidase, aerobic
GO:0004540	ribonuclease activity	PVX_083500	hypothetical protein, conserved	N	N	N	N	MAL13P1.264	MAL13P1.264> conserved Plasmodium protein, unknown function	PY04526	PY04526> guanine nucleotide-binding protein beta SU like protein
GO:0004540	ribonuclease activity	PVX_111360	hypothetical protein, conserved	N	N	N	N	PF10_0267	PF10_0267> mitochondrial ribosomal protein S22 precursor, putative	PY03833	PY03833> Drosophila melanogaster RE01590p, putative
GO:0004540	ribonuclease activity	PVX_000625	hypothetical protein, conserved	N	N	N	N	PF07_0066	PF07_0066> conserved Plasmodium protein, unknown function	PY01028	PY01028> KED
GO:0004540	ribonuclease activity	PVX_124180	Negative elongation factor E, putative	N	N	N	N	PFL1485w	PFL1485w> conserved Plasmodium protein, unknown function	PY01573	PY01573> hypothetical protein
GO:0004540	ribonuclease activity	PVX_092400	hypothetical protein	N	N	N	N	PF11_0368a	PF11_0368a> conserved Plasmodium protein, unknown function
GO:0004540	ribonuclease activity	PVX_041690	variable surface protein Vir12-related, truncated	Y	N	N	N
GO:0004540	ribonuclease activity	PVX_083340	hypothetical protein, conserved	N	N	N	N	PF13_0256	PF13_0256> conserved Plasmodium protein, unknown function	PY02889	PY02889> hypothetical protein
GO:0004540	ribonuclease activity	PVX_017140	variable surface protein Vir12-like	Y	N	N	N
GO:0004540	ribonuclease activity	PVX_114570	RNA binding function, putative	N	N	N	N	PFF1425w	PFF1425w> RNA binding protein, putative	PY04169	PY04169> RNA recognition motif, putative
GO:0004540	ribonuclease activity	PVX_111055	haloacid dehalogenase, putative	N	N	N	N	PF10_0325	PF10_0325> haloacid dehalogenase-like hydrolase, putative	PY03150	PY03150> Cof-like hydrolase, HAD-superfamily, subfamily IIB
GO:0004540	ribonuclease activity	PVX_099400	hypothetical protein, conserved	N	N	N	N	PFI0965w	PFI0965w> Pyridoxal 5'-phosphate dependent enzyme class III, putative
GO:0004540	ribonuclease activity	PVX_082570	eukaryotic translation initiation factor 6, putative	N	Y	N	N	PF13_0178	PF13_0178> translation initiation factor 6, putative	PY01848	PY01848> eukaryotic translation initiation factor 6-like protein
GO:0004540	ribonuclease activity	PVX_099650	splicesome-associated protein, putative	N	N	N	N	PFI1215w	PFI1215w> splicing factor 3A	PY07291	PY07291> splicing factor 3a subunit 3
GO:0004540	ribonuclease activity	PVX_076695	variable surface protein Vir14/32-related	N	N	N	N
GO:0004540	ribonuclease activity	Pv_PF11_0271_PKH_092370	hypothetical protein, conserved|ThiF family protein, putative|missing gene in syntenic region|correct Pf, Pk orthologs	N	N	N	N
GO:0004540	ribonuclease activity	PVX_081210	hypothetical protein, conserved	N	N	N	N	PFA0575c	PFA0575c> conserved Plasmodium protein, unknown function
GO:0004540	ribonuclease activity	PVX_096910	variable surface protein Vir23-related	Y	N	N	N
GO:0004540	ribonuclease activity	PVX_092645	hypothetical protein	N	N	N	N	PF11_0421	PF11_0421> conserved Plasmodium protein, unknown function	PY02872	PY02872> ERYTHROCYTE MEMBRANE PROTEIN PFEMP3
GO:0004540	ribonuclease activity	PVX_065190	variable surface protein Vir18, truncated, putative	N	N	N	N
GO:0004540	ribonuclease activity	PVX_117455	hypothetical protein, conserved	N	N	N	N	PF14_0574	PF14_0574> conserved Plasmodium protein, unknown function	PY01916	PY01916> zinc finger, putative
GO:0004540	ribonuclease activity	PVX_087735	hypothetical protein, conserved	N	N	N	N	MAL7P1.15	MAL7P1.15> conserved Plasmodium membrane protein, unknown function	PY00678 PY00679	PY00678> hypothetical protein
GO:0004540	ribonuclease activity	PVX_017645	variable surface protein Vir35, putative	N	N	N	N	PF11_0038	PF11_0038> Plasmodium exported protein, unknown function
GO:0004540	ribonuclease activity	PVX_002810	hypothetical protein, conserved	N	N	N	N	PFB0660w	PFB0660w> conserved Plasmodium protein, unknown function	PY03305	PY03305> hypothetical protein
GO:0004540	ribonuclease activity	PVX_054190	variable surface protein Vir14-related, truncated	Y	N	N	N
GO:0004540	ribonuclease activity	PVX_094280	hypothetical protein	N	N	N	N
GO:0004540	ribonuclease activity	Pv_PF14_0418_PKH_126230	hypothetical protein|hypothetical protein, conserved in Plasmodium species|missing gene in syntenic region|correct Pf, Pk orthologs	N	N	N	N
GO:0004540	ribonuclease activity	PVX_081645	defender against cell death 2, putative	N	N	N	N	PF07_0109a	PF07_0109a> conserved Plasmodium protein, unknown function
GO:0004540	ribonuclease activity	PVX_008085	variable surface protein Vir 14-related	N	N	N	N
GO:0004540	ribonuclease activity	PVX_115350	hypothetical protein, conserved	N	N	N	N	PF13_0355	PF13_0355> conserved Plasmodium protein, unknown function	PY03080	PY03080> hypothetical protein
GO:0004540	ribonuclease activity	PVX_114625	microtubule-associated protein ytm1 homologue, putative	N	N	N	N	PFF1480w	PFF1480w> microtubule-associated protein ytm1 homologue, putative	PY03519	PY03519> ytm1p, putative
GO:0004540	ribonuclease activity	PVX_002530	Pv-fam-b protein	N	N	N	N
GO:0004540	ribonuclease activity	PVX_088085	cell division cycle ATPase, putative	N	N	N	N	PFF0940c	PFF0940c> cell division cycle protein 48 homologue, putative	PY03639	PY03639> cell division cycle protein 48 homolog
GO:0004540	ribonuclease activity	PVX_084160	dynein heavy chain, putative	N	N	N	N	PFL0115w	PFL0115w> dynein heavy chain, putative	PY00464 PY01526	PY01526> rhoptry protein
GO:0004540	ribonuclease activity	PVX_123520	DNA-binding chaperone, putative	N	N	N	N	PFL0815w	PFL0815w> DNA-binding chaperone, putative	PY01558	PY01558> zuotin related factor-1
GO:0004540	ribonuclease activity	PVX_091165	hypothetical protein, conserved	N	N	N	N	PF11_0109	PF11_0109> conserved Plasmodium protein, unknown function	PY03703	PY03703> G-patch domain, putative
GO:0004540	ribonuclease activity	PVX_117115	hypothetical protein, conserved	N	N	N	N		PF14_0638> conserved Plasmodium membrane protein, unknown function
GO:0004540	ribonuclease activity	PVX_123510	S4, putative	N	N	N	N	PFL0800c	PFL0800c> CelTOS, putative
GO:0004540	ribonuclease activity	PVX_075695	variable surface protein Vir12/22/24-related	Y	N	N	N
GO:0004540	ribonuclease activity	PVX_094530	hypothetical protein	N	N	N	N	PF10_0067	PF10_0067> conserved Plasmodium protein, unknown function	PY00047	PY00047> hypothetical protein
GO:0004540	ribonuclease activity	PVX_101490	hypothetical protein, conserved	N	N	N	N	PFL2515c	PFL2515c> conserved Plasmodium protein, unknown function
GO:0004540	ribonuclease activity	PVX_096920	variable surface protein Vir12-related	Y	N	N	N
GO:0065008	regulation of biological quality	PVX_090900	hypothetical protein, conserved	Y	N	N	N	PF11_0055	PF11_0055> conserved protein, unknown function	PY03715	PY03715> hypothetical protein
GO:0065008	regulation of biological quality	PVX_100890	long-chain-fatty-acid--CoA ligase, putative	N	N	N	N	PFL1880w	PFL1880w> acyl-CoA synthetase, PfACS11	PY00791	PY00791> AMP-binding enzyme, putative
GO:0065008	regulation of biological quality	PVX_085490	glutathione reductase, putative	Y	N	N	N	PF14_0192 PFI1170c	PF14_0192> glutathione reductase	PY01204 PY02397	PY01204> glutathione reductase
GO:0065008	regulation of biological quality	PVX_123755	hypothetical protein, conserved	N	N	N	N	PFL1080c	PFL1080c> ATP-binding protein, putative
GO:0065008	regulation of biological quality	Pv_PFI1515w_PKH_072950	hypothetical protein, conserved|hypothetical protein, conserved in Plasmodium species|missing gene in syntenic region|correct Pf, Pk orthologs	N	N	N	N
GO:0065008	regulation of biological quality	Pv_PF14_0598_PKH_124290	glyceraldehyde-3-phosphate dehydrogenase|glyceraldehyde-3-phosphate dehydrogenase, putative|missing gene in syntenic region|correct Pf, Pk orthologs	N	N	N	N
GO:0065008	regulation of biological quality	Pv_PKH_021570	hypothetical protein, conserved in Plasmodium species|orthologous gene downstream in Pk|pk subtelomeric	N	N	N	N
GO:0065008	regulation of biological quality	PVX_091315	ubiquitin domain containing protein	N	N	N	N	PF11_0142 PF11_0329	PF11_0142> ubiquitin domain containing protein	PY03631 PY04045	PY03631> suppressor of NosA
GO:0065008	regulation of biological quality	PVX_122850	Dihydrolipoyllysine-residue succinyltransferase component of 2-oxoglutarate dehydrogenase complex, putative	N	N	N	N	PF13_0121	PF13_0121> dihydrolipamide succinyltransferase component of 2-oxoglutarate dehydrogenase complex	PY03521	PY03521> 2-oxoglutarate dehydrogenase, E2 component, dihydrolipoamide succinyltransferase, putative
GO:0065008	regulation of biological quality	PVX_122755	translocation protein SEC63, putative	N	N	N	N	PF13_0102	PF13_0102> DnaJ/SEC63 protein, putative	PY03272	PY03272> 34157-30943
GO:0065008	regulation of biological quality	Pv_PFL0430w_PKH_130750	tim10 homologue, putative|Tim10 homologue, putative|missing gene in syntenic region|Pf and Pk not marked as orthologs	N	N	N	N
GO:0065008	regulation of biological quality	Pv_PFL0637c	hypothetical protein, pseudogene|missing gene in syntenic region|Pf says psuedogene, no gene model in Pk syntenic region	N	N	N	N
GO:0065008	regulation of biological quality	PVX_117925	elongation factor 2, putative	N	N	N	N	PF10_0041 PF14_0486	PF14_0486> elongation factor 2	PY05356 PY05417	PY05356> elongation factor 2
GO:0065008	regulation of biological quality	PVX_084135	mitochondrial carrier protein, putative	N	N	N	N	PFL0110c	PFL0110c> mitochondrial phosphate carrier protein	PY00463	PY00463> PfMPC
GO:0065008	regulation of biological quality	PVX_082915	ABC transporter, putative	N	N	N	N	PF13_0218	PF13_0218> ABC transporter (MDR family)	PY02551	PY02551> Staphylococcus aureus AurT-related
GO:0065008	regulation of biological quality	Pv096025	hypothetical protein	N	N	N	N
GO:0065008	regulation of biological quality	PVX_114750	serine/threonine protein phosphatase PP5, putative	N	N	N	N	MAL13P1.274	MAL13P1.274> serine/threonine protein phosphatase	PY04697	PY04697> serine/threonine protein phosphatase PP5
GO:0065008	regulation of biological quality	PVX_101030	prenyltransferase alpha subunit, putative	N	N	N	N	PFL2050w	PFL2050w> protein geranylgeranyltransferase type II, alpha subunit, putative		PY04103> Ribosomal S17, putative
GO:0065008	regulation of biological quality	PVX_094790	20S proteasome beta subunit, putative	N	N	N	N	PF10_0111	PF10_0111> 20S proteasome beta subunit, putative	PY06767	PY06767> proteosome PSMB5/8 protein
GO:0065008	regulation of biological quality	PVX_115000	falcilysin, putative	N	N	N	N	PF13_0322	PF13_0322> falcilysin	PY07032	PY07032> falcilysin-related
GO:0065008	regulation of biological quality	PVX_113505	coatomer alpha subunit, putative	N	N	N	N	PFF0330w	PFF0330w> coatomer alpha subunit, putative	PY01045	PY01045> alphaCop gene product
GO:0065008	regulation of biological quality	PVX_079850	hypothetical protein, conserved	N	N	N	N	PFE1395c	PFE1395c> conserved Plasmodium protein, unknown function	PY01283	PY01283> hypothetical protein
GO:0065008	regulation of biological quality	PVX_091880	hypothetical protein, conserved	N	N	N	N	PF11_0263	PF11_0263> conserved Plasmodium protein, unknown function
GO:0065008	regulation of biological quality	Pv_PFL1005c_PKH_143750	chromodomain protein|chromodomain protein, putative|missing gene in syntenic region|correct Pf, Pk orthologs	N	N	N	N
GO:0065008	regulation of biological quality	PVX_122005	hypothetical protein, conserved	N	N	N	N	PF13_0017	PF13_0017> conserved Plasmodium protein, unknown function
GO:0065008	regulation of biological quality	Pv_PKH_123370	hypothetical protein, conserved in Plasmodium species|missing gene in syntenic region|correct Pf, Pk orthologs	N	N	N	N
GO:0065008	regulation of biological quality	PVX_097945	hypothetical protein, conserved	N	N	N	N	PFE0380c	PFE0380c> Nuclear pore associated protein (NLP4), putative	PY05126	PY05126> Drosophila melanogaster GH03617p
GO:0065008	regulation of biological quality	PVX_084230	nucleosome assembly protein 1, putative	N	N	N	N	PFL0185c	PFL0185c> nucleosome assembly protein 1, putative	PY05915	PY05915> nucleosome assembly protein
GO:0065008	regulation of biological quality	PVX_085645	hypothetical protein, conserved	Y	N	N	N	PF14_0159	PF14_0159> Root hair defective 3 GTP-binding protein (RHD3) homolog, putative	PY06298	PY06298> hypothetical protein
GO:0065008	regulation of biological quality	PVX_001760	26s proteasome subunit p55, putative	N	N	N	N	PF10_0174	PF10_0174> 26s proteasome subunit p55, putative	PY02643	PY02643> hypothetical protein
GO:0065008	regulation of biological quality	PVX_114210	hypothetical protein, conserved	N	N	N	N	PFF1055c	PFF1055c> conserved Plasmodium protein, unknown function	PY01463	PY01463> hypothetical protein
GO:0065008	regulation of biological quality	PVX_087920	ribosomal protein S8e, putative	N	N	N	N	MAL7P1.24	MAL7P1.24> cdk105, putative	PY00137	PY00137> hairy cell leukemia protein 1
GO:0065008	regulation of biological quality	PVX_115155	hypothetical protein	N	N	N	N
GO:0065008	regulation of biological quality	PVX_114670	ER lumen protein retaining receptor, putative	Y	N	N	N	PF13_0280	PF13_0280> ER lumen protein retaining receptor	PY05552	PY05552> er lumen protein retaining receptor-related
GO:0065008	regulation of biological quality	PVX_086315	proteosome subunit, putative	N	N	N	N	PF14_0025	PF14_0025> proteosome subunit, putative	PY00119 PY00120	PY00119> hypothetical protein
GO:0065008	regulation of biological quality	PVX_081220	hypothetical protein, conserved	N	N	N	N	PFA0565c	PFA0565c> conserved Plasmodium protein, unknown function	PY07840	PY07840> hypothetical protein
GO:0065008	regulation of biological quality	PVX_114515	ethanolaminephosphotransferase, putative	N	N	N	N	PFF1375c	PFF1375c> ethanolaminephosphotransferase, putative	PY05544	PY05544> LipB protein, putative
GO:0065008	regulation of biological quality	PVX_111200	26S proteasome non-ATPase regulatory subunit 13, putative	N	N	N	N	PF10_0298	PF10_0298> 26S proteasome subunit, putative	PY00527	PY00527> 26S proteasome subunit P40.5, putative
GO:0065008	regulation of biological quality	PVX_119410	ubiquitin-conjugating enzyme E2, putative	N	N	N	N	PFC0255c	PFC0255c> ubiquitin conjugating enzyme E2, putative	PY05886	PY05886> Plasmodium vivax PV1H14205_P
GO:0065008	regulation of biological quality	PVX_092600	vacuolar ATP synthase subunit F, putative	Y	N	N	N	PF11_0412	PF11_0412> vacuolar ATP synthase subunit F, putative	PY00743	PY00743> vacuolar ATP synthase subunit f
GO:0006818	hydrogen transport	PVX_080285	vacuolar ATP synthetase, putative	Y	N	N	N	PFE0965c	PFE0965c> vacuolar ATP synthetase	PY06066	PY06066> V-type ATPase, C subunit, putative
GO:0006818	hydrogen transport	PVX_123030	superoxide dismutase	N	N	N	N	PF08_0071	PF08_0071> Fe-superoxide dismutase	PY05422	PY05422> Iron/manganese superoxide dismutases, putative
GO:0006818	hydrogen transport	PVX_002900	hypothetical protein, conserved	N	N	N	N	PFB0570w	PFB0570w> SPATR protein, putative	PY02991	PY02991> putative secreted protein with altered thrombospondin domain
GO:0006818	hydrogen transport	PVX_086990	vacuolar ATP synthase subunit E, putative	Y	N	N	N	PFI1670c	PFI1670c> vacuolar ATP synthase subunit E, putative	PY06101	PY06101> ATP synthase subunit
GO:0006818	hydrogen transport	Pv_PF14_0176	hypothetical protein|missing gene in syntenic region|Pf, no Pk ortholog but synteny messed up for Pk	N	N	N	N
GO:0006818	hydrogen transport	PVX_087705	hypothetical protein, conserved	N	N	N	N	MAL7P1.11	MAL7P1.11> conserved Plasmodium protein, unknown function	PY02321	PY02321> hypothetical protein
GO:0006818	hydrogen transport	PVX_099035	hypothetical protein, conserved	N	N	N	N	PFI0580c	PFI0580c> Falstatin, putative		PY03424> hypothetical protein
GO:0006818	hydrogen transport	PVX_092555	WD domain, G-beta repeat domain containing protein	N	N	N	N	PF11_0400	PF11_0400> conserved Plasmodium protein, unknown function	PY05176	PY05176> ERYTHROCYTE MEMBRANE PROTEIN PFEMP3
GO:0006818	hydrogen transport	PVX_079715	hypothetical protein, conserved	N	N	N	N	PFE1550w	PFE1550w> conserved Plasmodium protein, unknown function	PY07379	PY07379> hypothetical protein
GO:0006818	hydrogen transport	PVX_122040	hypothetical protein, conserved	N	N	N	N	MAL13P1.21	MAL13P1.21> conserved Plasmodium protein, unknown function	PY01534	PY01534> CCAAT-box DNA binding protein subunit B
GO:0006818	hydrogen transport	PVX_082740	hypothetical protein, conserved	N	N	N	N	MAL13P1.179	MAL13P1.179> conserved Plasmodium protein, unknown function	PY01509	PY01509> hypothetical protein
GO:0006818	hydrogen transport	PVX_085155	CorA-like Mg2+ transporter protein, putative	N	N	N	N	PF14_0255	PF14_0255> CorA-like Mg2+ transporter protein, putative	PY07158	PY07158> Guillardia theta Mrs2p
GO:0006818	hydrogen transport	PVX_085040	hypothetical protein, conserved	N	N	N	N	PF14_0279	PF14_0279> conserved Plasmodium protein, unknown function	PY01270	PY01270> hypothetical protein
GO:0006818	hydrogen transport	PVX_111595	citrate synthase, mitochondrial precursor, putative	N	N	N	N	PF10_0218	PF10_0218> citrate synthase, mitochondrial precursor, putative	PY01660	PY01660> probable citrate synthase, mitochondrial precursor
GO:0006818	hydrogen transport	PVX_091650	RNA splicing protein MRS2, mitochondrial precursor, putative	N	N	N	N	PF11_0210	PF11_0210> Metal ion channel - Mg2+, Co2+ and Ni2+	PY00890	PY00890> hypothetical protein
GO:0006818	hydrogen transport	PVX_123680	hypothetical protein, conserved	N	N	N	N	PFL1000c	PFL1000c> conserved Plasmodium protein, unknown function	PY04906	PY04906> hypothetical protein
GO:0006818	hydrogen transport	PVX_092045	hypothetical protein, conserved	N	N	N	N	PF11_0296 PFI0525w	PF11_0296> conserved protein, unknown function	PY00852 PY03468 PY07707	PY03468> nucleotide-binding protein
GO:0006818	hydrogen transport	PVX_084550	hypothetical protein	N	N	N	N
GO:0006818	hydrogen transport	PVX_119350	1-cys-glutaredoxin-like protein-1, putative	N	N	N	N	PF07_0036 PFC0205c PFF0340c	PFC0205c> 1-cys-glutaredoxin-like protein-1	900.m00052 PY00223 PY07597	PY03169> 1-cys-glutaredoxin-like protein-1
GO:0006818	hydrogen transport	PVX_082585	hypothetical protein, conserved	N	N	N	N	PF13_0181	PF13_0181> conserved Plasmodium protein, unknown function
GO:0006818	hydrogen transport	PVX_115385	hypothetical protein, conserved	N	N	N	N	PF13_0357	PF13_0357> conserved Plasmodium protein, unknown function	PY05706	PY05706> hypothetical protein
GO:0006818	hydrogen transport	PVX_001715	early transcribed membrane protein (ETRAMP)	N	N	N	N
GO:0006818	hydrogen transport	PVX_114705	vacuolar ATP synthase 21 kDa proteolipid subunit, putative	Y	N	N	N	MAL13P1.271	MAL13P1.271> V-type ATPase, putative	PY05899	PY05899> ATP synthase subunit C, putative
GO:PM15562607	Primary structure of a Plasmodium falciparum malaria antigen located at the merozoite surface and within the parasitophorous vacuole.. (Journal Article) The Journal of biological chemistry (1988) 263:11421-5	PVX_086080	multidomain scavenger receptor, putative	Y	Y	N	N	PF14_0067	PF14_0067> LCCL domain-containing protein CCP3	PY01071	PY01071> multidomain scavenger receptor protein PbSR precursor
GO:PM15562607	Primary structure of a Plasmodium falciparum malaria antigen located at the merozoite surface and within the parasitophorous vacuole.. (Journal Article) The Journal of biological chemistry (1988) 263:11421-5	PVX_080425	transporter, putative	N	N	N	N	PFE0825w	PFE0825w> metabolite/drug transporter, putative	PY03312	PY03312> solute carrier family 22, member 1-like
GO:PM15562607	Primary structure of a Plasmodium falciparum malaria antigen located at the merozoite surface and within the parasitophorous vacuole.. (Journal Article) The Journal of biological chemistry (1988) 263:11421-5	PVX_092700	membrane skeletal protein, putative	N	N	N	N	PF11_0431	PF11_0431> membrane skeletal protein, putative	PY03535	PY03535> membrane skeletal protein IMC1
GO:PM15562607	Primary structure of a Plasmodium falciparum malaria antigen located at the merozoite surface and within the parasitophorous vacuole.. (Journal Article) The Journal of biological chemistry (1988) 263:11421-5	PVX_111180	sexual stage surface protein Pvs28	N	N	N	N	PF10_0302	PF10_0302> 28 kDa ookinete surface protein	PY00523	PY00523> ookinete surface antigen-like protein Pfs28
GO:PM15562607	Primary structure of a Plasmodium falciparum malaria antigen located at the merozoite surface and within the parasitophorous vacuole.. (Journal Article) The Journal of biological chemistry (1988) 263:11421-5	PVX_117165	hypothetical protein, conserved	N	N	N	N	PF14_0629	PF14_0629> conserved Plasmodium protein, unknown function	PY04331	PY04331> hypothetical protein
GO:PM15562607	Primary structure of a Plasmodium falciparum malaria antigen located at the merozoite surface and within the parasitophorous vacuole.. (Journal Article) The Journal of biological chemistry (1988) 263:11421-5	PVX_124145	hypothetical protein, conserved	N	N	N	N	PFL1450c	PFL1450c> conserved Plasmodium protein, unknown function	PY07066	PY07066> homeobox-containing protein
GO:PM15562607	Primary structure of a Plasmodium falciparum malaria antigen located at the merozoite surface and within the parasitophorous vacuole.. (Journal Article) The Journal of biological chemistry (1988) 263:11421-5	PVX_098655	hypothetical protein, conserved	N	N	N	N	PFI0205w	PFI0205w> conserved Plasmodium protein, unknown function	PY01149	PY01149> hypothetical protein
GO:PM15562607	Primary structure of a Plasmodium falciparum malaria antigen located at the merozoite surface and within the parasitophorous vacuole.. (Journal Article) The Journal of biological chemistry (1988) 263:11421-5	PVX_081330	hypothetical protein, conserved	Y	Y	N	N	PF14_0491 PFA0445w	PFA0445w> conserved Plasmodium protein, unknown function	PY01624 PY06758	PY06758> hypothetical protein
GO:PM15562607	Primary structure of a Plasmodium falciparum malaria antigen located at the merozoite surface and within the parasitophorous vacuole.. (Journal Article) The Journal of biological chemistry (1988) 263:11421-5	PVX_113455	hypothetical protein, conserved	N	N	N	N	PFF0280w	PFF0280w> conserved Plasmodium protein, unknown function	PY00627	PY00627> hypothetical protein
GO:PM15562607	Primary structure of a Plasmodium falciparum malaria antigen located at the merozoite surface and within the parasitophorous vacuole.. (Journal Article) The Journal of biological chemistry (1988) 263:11421-5	PVX_118650	hypothetical protein, conserved	N	N	N	N	PF14_0723	PF14_0723> LCCL domain-containing protein CCP1	PY05554	PY05554> LCCL domain-containing protein CCP2
GO:PM15562607	Primary structure of a Plasmodium falciparum malaria antigen located at the merozoite surface and within the parasitophorous vacuole.. (Journal Article) The Journal of biological chemistry (1988) 263:11421-5	PVX_101310	hypothetical protein, conserved	N	N	N	N	PFL2320w	PFL2320w> conserved Plasmodium protein, unknown function	PY00380	PY00380> hypothetical protein
GO:PM15562607	Primary structure of a Plasmodium falciparum malaria antigen located at the merozoite surface and within the parasitophorous vacuole.. (Journal Article) The Journal of biological chemistry (1988) 263:11421-5	PVX_083435	hypothetical protein, conserved	N	N	N	N	PF13_0266	PF13_0266> conserved Plasmodium protein, unknown function	PY06978	PY06978> hypothetical protein
GO:PM15562607	Primary structure of a Plasmodium falciparum malaria antigen located at the merozoite surface and within the parasitophorous vacuole.. (Journal Article) The Journal of biological chemistry (1988) 263:11421-5	PVX_121960	hypothetical protein, conserved	N	N	N	N	MAL13P1.12	MAL13P1.12> conserved Plasmodium membrane protein, unknown function
GO:PM15562607	Primary structure of a Plasmodium falciparum malaria antigen located at the merozoite surface and within the parasitophorous vacuole.. (Journal Article) The Journal of biological chemistry (1988) 263:11421-5	PVX_090030	hypothetical protein, conserved	N	N	N	N	PFD0910w	PFD0910w> conserved Plasmodium protein, unknown function	PY05600	PY05600> hypothetical protein
GO:PM15562607	Primary structure of a Plasmodium falciparum malaria antigen located at the merozoite surface and within the parasitophorous vacuole.. (Journal Article) The Journal of biological chemistry (1988) 263:11421-5	PVX_123705	hypothetical protein, conserved	N	Y	N	N	PFL1030w	PFL1030w> membrane skeletal protein, putative	PY01137	PY01137> hypothetical protein
GO:PM15562607	Primary structure of a Plasmodium falciparum malaria antigen located at the merozoite surface and within the parasitophorous vacuole.. (Journal Article) The Journal of biological chemistry (1988) 263:11421-5	PVX_117610	hypothetical protein, conserved	N	N	N	N	PF14_0544	PF14_0544> conserved Plasmodium protein, unknown function	PY00931 PY04184	PY00931> hypothetical protein
GO:PM15562607	Primary structure of a Plasmodium falciparum malaria antigen located at the merozoite surface and within the parasitophorous vacuole.. (Journal Article) The Journal of biological chemistry (1988) 263:11421-5	PVX_117900	PA14 domain containing protein	Y	Y	N	N	PF14_0491 PFA0445w	PF14_0491> conserved Plasmodium protein, unknown function	PY01624 PY06758	PY01624> hypothetical protein
GO:0022627	cytosolic small ribosomal subunit	PVX_117170	40S ribosomal protein S3, putative	Y	N	N	N	PF14_0627	PF14_0627> 40S ribosomal protein S3, putative
GO:0022627	cytosolic small ribosomal subunit	PVX_095080	40S ribosomal protein S3a, putative	Y	Y	N	N	PFC1020c	PFC1020c> 40S ribosomal protein S3A, putative	PY02291	PY02291> 40S ribosomal protein S3a-related
GO:0022627	cytosolic small ribosomal subunit	PVX_094375	40S ribosomal protein S20e, putative	Y	N	Y	Y	PF10_0038	PF10_0038> 40S ribosomal protein S20e, putative	PY00943	PY00943> ribosomal protein S10
GO:0022627	cytosolic small ribosomal subunit	PVX_086020	40S ribosomal protein S8e, putative	Y	Y	N	N	PF14_0083	PF14_0083> 40S ribosomal protein S8e, putative	PY01682	PY01682> Ribosomal protein S8e, putative
GO:0022627	cytosolic small ribosomal subunit	PVX_101035	40S ribosomal protein S17, putative	Y	N	N	N	PFL2055w	PFL2055w> 40S ribosomal protein S17, putative	PY04103	PY04103> Ribosomal S17, putative
GO:0022627	cytosolic small ribosomal subunit	PVX_096265	40S ribosomal protein S5, putative	Y	Y	N	N	PF07_0088	PF07_0088> 40S ribosomal protein S5, putative	PY06068	PY06068> ribosomal protein S7
GO:0022627	cytosolic small ribosomal subunit	PVX_122710	40S ribosomal protein S15, putative	Y	Y	N	N	MAL13P1.92	MAL13P1.92> 40S ribosomal protein S15/S19, putative	PY00188	PY00188> ribosomal protein S19
GO:0022627	cytosolic small ribosomal subunit	PVX_090950	40S ribosomal protein S4, putative	N	Y	N	N	PF11_0065	PF11_0065> 40S ribosomal protein S4, putative	PY03779	PY03779> ribosomal protein S4 X isoform
GO:0022627	cytosolic small ribosomal subunit	PVX_119545	WD domain, G-beta repeat domain containing protein	N	N	Y	Y	PFC0365w	PFC0365w> PRP19-like protein, putative	PY02344	PY02344> hypothetical protein
GO:0022627	cytosolic small ribosomal subunit	PVX_085275	60S ribosomal protein family L5, putative	N	N	Y	Y	PF14_0230	PF14_0230> 60S ribosomal protein L5, putative	PY06459	PY06459> Ribosomal L18p/L5e family, putative
GO:0022627	cytosolic small ribosomal subunit	PVX_083465	60S ribosomal protein L17, putative	N	N	Y	Y	PF13_0268	PF13_0268> 60S ribosomal protein L17, putative	PY00934	PY00934> ribosomal protein L22
GO:0022627	cytosolic small ribosomal subunit	PVX_086305	ribosomal S27a, putative	Y	N	Y	Y	PF14_0027	PF14_0027> 40S ribosomal protein S31/UBI, putative	PY00122 PY03337	PY00122> ubiquitin c-terminal extension protein UBIcep86
GO:0022627	cytosolic small ribosomal subunit	PVX_084645	hypothetical protein, conserved	N	N	N	N	PF14_0360	PF14_0360> eIF2A	PY02477	PY02477> unknown protein
GO:0022627	cytosolic small ribosomal subunit	PVX_080400	60S ribosomal protein L12, putative	N	N	N	Y	PFE0850c	PFE0850c> 60S ribosomal protein L12, putative	PY04344	PY04344> probable 60s ribosomal protein l12
GO:0022627	cytosolic small ribosomal subunit	PVX_118145	40S ribosomal protein S2, putative	Y	N	N	N	PF14_0448	PF14_0448> 40S ribosomal protein S2, putative	PY06704	PY06704> ribosomal protein S5
GO:0022627	cytosolic small ribosomal subunit	PVX_096340	60S ribosomal protein L11, putative	N	N	N	N	PF07_0079	PF07_0079> 60S ribosomal protein L11a, putative	PY02461	PY02461> ribosomal protein L11-like
GO:0022627	cytosolic small ribosomal subunit	PVX_089280	60S ribosomal protein L22, putative	N	N	N	N	PF08_0039	PF08_0039> 60S ribosomal protein L22, putative	PY04247	PY04247> ribosomal protein L22-related
GO:0022627	cytosolic small ribosomal subunit	PVX_119345	60S Ribosomal protein L44, putative	N	N	N	Y	PFC0200w	PFC0200w> 60S Ribosomal protein L44, putative	PY03170	PY03170> Ribosomal protein L44, putative
GO:0022627	cytosolic small ribosomal subunit	PVX_118375	methionine-tRNA ligase, putative	N	N	N	N	PF14_0401	PF14_0401> tRNA binding protein, putative	PY02994	PY02994> putative methionyl-tRNA synthetase
GO:0022627	cytosolic small ribosomal subunit	PVX_092115	60S ribosomal protein L38-1, putative	N	N	N	N	PF11_0312	PF11_0312> 60S ribosomal protein L38e, putative
GO:0022627	cytosolic small ribosomal subunit	PVX_092820	60S ribosomal protein L41, putative	N	N	N	N	PF11_0455a	PF11_0455a> 60S ribosomal protein L41, putative	PY06956	PY06956> hypothetical protein
GO:0022627	cytosolic small ribosomal subunit	PVX_114910	40S ribosomal protein S13, putative	Y	N	N	N	PF13_0316	PF13_0316> 40S ribosomal protein S13, putative	PY03929	PY03929> ribosomal protein S15, putative
GO:0022627	cytosolic small ribosomal subunit	PVX_085735	60S ribosomal protein L10, putative	N	N	N	N	PF14_0141	PF14_0141> 60S ribosomal protein L10, putative	PY07431	PY07431> Ribosomal L10, putative
GO:0022627	cytosolic small ribosomal subunit	PVX_117420	60S ribosomal protein L27, putative	N	N	N	N	PF14_0579	PF14_0579> 60S ribosomal protein L27, putative	PY01750	PY01750> 60S ribosomal protein L27 homolog
GO:0022627	cytosolic small ribosomal subunit	PVX_097760	60S ribosomal protein L31, putative	N	N	Y	Y	PFE0185c	PFE0185c> 60S ribosomal protein L31, putative	PY00344	PY00344> Ribosomal protein L31e, putative
GO:0022627	cytosolic small ribosomal subunit	PVX_123755	hypothetical protein, conserved	N	N	N	N	PFL1080c	PFL1080c> ATP-binding protein, putative
GO:0022627	cytosolic small ribosomal subunit	Pv_PF14_0598_PKH_124290	glyceraldehyde-3-phosphate dehydrogenase|glyceraldehyde-3-phosphate dehydrogenase, putative|missing gene in syntenic region|correct Pf, Pk orthologs	N	N	N	N
GO:0022627	cytosolic small ribosomal subunit	PVX_089025	activated protein kinase C receptor, putative	N	N	N	N	PF08_0019	PF08_0019> receptor for activated C kinase homolog, PfRACK	PY00516	PY00516> hypothetical protein
GO:0022627	cytosolic small ribosomal subunit	PVX_089750	60S ribosomal protein L15-1, putative	N	N	Y	Y	PFD0770c	PFD0770c> 60S ribosomal protein L15, putative		PY02811> Ribosomal L15
GO:0022627	cytosolic small ribosomal subunit	PVX_090845	60S acidic ribosomal protein p1, putative	N	N	N	N	PF11_0043	PF11_0043> 60S ribosomal protein P1, putative	PY06972	PY06972> acidic ribosomal protein P1 - hydromedusa
GO:0022627	cytosolic small ribosomal subunit	PVX_085920	eukaryotic translation initiation factor 2 gamma subunit, putative	N	Y	N	N	PF14_0104	PF14_0104> eukaryotic translation initiation factor 2 gamma subunit, putative	PY04028	PY04028> translation initiation factor eIF-2
GO:0022627	cytosolic small ribosomal subunit	PVX_101135	hypothetical protein, conserved	N	N	N	N	PFL2150c	PFL2150c> CCCH-type Zn-finger protein, putative	PY00986	PY00986> hypothetical protein
GO:0022627	cytosolic small ribosomal subunit	PVX_114445	pyruvate kinase, putative	N	N	Y	Y	PFF1300w	PFF1300w> pyruvate kinase	PY04645	PY04645> pyruvate kinase
[truncated: 22,196 more rows]

## Sheet: WestenbergerOPIclusters
Name	Type	Description	LogP	TP_Rate	FDR	In_Current_GO	Total_Current_GO	In_Any_GO	Total	Corr	P_Permute	MeanPLoSCorr	MeanScienceCorr	MeanPNASCorr	ClusterFoundInPLoSOnePaper	NofGenesFoundInPLoSOnePaper	HasY2HNetworkSupport	NofGenesInY2HNetwork	NofKnownGenesInY2HNetwork	NofPredictedGenesInY2HNetwork	HasY2HPaperNetworkSupport	NofGenesInY2HPaperNetwork	NofKnownGenesInY2HPaperNetwork	NofPredictedGenesInY2HPaperNetwork
[truncated: 121 more rows]

[truncated: 3 more sheets: WestenbergerClusterMembers, BozdechOPIClusters, BozdechClusterMembers]
