# Supplementary material for: A Systems-Based Analysis of Plasmodium vivax Lifecycle Transcription from Human to Mosquito
Source: PLoS Negl Trop Dis. 2010 Apr 6;4(4):e653. doi: 10.1371/journal.pntd.0000653 (PMC2850316; doi:10.1371/journal.pntd.0000653)
Supplement: Table S3 — Annotation for newly predicted P. vivax genes. (0.06 MB XLS) [file pntd.0000653.s004.xls]

## Sheet: Sheet1
Supplemental Table S3. Annotation of newly discovered putative P. vivax genes.
P. vivax genes were identified by BLAST search of all P. falciparum and P. knowlesi genes against the P. vivax genome. Coordinates are based on BLAST hit similarity coordinates in P. vivax. The open reading frame for proper gene translation has not been validated nor have we defined intron-exon boundaries for these genes. New GeneID indicates the putative gene ID# according to PlasmoDB 5.5 annota…
New GeneID	Putative GeneID	Alias	Description	Chromosome	Contig	Start	End	Strand	Length	P. falciparum ortholog	P. knowlesi ortholog
PVX_082436	Pv082436	Pv_MAL13P1.158_PKH_122280	hypothetical protein, conserved|hypothetical protein, conserved in Plasmodium species|missing gene in syntenic region|correct Pf, Pk orthologs	12	CM000453	907828	909867	-	2039	MAL13P1.158	PKH_122280
PVX_083031	Pv083031	Pv_MAL13P1.213_PKH_121180	transcription activator, putative|transcription activator, putative|missing gene in syntenic region|correct Pf, Pk orthologs	12	CM000453	501144	501236	+	92	MAL13P1.213	PKH_121180
PVX_122741	Pv122741	Pv_MAL13P1.97	hypothetical protein|missing gene in syntenic region|Pf, no gene model in Pk syntenic region	14	CM000455	830645	831054	+	409	MAL13P1.97
PVX_096251	Pv096251	Pv_MAL7P1.118_PKH_031580	PelOta protein homologue, putative|PelOta protein homologue, putative|missing gene in syntenic region|correct Pf, Pk orthologs	3	CM000444	667653	668825	+	1172	MAL7P1.118	PKH_031580
PVX_096106	Pv096106	Pv_MAL7P1.133	hypothetical protein, conserved|missing gene in syntenic region|only in pf and pb, not in pk or py	3	CM000444	758371	758884	-	513	MAL7P1.133
PVX_096071	Pv096071	Pv_MAL7P1.141_PKH_031910	hypothetical protein, conserved|hypothetical protein, conserved in Plasmodium species|no synteny in this region|correct Pf, Pk orthologs	3	CM000444	803009	803245	+	236	MAL7P1.141	PKH_031910
PVX_122946	Pv122946	Pv_MAL7P1.69_PKH_142170	calmodulin, putative|calmodulin, putative|missing gene in syntenic region|correct Pf, Pk orthologs	14	CM000455	1024221	1024973	-	752	MAL7P1.69	PKH_142170
PVX_093606	Pv093606	Pv_MAL8P1.149_PKH_011560	hypothetical protein, conserved|hypothetical protein, conserved in Plasmodium species|missing gene in syntenic region|correct Pf, Pk orthologs	1	CM000442	676336	677863	-	1527	MAL8P1.149	PKH_011560
PVX_089086	Pv089086	Pv_MAL8P1.25a_PKH_050560	hypothetical protein, conserved|hypothetical protein, conserved in Apicomplexan species|missing gene in syntenic region|correct Pf, Pk orthologs	5	CM000446	305479	306035	-	556	MAL8P1.25a	PKH_050560
PVX_122961	Pv122961	Pv_PF07_0060_PKH_142220	hypothetical protein, conserved|hypothetical protein, conserved in Plasmodium species|missing gene in syntenic region|correct Pf, Pk orthologs	14	CM000455	1038851	1039316	-	465	PF07_0060	PKH_142220
PVX_123306	Pv123306	Pv_PF08_0101_PKH_142920	hypothetical protein, conserved|hypothetical protein, conserved in Apicomplexan species|missing gene in syntenic region|correct Pf, Pk orthologs	14	CM000455	1333651	1336161	-	2510	PF08_0101	PKH_142920
PVX_110846	Pv110846	Pv_PF10_0420_PKH_062250	hypothetical protein|hypothetical protein, conserved in Plasmodium species|displayed as not syntenic but looks to be in the right place|correct Pf, Pk orthologs	6	CM000447	449633	451335	+	1702	PF10_0420	PKH_062250
PVX_091091	Pv091091	Pv_PF11_0095a	pterin-4a-carbinolamine dehydratase|missing gene in syntenic region|pf, no pk ortholog	9	CM000450	258773	259271	+	498	PF11_0095a
PVX_091166	Pv091166	Pv_PF11_0110	hypothetical protein|missing exon of PVX_091165?|pf was reannotated to put this gene together with PF11_0109, pk has multiple exons	9	CM000450	307429	307527	-	98	PF11_0110
PVX_091296	Pv091296	Pv_PF11_0136	hypothetical protein|missing exon of PVX_091295?|pf was reannotated to put this gene together with PF11_0135, pk ortholog for PF11_0135 but not PF11_0136	9	CM000450	393490	393763	-	273	PF11_0136
PVX_091716	Pv091716	Pv_PF11_0228_PKH_091940	hypothetical protein|hypothetical protein, conserved in Apicomplexan species|missing gene in syntenic region|correct Pf, Pk orthologs	9	CM000450	755115	756879	-	1764	PF11_0228	PKH_091940
PVX_091751	Pv091751	Pv_PF11_0238	hypothetical protein|missing gene in syntenic region|Pf, no hits to pk ortholog PKH_092020	9	CM000450	787693	788415	-	722	PF11_0238
PVX_091921	Pv091921	Pv_PF11_0271_PKH_092370	hypothetical protein, conserved|ThiF family protein, putative|missing gene in syntenic region|correct Pf, Pk orthologs	9	CM000450	948811	952578	-	3767	PF11_0271	PKH_092370
PVX_092596	Pv092596	Pv_PF11_0410_PF11_0411	hypothetical protein|hypothetical protein|missing gene in syntenic region|pf reannotated to join PF11_0410 and PF11_0411, no pk ortholog	9	CM000450	1558637	1559596	+	959	PF11_0410	PF11_0411
PVX_116651	Pv116651	Pv_PF13_0138_PKH_122870	hypothetical protein, conserved|MSF1-like protein, putative|missing gene in syntenic region|correct Pf, Pk orthologs	12	CM000453	1170244	1171076	-	832	PF13_0138	PKH_122870
PVX_085876	Pv085876	Pv_PF14_0113_PKH_133610	hypothetical protein|hypothetical protein, conserved in Plasmodium species|missing gene in syntenic region|correct Pf, Pk orthologs	13	CM000454	1586344	1589039	-	2695	PF14_0113	PKH_133610
PVX_085566	Pv085566	Pv_PF14_0176	hypothetical protein|missing gene in syntenic region|Pf, no Pk ortholog but synteny messed up for Pk	13	CM000454	1287101	1288229	-	1128	PF14_0176
PVX_085491	Pv085491	Pv_PF14_0191_PKH_132930	hypothetical protein|hypothetical protein, conserved in Plasmodium species|missing gene in syntenic region|correct Pf, Pk orthologs	13	CM000454	1212814	1214283	-	1469	PF14_0191	PKH_132930
PVX_084836	Pv084836	Pv_PF14_0320_PKH_131540	protein kinase, putative|Kinase, putative|missing gene in syntenic region|correct Pf, Pk orthologs	13	CM000454	688096	693708	-	5612	PF14_0320	PKH_131540
PVX_118291	Pv118291	Pv_PF14_0418_PKH_126230	hypothetical protein|hypothetical protein, conserved in Plasmodium species|missing gene in syntenic region|correct Pf, Pk orthologs	12	CM000453	2577507	2578749	-	1242	PF14_0418	PKH_126230
PVX_117321	Pv117321	Pv_PF14_0598_PKH_124290	glyceraldehyde-3-phosphate dehydrogenase|glyceraldehyde-3-phosphate dehydrogenase, putative|missing gene in syntenic region|correct Pf, Pk orthologs	12	CM000453	1772273	1773651	-	1378	PF14_0598	PKH_124290
PVX_117061	Pv117061	Pv_PF14_0648_PKH_123740	hypothetical protein|hypothetical protein, conserved in Plasmodium species|missing gene in syntenic region|correct Pf, Pk orthologs	12	CM000453	1520088	1527095	-	7007	PF14_0648	PKH_123740
PVX_081306	Pv081306	Pv_PFA0470c_PKH_020390	cold-shock protein, putative|cold-shock protein, putative|missing gene in syntenic region|correct Pf, Pk orthologs	2	CM000443	242575	242969	+	394	PFA0470c	PKH_020390
PVX_119586	Pv119586	Pv_PFC0400w_PKH_083060	60S Acidic ribosomal protein P2|60S Acidic ribosomal protein P2, putative|missing gene in syntenic region|correct Pf, Pk orthologs	8	CM000449	1358505	1358837	-	332	PFC0400w	PKH_083060
PVX_095451	Pv095451	Pv_PFC0680w	hypothetical protein, conserved|missing gene in syntenic region|pf, no pk ortholog	8	CM000449	1119961	1120182	-	221	PFC0680w
PVX_095296	Pv095296	Pv_PFC0830w	trophozoite stage antigen|missing gene in syntenic region|pf, no pk ortholog	8	CM000449	969378	969580	-	202	PFC0830w
PVX_097771	Pv097771	Pv_PFE0200c_PKH_102890	hypothetical protein, conserved|hypothetical protein, conserved in Plasmodium species|missing gene in syntenic region|correct Pf, Pk orthologs	10	CM000451	1175002	1176303	+	1301	PFE0200c	PKH_102890
PVX_097851	Pv097851	Pv_PFE0290c_PKH_102710	hypothetical protein, conserved|hypothetical protein, conserved in Plasmodium species|missing gene in syntenic region|correct Pf, Pk orthologs	10	CM000451	1090050	1090839	+	789	PFE0290c	PKH_102710
PVX_113566	Pv113566	Pv_PFF0400w_PKH_114120	hypothetical protein, conserved|hypothetical protein, conserved in Plasmodium species|missing gene in syntenic region|correct Pf, Pk orthologs	11	CM000452	1693977	1697534	-	3557	PFF0400w	PKH_114120
PVX_113616	Pv113616	Pv_PFF0455w_PKH_114000	citrate synthase-like protein, putative|Citrate synthase-like, putative|missing gene in syntenic region|correct Pf, Pk orthologs	11	CM000452	1641441	1643097	-	1656	PFF0455w	PKH_114000
PVX_113724	Pv113724	Pv_PFF0573c	60S ribosomal protein L39, putative|missing gene in syntenic region|Pf, no Pk ortholog - synteny looks messed up with Pk	11	CM000452	1553629	1553718	+	89	PFF0573c
PVX_113796	Pv113796	Pv_PFF0640w	hypothetical protein, conserved|missing gene in syntenic region|Pf, no Pk ortholog in syntenic region	11	CM000452	1501355	1501507	-	152	PFF0640w
PVX_098711	Pv098711	Pv_PFI0265c_PKH_070260	RhopH3|rhoptry protein, putative|missing gene in syntenic region|correct Pf, Pk orthologs	7	CM000448	174338	178178	-	3840	PFI0265c	PKH_070260
PVX_099526	Pv099526	Pv_PFI1095w	hypothetical protein, conserved|missing gene in syntenic region|pf hit, no hit to pk ortholog, PKH_071950	7	CM000448	846544	848141	+	1597	PFI1095w
PVX_087141	Pv087141	Pv_PFI1515w_PKH_072950	hypothetical protein, conserved|hypothetical protein, conserved in Plasmodium species|missing gene in syntenic region|correct Pf, Pk orthologs	7	CM000448	1216441	1217133	+	692	PFI1515w	PKH_072950
PVX_084461	Pv084461	Pv_PFL0430w_PKH_130750	tim10 homologue, putative|Tim10 homologue, putative|missing gene in syntenic region|Pf and Pk not marked as orthologs	13	CM000454	331915	332139	+	224	PFL0430w	PKH_130750
PVX_123351	Pv123351	Pv_PFL0637c	hypothetical protein, pseudogene|missing gene in syntenic region|Pf says psuedogene, no gene model in Pk syntenic region	14	CM000455	1388321	1388539	-	218	PFL0637c
PVX_123631	Pv123631	Pv_PFL0957w	hypothetical protein|missing gene in syntenic region|Pf, no gene model in Pk syntenic region	14	CM000455	1607836	1607955	+	119	PFL0957w
PVX_123681	Pv123681	Pv_PFL1005c_PKH_143750	chromodomain protein|chromodomain protein, putative|missing gene in syntenic region|correct Pf, Pk orthologs	14	CM000455	1651899	1652723	-	824	PFL1005c	PKH_143750
PVX_101361	Pv101361	Pv_PFL2375c_PKH_146680	cutA, putative|cutA homologue, putative|missing gene in syntenic region|correct Pf, Pk orthologs	14	CM000455	2824757	2825718	-	961	PFL2375c	PKH_146680
PVX_088006	Pv088006	Pv_PKH_010770_MAL7P1.28	POP1-like nucleolar ribonuclease, putative|ribonucleases p/mrp protein subunit, putative|missing gene in syntenic region|correct Pf, Pk orthologs	1	CM000442	357479	361247	-	3768	MAL7P1.28	PKH_010770
PVX_093681	Pv093681	Pv_PKH_011730	hypothetical protein, conserved in Plasmodium species|orthologous genes upstream and downstream in Pk|pk subtelomeric	1	CM000442	777145	777950	-	805		PKH_011730
PVX_096991	Pv096991	Pv_PKH_020070	hypothetical protein, conserved in Plasmodium species|orthologous genes upstream and downstream in Pk|pk subtelomeric	2	CM000443	103593	104986	-	1393		PKH_020070
PVX_097001	Pv097001	Pv_PKH_020100	hypothetical protein, conserved in Plasmodium species|orthologous genes upstream and downstream in Pk|pk subtelomeric	2	CM000443	120284	121273	-	989		PKH_020100
PVX_081571	Pv081571	Pv_PKH_020960_PFA0185w	hypothetical protein, conserved in Plasmodium species|hypothetical protein, conserved|missing gene in syntenic region|correct Pf, Pk orthologs	2	CM000443	449258	451447	-	2189	PFA0185w	PKH_020960
PVX_081706	Pv081706	Pv_PKH_021250	hypothetical protein, conserved in Plasmodium species|missing gene in syntenic region|pf ortholog did not hit, PF07_0118	2	CM000443	583714	598638	-	14924		PKH_021250
PVX_081846	Pv081846	Pv_PKH_021570	hypothetical protein, conserved in Plasmodium species|orthologous gene downstream in Pk|pk subtelomeric	2	CM000443	747686	748432	-	746		PKH_021570
PVX_001061	Pv001061	Pv_PKH_031110	hypothetical protein|missing gene in syntenic region|only in ok	3	CM000444	50097	50228	-	131		PKH_031110
PVX_001062	Pv001062	Pv_PKH_031120	hypothetical protein|missing gene in syntenic region|only in pk	3	CM000444	46153	46524	-	371		PKH_031120
PVX_096306	Pv096306	Pv_PKH_031410_MAL7P1.105	hypothetical protein, conserved in Plasmodium species|hypothetical protein, conserved|missing gene in syntenic region|correct Pf, Pk orthologs	3	CM000444	608130	608645	-	515	MAL7P1.105	PKH_031410
PVX_096301	Pv096301	Pv_PKH_031430_MAL7P1.106	hypothetical protein, conserved in Plasmodium species|hypothetical protein, conserved|missing gene in syntenic region|correct Pf, Pk orthologs	3	CM000444	613356	614158	+	802	MAL7P1.106	PKH_031430
PVX_096266	Pv096266	Pv_PKH_031530_MAL7P1.115	hypothetical protein, conserved in Plasmodium species|hypothetical membrane protein, conserved|missing gene in syntenic region|pf and pk not marked as orthologs	3	CM000444	653002	655194	+	2192	MAL7P1.115	PKH_031530
PVX_089291	Pv089291	Pv_PKH_050960	hypothetical protein, conserved in Plasmodium species|missing gene in syntenic region|pk, no hits to pf ortholog MAL8P.52	5	CM000446	435729	436707	-	978		PKH_050960
PVX_089542	Pv089542	Pv_PKH_051480	hypothetical protein, conserved in Plasmodium species|missing gene in syntenic region|pk, no hits to pf ortholog PF08_0060	5	CM000446	654905	656533	+	1628		PKH_051480
PVX_089541	Pv089541	Pv_PKH_051490_MAL8P1.74	hypothetical protein, conserved in Plasmodium species|hypothetical protein, conserved|missing gene in syntenic region|correct Pf, Pk orthologs	5	CM000446	649780	651402	+	1622	MAL8P1.74	PKH_051490
PVX_089631	Pv089631	Pv_PKH_051710_MAL8P1.85	hypothetical protein, conserved in Plasmodium species|hypothetical protein, conserved|syntenic break|correct Pf, Pk orthologs	5	CM000446	713502	714083	+	581	MAL8P1.85	PKH_051710
PVX_089666	Pv089666	Pv_PKH_051790_PFD0692c	centrin, putative|hypothetical protein, conserved|missing gene in syntenic region|correct Pf, Pk orthologs	5	CM000446	749676	750377	-	701	PFD0692c	PKH_051790
PVX_090136	Pv090136	Pv_PKH_052530	hypothetical protein, conserved in Plasmodium species|missing gene in syntenic region|pk hit, no hits to pf gene in this region, PFD1007w	5	CM000446	1169372	1169593	+	221		PKH_052530
PVX_111436	Pv111436	Pv_PKH_060970_PF10_0248	hypothetical protein, conserved in Plasmodium species|hypothetical protein|missing gene in syntenic region|correct Pf, Pk orthologs	6	CM000447	901620	903627	+	2007	PF10_0248	PKH_060970
PVX_111416	Pv111416	Pv_PKH_061030_PF10_0255_PKH_061020	hypothetical protein, conserved in Plasmodium species|hypothetical protein|hypothetical protein, conserved in Plasmodium species|missing exons of another gene?|multiple exons in pf, 2 genes in pk	6	CM000447	875774	878981	+	3207	PF10_0255	PKH_061030
PVX_110901	Pv110901	Pv_PKH_062140_PF10_0364	hypothetical protein, conserved in Plasmodium species|hypothetical protein|missing gene in syntenic region|correct Pf, Pk orthologs	6	CM000447	491328	491846	-	518	PF10_0364	PKH_062140
PVX_098846	Pv098846	Pv_PKH_070550_PFI0390c	hypothetical protein, conserved in Plasmodium species|hypothetical membrane protein, conserved|missing gene in syntenic region|correct Pf, Pk orthologs	7	CM000448	293504	295114	-	1610	PFI0390c	PKH_070550
PVX_099246	Pv099246	Pv_PKH_071370_PFI0805w	hypothetical protein, conserved in Plasmodium species|hypothetical protein, conserved|missing gene in syntenic region|correct Pf, Pk orthologs	7	CM000448	615686	621511	+	5825	PFI0805w	PKH_071370
PVX_087041	Pv087041	Pv_PKH_073150	hypothetical protein, conserved in Plasmodium species|missing gene in syntenic region|correct Pf, Pk orthologs	7	CM000448	1279284	1283060	+	3776		PKH_073150
PVX_121911	Pv121911	Pv_PKH_073420_PKH_140010_PKH_010030	hypothetical protein, conserved in Plasmodium species|hypothetical protein, conserved in Plasmodium species|hypothetical protein (fragment)|no genes here, but EST data|conserved in pk	14	CM000455	87536	88883	+	1347		PKH_073420
PVX_094461	Pv094461	Pv_PKH_080400_PF10_0056	hypothetical protein, conserved in Plasmodium species|hypothetical protein|missing gene in syntenic region|correct Pf, Pk orthologs	8	CM000449	265526	266269	-	743	PF10_0056	PKH_080400
PVX_090971	Pv090971	Pv_PKH_090310_PF11_0070	hypothetical protein, conserved in Plasmodium species|hypothetical protein|missing gene in syntenic region|correct Pf, Pk orthologs - pf ortholog fixed in reannotation	9	CM000450	143183	143578	+	395	PF11_0070	PKH_090310
PVX_091306	Pv091306	Pv_PKH_091040	hypothetical protein, conserved in Plasmodium species|displayed at end of syntenic region|pk, no hits to pf ortholog	9	CM000450	421038	421316	+	278		PKH_091040
PVX_091663	Pv091663	Pv_PKH_091820_PF11_0215	hypothetical protein, conserved in Plasmodium species|hypothetical protein|missing gene in syntenic region|correct Pf, Pk orthologs	9	CM000450	704777	705007	+	230	PF11_0215	PKH_091820
PVX_080146	Pv080146	Pv_PKH_101020	hypothetical protein, conserved in Plasmodium species|missing gene in syntenic region|Pk, but no hits to pf ortholog PFE1100w	10	CM000451	429051	429870	-	819		PKH_101020
PVX_080616	Pv080616	Pv_PKH_102010	hypothetical protein, conserved in Plasmodium species|missing gene in syntenic region|Pk, no gene model in Pf syntenic region but there is one in Py	10	CM000451	805696	806730	-	1034		PKH_102010
PVX_080656	Pv080656	Pv_PKH_102140_PFE0575c	hypothetical protein, conserved in Plasmodium species|hypothetical protein, conserved|missing gene in syntenic region|correct Pf, Pk orthologs	10	CM000451	828201	828749	+	548	PFE0575c	PKH_102140
PVX_098021	Pv098021	Pv_PKH_102360_PFE0460c	hypothetical protein, conserved in Plasmodium species|hypothetical protein, conserved|missing gene in syntenic region|correct Pf, Pk orthologs, ALSO missing ortholog to PFE0455w and PKH_102370	10	CM000451	963020	963662	+	642	PFE0460c	PKH_102360
PVX_097581	Pv097581	Pv_PKH_103200	hypothetical protein, conserved in Plasmodium species|end of syntenic region, but looks to be in correct place|	10	CM000451	1326953	1327402	-	449		PKH_103200
PVX_114891	Pv114891	Pv_PKH_111260_MAL13P1.287	hypothetical protein, conserved in Plasmodium species|hypothetical protein, conserved|missing gene in syntenic region|correct Pf, Pk orthologs	11	CM000452	542191	543089	-	898	MAL13P1.287	PKH_111260
PVX_083261	Pv083261	Pv_PKH_120660	hypothetical protein, conserved in Plasmodium species|missing gene in syntenic region|Pk, no hits to Pf ortholog MAL13P1.236	12	CM000453	269764	271124	+	1360		PKH_120660
PVX_082741	Pv082741	Pv_PKH_121750_PF13_0202	hypothetical protein, conserved in Plasmodium species|hypothetical protein, conserved|missing gene in syntenic region|correct Pf, Pk orthologs	12	CM000453	724411	724683	-	272	PF13_0202	PKH_121750
PVX_116556	Pv116556	Pv_PKH_122650_MAL13P1.144	hypothetical protein, conserved in Plasmodium species|hypothetical protein, conserved|missing gene in syntenic region|correct Pf, Pk orthologs	12	CM000453	1088385	1091200	+	2815	MAL13P1.144	PKH_122650
PVX_116891	Pv116891	Pv_PKH_123370	hypothetical protein, conserved in Plasmodium species|missing gene in syntenic region|correct Pf, Pk orthologs	12	CM000453	1366824	1373521	-	6697		PKH_123370
PVX_117191	Pv117191	Pv_PKH_124020_PF14_0621	hypothetical protein, conserved in Plasmodium species|hypothetical protein|missing gene in syntenic region|correct Pf, Pk orthologs	12	CM000453	1662009	1662203	+	194	PF14_0621	PKH_124020
PVX_084278	Pv084278	Pv_PKH_130340	hypothetical protein|missing gene in syntenic region|correct Pf, Pk orthologs	13	CM000454	138314	139115	+	801		PKH_130340
PVX_084686	Pv084686	Pv_PKH_131220_PF14_0351	hypothetical protein, conserved in Apicomplexan species|hypothetical protein|missing gene in syntenic region|Pf, no Pk ortholog but synteny messed up for Pk	13	CM000454	542354	543243	-	889	PF14_0351	PKH_131220
PVX_085171	Pv085171	Pv_PKH_132310	hypothetical protein, conserved in Plasmodium species (fragment)|missing gene in syntenic region|Pk, no Pf ortholog	13	CM000454	973071	973886	-	815		PKH_132310
PVX_085201	Pv085201	Pv_PKH_132380_PF14_0245	hypothetical protein, conserved in Plasmodium species|hypothetical protein|missing gene in syntenic region|correct Pf, Pk orthologs	13	CM000454	1007144	1011247	+	4103	PF14_0245	PKH_132380
PVX_113736	Pv113736	Pv_PKH_133830	hypothetical protein, conserved in Plasmodium species|missing gene in syntenic region|Pk, PF14_0093 is syntenic but not marked as ortholog	11	CM000452	1537312	1537512	+	200		PKH_133830
PVX_085976	Pv085976	Pv_PKH_133830	hypothetical protein, conserved in Plasmodium species|missing gene in syntenic region|Pf, Pk synteny is all strange, but maybe a gene in this region	13	CM000454	1700777	1704670	-	3893		PKH_133830
PVX_086021	Pv086021	Pv_PKH_133890_PF14_0082	hypothetical protein, conserved in Plasmodium species|hypothetical protein|missing gene in syntenic region|correct Pf, Pk orthologs	13	CM000454	1755956	1756587	-	631	PF14_0082	PKH_133890
PVX_121926	Pv121926	Pv_PKH_140030	hypothetical protein, conserved in Plasmodium species|no synteny in this region|	14	CM000455	112823	113203	-	380		PKH_140030
PVX_122206	Pv122206	Pv_PKH_140640_PF13_0039	hypothetical protein, conserved in Plasmodium species|hypothetical protein, conserved|missing gene in syntenic region|correct Pf, Pk orthologs	14	CM000455	375010	375276	-	266	PF13_0039	PKH_140640
PVX_122458	Pv122458	Pv_PKH_141170	hypothetical protein, conserved in Plasmodium species	14	CM000455	578725	578929	-	204		PKH_141170
PVX_123356	Pv123356	Pv_PKH_143060	hypothetical protein, conserved in Plasmodium species|missing gene in syntenic region|correct Pf, Pk orthologs - but Pk near end of region of synteny	14	CM000455	1390688	1391185	-	497		PKH_143060
PVX_123591	Pv123591	Pv_PKH_143550_PFL0890c	transporter, putative|triose Pi or hexose Pi: Pi antiporter; transporter|missing gene in syntenic region|correct Pf, Pk orthologs	14	CM000455	1548817	1551675	-	2858	PFL0890c	PKH_143550
