# Supplementary material for: A Systems-Based Analysis of Plasmodium vivax Lifecycle Transcription from Human to Mosquito
Source: PLoS Negl Trop Dis. 2010 Apr 6;4(4):e653. doi: 10.1371/journal.pntd.0000653 (PMC2850316; doi:10.1371/journal.pntd.0000653)
Supplement: Table S4 — SCOT, UVS, DVS, and P. vivax-specific sporozoite gene lists and expression values. (0.07 MB XLS) [file pntd.0000653.s005.xls]

## Sheet: Table S6 SCOT genes
Supplemental Table S4. Complete listing of Sporozoite Conserved Orthologous Transcripts (SCOT) genes and previously annotated conserved genes.
A) Sporozoite conserved orthologous transcript (SCOT) genes were identified as those genes with greater than 2 fold upregulation in sporozoites relative to average asexual gene expression in all species.B) Genes upregulated in P. vivax sporozoites (UVS) were identified as those P. vivax genes upregulated greater than 4 fold and expression level above 600 units in sporozoites, with P. falciparum o…
A)
Alias	Description	P. vivax Gene	Exp	Rank	Fold Change Spz/Asex2	Fold Change Spz/Avg Asexuals	P. falciparum Gene	Exp	Rank	Fold change	P. yoelii Gene	Midgut Exp	Salivary Exp	Rank	Fold Change
SCOT1	hypothetical protein, conserved in Plasmodium species	Pv_PKH_141170	17726	1	18.2	9.3	PF_PKH_141170	ND	ND	ND	PY_PKH_141170		ND	ND	ND
UIS41	UIS4, ETRAMP10.3	Pv001715	16095	2	329	216.2	PF10_0164	10763.7	3	8.8755	PY00204	21021	1	472.382
SCOT2	hypothetical protein, conserved	Pv092505	13536	3	99.0201	52.8257	PF11_0545*	ND	ND	ND	PY02432	4107	6846	17	66.7902
CSP1	circumsporozoite protein precursor, putative	Pv119355	13188.9	4	92.4074	106.862	PFC0210c	28684.1	1	93.1907	PY03168	21021	18180	2	303
AMA1	apical merozoite antigen 1	Pv092275	4855.55	10	79.3715	59.2502	PF11_0344	1513.4	132	6.25021	PY01581	615	284.667	1255	3.0942
ECP12	cysteine protease serine-repeat antigen (SERA)	Pv003790	4799.4	11	119.611	94.6814	PFB0325c	464.8	317	46.48	PY02063	3102	901	498	11.0552
	Falstatin	Pv099035	4357.85	13	3.99794	7.10871	PFI0580c	2592.1	93	4.28603	PY03424	620	2233	198	7.79407
PvROM13	rhomboid-like protease 1, putative	Pv091350	3501.25	15	20.9405	28.2564	PF11_0150	524.8	292	6.49275	PY00729	789	585.333	695	5.62821
SCOT3	hypothetical protein, conserved	Pv085040	2794	23	8.7	10.6	PF14_0279	50.3	1976	3.8	PY01270	97	136	2248	4.13
SCOT4	hypothetical protein, conserved	Pv123360	2793.4	24	13.8185	17.2262	PFL0650c	65	1701	3.35052	PY05921	516	539.333	748	5.3665
SPECT4	sporozoite microneme protein, putative	Pv083025	2671	29	8.5	11.9	MAL13P1.212	1528.7	131	152.87	PY07307	ND	ND	ND	ND
D135	CCCH zinc finger domain D13 protein, putative	Pv089510	2281.75	35	11.8779	5.83508	MAL8P1.70	528.3	290	3.02355	PY03958	3190	2985	109	21.8681
SCOT5	hypothetical protein, conserved	Pv094795	2063.25	43	4.43901	6.58533	PF10_0112	427.1	341	4.85065	PY06766	818	3106.67	102	41.7002
S146	S14 P. yoelii Sporozoite-specific gene	Pv084410	2037.2	46	8.93019	9.99804	PFL0370w	733.6	223	73.36	PY04162	4023	900.333	499	13.6414
	mitochondrial ribosomal protein L22/L43	Pv094720	1968.15	53	7.21529	11.9181	PF10_0097	330.5	442	3.0507	PY04009	254	632.333	665	2.30779
SCOT6	hypothetical protein, conserved	Pv123035	1783.15	59	4.01497	3.38455	PF08_0072	115.7	1087	7.15143	PY05423	4022	1026.67	453	41.0667
SCOT7	hypothetical protein, conserved	Pv123155	1623.55	66	17.0855	12.0112	PF08_0088	200	693	20	PY01796	4076	422.333	910	14.5632
	SPATR-like protein, putative	Pv002900	1610.15	68	4.73087	5.88226	PFB0570w	1203.7	153	4.11813	PY02991	2511	589.333	690	2.93201
SCOT8	hypothetical protein, conserved	Pv095375	1335.85	83	8.58102	2.92988	PFC0750w	726.5	227	28.6507	PY00153	310	225	1499	8.82353
SCOT9	Latency-associated protein, putative	Pv080665	1316.25	86	12.5	11.6751	PFE0565w	75.8	1520	7.58	PY00913	6421	6055	25	173
S16	S1 P. yoelii Sporozoite-specific gene, Zinc finger protein	Pv094625	1312.75	87	16.2469	12.9437	PF10_0083	66.8	1663	6.68	PY05712	18180	3791.67	68	90.2778
ASP7	aspartyl protease, putative	Pv088125	1212.1	95	6.16688	6.08301	PF08_0108	986.1	179	4.74771	PY06692	4033	2920.33	117	8.00091
SCOT10	hypothetical protein, conserved	Pv119825	1198.65	100	3.11237	2.07706	PFC0605w	66.5	1666	5.00269	PY02286	199	429.667	896	14.0874
SCOT11	hypothetical protein, conserved	Pv084350	1172.65	102	11.3491	5.92786	PFL0315c	49.5	2005	4.95	PY01844	766	894	504	16.2545
	phospholipid scramblase 1, putative	Pv111580	1094.4	117	8.20544	8.81941	PF10_0220	468.9	314	3.74842	PY01663	619	331.667	1109	5.97598
UIS31	early transcribed membrane protein (ETRAMP13)	Pv121950	1082.15	119	10.4556	7.2774	PF13_0012	112.8	1116	11.28	PY03011	2854	14050	3	62.0309
SCOT12	hypothetical protein, conserved	Pv096185	1074.7	121	4.23485	2.0772	MAL7P1.125	1396.7	141	29.1543	PY02049	4528	1312.33	405	21.5137
UIS141	lysine decarboxylase, putative	Pv000955	1049.8	124	7.38646	9.36652	PFD0285c	152.8	859	8.00899	PY00349	80	488.333	806	6.87793
	3',5'-cyclic-nucleotide phosphodiesterase, putative	Pv084505	1032.4	130	5.95816	6.14524	PFL0475w	128.7	999	6.25625	PY01829	302	208	1609	2.08
	WD domain, G-beta repeat domain containing protein	Pv092555	1016	134	3.8	4.7	PF11_0399	979	180	9.17772	Py05176	41	1861	279	43.3
SCOT13	hypothetical protein	Pv116750	992.4	138	3.42709	3.30371	MAL13P1.125	524.8	291	52.48	PY00521	24	112.333	2590	11.2333
SCOT14	hypothetical protein, conserved	Pv101130	983.9	139	4.37873	2.75171	PFL2145w	935.7	182	7.7924	PY00985	10123	2838.33	127	4.86016
SCOT15	hypothetical protein, conserved	Pv118040	811.95	176	8.30639	6.75274	PF14_0467	645	243	64.5	PY05966	4596	7966.67	14	5.67426
	erythrocyte binding protein 1	Pv092975	811	178	5.70123	5.77759	PF11_0486	343.8	423	25.8219	PY05977	11745	487.667	809	3.98095
	nifU, Iron-sulfer cluster assembly protein, putative	Pv117755	717.7	218	5.17448	6.65153	PF14_0518	806.1	204	5.65713	PY00856	2852	4699	36	5.59072
SCOT16	hypothetical protein, conserved	Pv089965	704.2	223	1.79231	2.06359	PFD0840w	232	621	3.34673	PY04535	148	151.667	2058	2.09195
	hypothetical protein, conserved	Pv091430	618	260	3.6	3.2	PF11_0167	186	743	2.3	PY02160	43	177	2362	3.5
SCOT17	hypothetical protein, conserved	Pv092720	597.75	271	4.91066	3.069	PF11_0435	357.6	402	14.3204	PY05500	141	1056.33	449	9.60303
SCOT18	hypothetical protein, conserved	Pv111520	535.15	318	3.16002	2.04466	PF10_0232	1096.7	169	2.86982	PY02297	826	1234.33	426	3.35417
SCOT19	hypothetical protein, conserved	Pv000940	527.95	325	2.52306	2.27232	PFD0300w	65.9	1681	2.25851	PY05103	603	871.667	516	3.50067
SCOT20	ubiquitin domain containing protein	Pv092205	521.55	331	1.27254	2.00928	PF11_0329	210.2	671	6.04023	PY03631	258	179.333	1823	4.54008
TRAP/SSP2	TRAP, Thrombospondin-related anonymous protein, SSP2, sporozoite surface protein 2	Pv082735	496.1	358	4.88889	3.73597	PF13_0201	12475.8	2	347.654	PY03052	14031	9849.33	8	121.597
SIAP-18	SIAP-1, Sporozoite Invasion-Associated Protein -1, S53 P. yoelii Sporozoite specific gene	Pv000815	492.35	360	5.85608	3.55667	PFD0425w	398.9	359	39.89	PY00455	8038	690	631	8.41463
SCOT21	hypothetical protein, conserved	Pv001015	489.3	367	2.33139	2.1169	PFD0215c	792.1	207	79.21	PY01340	2115	2891	119	47.7851
SCOT22	hypothetical protein, conserved	Pv084815	479.1	385	3.38407	2.53855	PF14_0325	368.9	390	2.73592	PY03139	2586	1416.67	383	8.45771
SCOT23	sugar transporter, putative	Pv099390	472.45	395	2.64604	2.08109	PFI0955w	238.6	608	19.9189	PY05332	2840	926	483	4.70051
PSOP97	plasmodium secreted ookinete protein 9 ortholog	Pv088910	461.9	409	13.4371	10.7469	PF08_0008	259.8	552	5.46865	PY07130	3271	2753.33	143	19.5967
P52	p52, 6 cysteine-motif domain family protein	Pv001020	459.2	413	5.50105	3.10145	PFD0215c	792.1	207	79.21	PY01340	2115	2891	119	47.7851
TRSP9	TRSP, Thrombospondin-related sporozoite protein	Pv081560	457.4	418	3.96962	2.67517	PFA0200w	1433.7	136	143.37	PY07092	7615	8352	12	273.836
PTRAMP10	Plasmodium thrombospondin-related apical membrane protein	Pv123575	432.35	460	5.20747	3.16439	PFL0870w	480.4	309	5.89293	PY04732	233	233.667	1463	4.5817
	phospholipase DDHD1, putative	Pv123050	419.6	487	3.67587	3.98367	MAL8P1.91	261.5	549	7.21806	PY02403	152	738.667	595	18.4667
SCOT24	RNA-binding protein of pumilio/mpt5 family, putative	Pv089945	411.65	512	4.23182	3.18738	PFD0825c	124.8	1030	12.48	PY04369	2095	1948.33	257	66.0452
SCOT25	hypothetical protein, conserved	Pv086045	386.35	579	5.60537	2.60186	PF14_0074	2819.3	87	281.93	PY04135	9680	3032.67	105	23.7856
CPK3	FIKK calcium-dependent protein kinase 3, putative	Pv091755	374.8	608	4.04533	3.43255	PF11_0239	2172.2	103	30.6406	PY04265	465	155.333	2023	3.93249
	ubiquitin-specific protease, putative	Pv001075	334.8	743	4.83291	3.90073	PFD0165w	103.6	1193	6.11467	PY02443	156	203	1648	6.88136
SCOT26	hypothetical protein, conserved	Pv123580	324.55	771	5.02399	3.21942	PFL0875w	111.8	1123	11.18	PY04840	4400	586	694	9.76667
SCOT27	hypothetical protein, conserved	Pv083440	275.9	1030	3.56	2.04446	PF13_0267	476.5	310	47.65	PY06979	649	735	600	35.8537
	iron-sulfur subunit of succinate dehydrogenase, putative	Pv123345	208.8	1591	2.06579	2.20276	PFL0630w	2383.2	97	19.5207	PY04921	2891	4080.67	49	9.24273
PPL111/ SPECT212	MAC/Perforin, S13 P. yoelii Sporozoite-specific gene, PPL1, SPECT2	Pv000810	202.95	1656	3.55118	2.10333	PFD0430c	4333.1	17	133.532	PY00454	755	3865.33	65	63.8898
SCOT28	hypothetical protein, conserved	Pv094705	192.15	1799	4.63571	3.45035	PF10_0095	572.2	264	2.75494	PY02531	607	208	1608	2.5679
SCOT29	hypothetical protein, conserved	Pv001000	167.6	2175	3.87514	2.57965	PFD0235c	118.8	1062	11.88	PY01067	4132	283.333	1261	15.7407
	S-adenosylmethionine decarboxylase-ornithine decarboxylase, putative	Pv111070	149.9	2531	2.95661	2.60832	PF10_0322	5296.6	12	2.88209	PY04754	801	1419.33	382	3.18951
SCOT30	hypothetical protein, conserved	Pv092945	144.95	2642	3.44504	2.82278	PF11_0480	1963.7	109	196.37	PY03923	705	357.667	1044	12.7738
SCOT31	cysteine repeat modular protein, putative	Pv099005	129.9	3020	2.73186	2.0068	PFI0550w	76.3	1513	7.63	PY00337	147	185	1786	2.78195
SCOT32	hypothetical protein, conserved	Pv118150	126.5	3119	3.06481	2.04362	PF14_0447	806	205	14.4778	PY06896	1658	921.667	488	20.2564
Pfs3813	Pfs38, putative	Pv097960	112.45	3535	1.78634	2.00018	PFE0395c	579.2	259	2.77746	PY02738	543	432.667	890	5.73068
B)
Alias	Description	P. vivax Gene	Exp	Rank	Fold Change Spz/Asex2	Fold Change Spz/Avg Asexuals	P. falciparum Gene	Exp	Rank	Fold Change	P. yoelii Gene	Midgut Spz Exp	Salivary Spz Exp	Rank	Fold Change
UVS1	hypothetical protein, conserved	Pv089045	5424.15	9	3.36032	5.74166	PF08_0021	20.6	2942	0.479627	PY05573	37	54.3333	3851	0.498471
DIM1	DIM1 rRNA dimethylase, putative	Pv100520	3383.4	17	4.77628	8.13806	PFL1520w	52.8	1937	0.421389	PY07357	108	153.667	2044	0.51566
S116	S11 P. yoelii conserved hypothetical protein1	Pv086200	3055.7	20	41.56	21.5251	PF14_0044	9.5	3486	0.95	PY06764	438	1811.67	295	51.0329
DHFR-TS	bifunctional dihydrofolate reductase-thymidylate synthase 1, putative	Pv089950	2729.1	25	7.04193	10.3827	PFD0830w	10.8	3404	0.922514	PY04370	2073	2939.67	115	13.0652
UVS2	protein tyrosine phosphatase, putative	Pv091305	2712.95	26	5.61862	4.12603	PF11_0139	1572.6	128	1.35454	PY05564	4062	5308.33	28	2.03501
UVS3	hypothetical protein, conserved	Pv115405	2696.5	27	4.37123	6.21915	MAL13P1.347	8.4	3573	0.302703	PY04251	2042	920	490	1.98704
G10	G10 protein, putative	Pv080110	2499.25	32	13.4949	14.82	PFE1140c	7.8	3614	0.144464	PY07622	1337	214	1900	1.5
UIS2	UIS2, Ser/Thr protein phosphatase	Pv117230	2332.2	34	9.42208	11.5114	PF14_0614	802.6	206	1.80082	PY04404	470	5024	30	27.9111
UVS4	hypothetical protein, conserved	Pv091250	2272.75	36	2.06929	4.00111	PF11_0126	3485.5	27	1.7983
UVS5	hypothetical protein, conserved	Pv122540	2021.7	47	4.83111	6.85067	PF13_0081	36.3	2358	1.01014
UVS6	adenosine/AMP deaminase, putative	Pv082415	1835.35	56	14.2773	14.9203	MAL13P1.146	114.6	1100	1.70066	PY01044	79	34.6667	4607	0.693333
UVS7	hypothetical protein, conserved	Pv086190	1785.15	58	4.56064	4.99245	PF14_0046	120.4	1053	1.47124
UVS8	heat shock protein, putative	Pv122065	1702.95	65	13.3486	14.9763	PF13_0021	0	4318	0
UVS9	hypothetical protein, conserved in Plasmodium species|hypothetical protein, conserved|missing gene in syntenic region|correct Pf, Pk orthologs	Pv096306	1497.1	74	12.9395	11.0097	MAL7P1.105	4.5	3837	0.45
UVS10	hypothetical protein, conserved	Pv122570	1471.05	75	10.6501	6.34429	MAL13P1.77	1369.2	142	0.786658	PY04620	36	37	4483	0.850575
UVS11	LisH domain protein, putative	Pv122010	1345.95	82	4.54137	4.14572	PF13_0018	22.3	2873	0.447022	PY02930	105	188.333	1772	0.467909
UVS12	hypothetical protein, conserved	Pv092045	1295	88	5.5407	5.15875	PF11_0296	61	1777	1.51553	PY03468	202	138	2224	0.54224
UVS13	hypothetical protein, conserved	Pv117560	1256.3	92	5.20099	4.76991	PF14_0554	0	4344	0
UVS14	hypothetical protein, conserved	Pv098610	1183.6	101	2.69199	4.37108	PFI0160w	11.7	3359	0.421622	PY01109	63	71	3376	0.442368
UVS15	hypothetical protein, conserved	Pv085765	1169.6	103	6.31022	4.39832	PF14_0135	23.8	2817	0.58963	PY01402	198	194.333	1716	2.6621
UVS16	alternative splicing factor ASF-1, putative	Pv091625	1021	132	3.24668	5.31688	PF11_0205	0	4329	0	PY01659	541	52	3949	0.141113
UVS17	hypothetical protein, conserved	Pv115385	1018.5	133	5.39746	5.7843	PF13_0357	19.6	2978	0.993123	PY05706	27	29	4859	0.674419
UVS18	WD domain, G-beta repeat domain containing protein	Pv092555	1016.05	134	3.86772	4.73948	PF11_0399	979	180	9.17772	PY05176	39	1861.67	279	43.2946
UVS19	AP2 transcription factor, putative	Pv081810	943.5	144	6.19094	6.00191	PF07_0126	318.5	452	0.602926	PY01583	2796	1128	441	5.11565
UVS20	hypothetical protein, conserved	Pv101250	900.4	157	5.77087	5.13282	PFL2260w	9.1	3519	0.157849	PY00402	165	81	3165	3
UVS21	hypothetical protein, conserved	Pv003740	890.5	158	10.4	6.19953	PFB0270w	92.3	1320	0.814857	PY05037	300	560.667	723	15.5741
UVS22	hypothetical protein, conserved	Pv084545	852.55	165	7.61375	7.75398	PFL0515w	28.1	2662	1.90324	PY07010	241	47.3333	4108	0.706468
UVS23	hypothetical protein, conserved	Pv000570	843	168	3.87052	4.44597	MAL7P1.84	244.6	593	1.02906	PY04342	391	295.333	1217	3.47451
UVS24	P-type ATPase2, putative	Pv123625	794.2	180	3.94781	6.2501	PFL0950c	253.2	567	0.55902	PY01853	214	69.3333	3431	0.214987
UVS25	phosphomannomutase, putative	Pv001740	779.4	187	5.3521	4.91983	PF10_0169	254.9	563	0.997484
UVS26	hypothetical protein, conserved	Pv085355	725.05	214	3.85409	4.05781	PF14_0215	32.2	2501	0.867925	PY00025	2637	326	1124	1.99388
UVS27	hypothetical protein, conserved	Pv111240	700	224	6.4	4	PF10_0290	11	3396	1.1	PY02078	22	186	1777	12.4
UVS28	hypothetical protein, conserved	Pv096071	647.55	238	7.21705	6.98318	MAL7P1.141	163.6	813	0.236599
UVS29	N-acetylglucosamine-1-phosphate transferase, putative	Pv095175	605.85	266	4.03765	4.20934	PFC0935c	63.4	1724	0.901758	PY00432	136	170.667	1894	1.01587
C)
Alias	Description	P. vivax Gene	Avg Spz Exp	Rank	Fold Change Spz/ Asex2	Fold Change Spz/Avg Asexuals	P. falciparum Gene	Spz Exp	Rank	Fold change	P. yoelii Gene	Midgut Spz Exp	Salivary Spz Exp	Rank	Fold Change
DVS1	phosphatidylinositol N-acetylglucosaminyltransferase protein	Pv098990	158.9	2331	1.25662	1.14374	PFI0535w	9362.7	4	4.37549
LSAP-28	Phist protein, Liver Stage-Associated Protein-2	Pv003535	94.25	4164	0.71361	0.79785	PFB0105c	6534.8	8	10.4353
DVS2	hypothetical protein	Pv082765	591	274	0.898723	0.845566	PF13_0203	3936.3	19	4.71696	PY01502	676	268	1304	0.402402
DVS3	hypothetical protein	Pv082425	268.15	1073	1.11485	1.70081	PF13_0163	3555.1	23	4.85385	PY01355	601	2068.67	232	5.44386
DVS4	Major Facilitator Superfamily metabolite transporter, putative	Pv003745	114.75	3469	2.50957	1.68477	PFB0275w	2856.2	86	8.94759	PY05039	6703	4334	42	16.6692
DVS5	hypothetical protein, conserved	Pv097905	144.75	2647	0.564382	0.836657	PFE0340c	2785.8	89	5.20384	PY04351	575	162.333	1971	0.594628
DVS6	hypothetical protein, conserved	Pv084470	367.85	633	0.818308	1.17165	PFL0440c	2705.7	90	9.62613	PY06576	289	273	1287	2.37391
DVS7	hypothetical protein, conserved	Pv097925	82.55	4577	1.37469	0.992665	PFE0360c	2694.7	91	87.9594	PY04330	95	35.6667	4546	1.13228
DVS8	hypothetical protein, conserved	Pv097950	137.75	2802	1.54602	1.30519	PFE0385w	2148.4	104	16.5289	PY02736	606	444.333	873	1.04181
DVS9	p25-alpha domain containing protein	Pv100780	71.55	4922	0.977459	0.931277	PFL1770c	2080.2	106	62.1353	PY05543	380	144	2152	3.74026
DVS10	hypothetical protein, conserved	Pv091065	94.15	4173	1.74352	1.31937	PF11_0091	1933.7	111	4.02327	PY07039	2644	836	532	1.79785
DVS11	hypothetical protein, conserved	Pv085180	76.6	4773	1.29065	0.969989	PF14_0250	1695.4	120	4.72717	PY07137	224	3780	69	94.5
DVS12	hypothetical protein, conserved	Pv099670	118.9	3337	1.9444	1.64363	PFI1230c	1613.3	125	161.33	PY00930	3701	2637.67	154	18.1283
DVS13	hypothetical protein, conserved in Plasmodium species	Pv114891	173	2088	1.78581	1.79927	MAL13P1.287	1538.7	130	7.18515
DVS14	hypothetical protein, conserved	Pv091870	149.25	2546	1.06436	0.651235	PF11_0261	1457	135	7.16675
PDI	Thioredoxin, PDI-like protein, putative	Pv099380	230.8	1379	2.5314	1.17647	PFI0945w	1407.2	140	42.3764	PY05336	4465	634.667	661	3.14191
DVS14	EH (for Eps15 Homology) domain containing protein	Pv119335	53.9	5287	0.657317	0.708931	PFC0190c	1261.7	149	4.53348
DVS15	AP2 domain transcription factor	Pv090110	200.65	1689	1.94099	0.994055	PFD0985w	1194.8	155	4.79495	PY06328	680	1476.67	368	3.46635
DVS16	hypothetical protein, conserved	Pv113915	61.7	5155	1.48139	1.15048	MAL6P1.270	1171.3	156	4.56139	PY05535	41	35.3333	4566	0.686084
DVS17	hypothetical protein, conserved	Pv100705	555.75	299	0.851985	1.17234	PFL1695c	1157	159	34.3251
DVS18	STAR domain RNA binding protein, putative	Pv098995	82.2	4591	1.53001	1.03409	PFI0540w	1135.8	162	12.4025	PY00335	247	75.3333	3284	0.860952
DVS19	suppressor of Ras1 3-9, putative	Pv089505	202.3	1665	0.933656	1.01986	MAL8P1.69	1135.5	163	0.683624	PY01841	233	399.667	965	0.305439
CyC	cytochrome c, putative	Pv086230	150.4	2515	1.29349	1.13304	PF14_0038	1087.2	171	4.19456
L15	ribosomal protein L15, putative	Pv085055	117	3401	0.613932	0.687507	PF14_0276	1003.9	176	4.91626	PY01273	480	336	1099	0.734426
ALP1	ALP1 actin-like protein homolog	Pv091185	91.4	4285	0.900936	0.844108	PF11_0114	896.5	188	8.23989	PY01744	104	71	3375	0.771739
DVS20	hypothetical protein, conserved	Pv115085	54.55	5278	0.278281	0.32816	MAL13P1.312	846.5	196	60.5879	PY00978	46	105.667	2688	1.66404
CPK4	calcium-dependent protein kinase 4, putative	Pv002805	195.95	1752	1.53988	1.25344	PFB0665w	831.2	198	5.14016	PY06391	4027	1832.67	289	23.0524
DNA Pol	DNA polymerase delta catalytic subunit, putative	Pv001720	198.15	1722	1.44004	1.38431	PF10_0165	818.7	199	5.79933	PY00203	32	444.667	872	5.85088
DVS21	hypothetical protein, conserved	Pv090035	275.5	1035	1.89055	1.47737	PFD0915w	808.5	202	36.9902	PY05601	5182	3797	67	97.359
SRPR	signal recognition particle receptor, putative	Pv115290	129.2	3033	0.957746	0.936368	PF13_0350	790	208	5.84104	PY04912	134	156.333	2020	1.31373
SCD	stearoyl-CoA desaturase, putative	Pv080675	117.1	3400	0.867729	0.736108	PFE0555w	770.9	213	17.2654	PY04895	251	380.333	999	1.183
DVS22	CPW_WPC six cysteine tandem repeats protein	Pv082875	277.65	1016	1.08025	0.890646	MAL13P1.195	746.5	219	10.7764
DVS23	hypothetical protein, conserved	Pv116515	392.2	564	1.85022	1.45394	PF13_0161	732.4	225	7.4702	PY00261	1006	409.333	933	3.369
E2	ubiquitin-conjugating enzyme E2 I, putative	Pv113480	245.7	1245	1.49316	1.09766	MAL6P1.65	664.9	238	4.72134	PY03157	87	30.6667	4788	0.601307
DHLA	dihydrolipoamide acetyltransferase, putative	Pv001900	147.05	2599	1.065	0.754722	PF10_0407	653.6	240	25.9733	PY04573	242	252	1371	3.6
DVS24	glycerol kinase, putative	Pv083470	81.55	4615	0.480342	0.669485	PF13_0269	637.8	244	12.0551	PY00935	287	27	4944	0.0163488
DVS25	kinesin, putative	Pv084580	177.1	2017	1.49105	0.948682	PFL0545w	631.8	247	45.36	PY02427	2850	777	563	6.02326
DVS26	serine/threonine protein kinase, putative	Pv081395	319.6	793	2.87734	1.45095	PFA0380w	626.1	248	62.61	PY06752	430	5055	29	53.2105
DVS27	hypothetical protein, conserved	Pv100610	153.35	2455	0.538212	0.567165	PFL1595w	625	250	7.63992	PY04707	467	37.3333	4462	1.24444
D)
Alias	Description	P. vivax Gene	Exp	Rank	Fold Change Spz/Asex2	Fold Change Spz/All Asexual	P. knowlesi Gene
PvSpz1	hypothetical protein	Pv092255	8649	5	1.3418	2.11663
PvSpz2	hypothetical protein, conserved	Pv113796	6201.9	8	0.984581	0.628739
PvSpz3	hypothetical protein	Pv114765	3074.25	19	6.34586	6.26541
PvSpz4	hypothetical protein	Pv118250	2688.3	28	7.67537	5.0387
PvSpz5	hypothetical protein, conserved in Plasmodium species	Pv091306	1978.15	50	17.398	15.1675	PKH_091040
PvSpz6	hypothetical protein	Pv098775	1754.3	60	3.22749	3.22328
PvSpz7	RNA binding protein, L30e domain	Pv099860	1548	69	3.15211	4.28003	PKH_072620
PvSpz8	hypothetical protein, conserved	Pv087150	1322.7	85	5.07949	2.67045
PvSpz9	hypothetical protein	Pv111505	765.9	191	5.62851	3.59966	PKH_060830
PvSpz10	hypothetical protein|missing gene in syntenic region	Pv084278	696.45	226	5.1427	3.16252	PKH_130340
PvSpz11	hypothetical protein	Pv002570	564.25	291	5.35469	3.79073	PKH_040070
PvSpz12	hypothetical protein	Pv084550	558.2	296	7.06806	6.9575	PKH_130940
PvSpz13	hypothetical protein	Pv111275	543.95	305	9.13051	8.55133	PKH_061330
PvSpz14	hypothetical protein	Pv118675	542.2	308	4.76555	3.03431	PKH_127020
PvSpz15	hypothetical protein	Pv092915	537.55	313	3.07479	2.57053	PKH_094380
PvSpz16	hypothetical protein	Pv091520	534.25	320	2.14107	3.02161
PvSpz17	Pf52-like protein, Sexual stage antigen s48/45 domain	Pv001015	489.3	367	2.33139	2.1169	PKH_031010
PvSpz18	hypothetical protein	Pv121955	468.05	400	2.8557	2.87854
PvSpz19	hypothetical protein	Pv091475	429.7	468	3.27765	2.31957	PKH_091430
References
1	Kaiser K, Matuschewski K, Camargo N, Ross J, & Kappe SH (2004) Differential transcriptome profiling identifies Plasmodium genes encoding pre-erythrocytic stage-specific proteins. Molecular microbiology 51(5):1221-1232.
2	Aly AS & Matuschewski K (2005) A malarial cysteine protease is necessary for Plasmodium sporozoite egress from oocysts. The Journal of experimental medicine 202(2):225-230.
3	Baker RP, Wijetilaka R, & Urban S (2006) Two Plasmodium rhomboid proteases preferentially cleave different adhesins implicated in all invasive stages of malaria. PLoS pathogens 2(10):e113.
4	Ishino T, Yano K, Chinzei Y, & Yuda M (2004) Cell-passage activity is required for the malarial parasite to cross the liver sinusoidal cell layer. (Translated from eng) PLoS Biol 2(1):E4 (in eng).
5	Daubenberger CA, et al. (2003) Identification and characterization of a conserved, stage-specific gene product of Plasmodium falciparum recognized by parasite growth inhibitory antibodies. Infection and immunity 71(4):2173-2181.
6	Matuschewski K, et al. (2002) Infectivity-associated changes in the transcriptional repertoire of the malaria parasite sporozoite stage. The Journal of biological chemistry 277(44):41948-41953.
7	Ecker A, Bushell ES, Tewari R, & Sinden RE (2008) Reverse genetics screen identifies six proteins important for malaria development in the mosquito. Molecular microbiology 70(1):209-220.
8	Siau A, et al. (2008) Temperature shift and host cell contact up-regulate sporozoite expression of Plasmodium falciparum genes involved in hepatocyte infection. PLoS pathogens 4(8):e1000121.
9	Labaied M, Camargo N, & Kappe SH (2007) Depletion of the Plasmodium berghei thrombospondin-related sporozoite protein reveals a role in host cell entry by sporozoites. Molecular and biochemical parasitology 153(2):158-166.
10	Green JL, Hinds L, Grainger M, Knuepfer E, & Holder AA (2006) Plasmodium thrombospondin related apical merozoite protein (PTRAMP) is shed from the surface of merozoites by PfSUB2 upon invasion of erythrocytes. Molecular and biochemical parasitology 150(1):114-117.
11	Kaiser K, et al. (2004) A member of a conserved Plasmodium protein family with membrane-attack complex/perforin (MACPF)-like domains localizes to the micronemes of sporozoites. Molecular and biochemical parasitology 133(1):15-26.
12	Ishino T, Chinzei Y, & Yuda M (2005) Two proteins with 6-cys motifs are required for malarial parasites to commit to infection of the hepatocyte. Molecular microbiology 58(5):1264-1275.
13	Thompson J, Janse CJ, & Waters AP (2001) Comparative genomics in Plasmodium: a tool for the identification of genes and functional analysis. Molecular and biochemical parasitology 118(2):147-154
