# Supplementary material for: A Systems-Based Analysis of Plasmodium vivax Lifecycle Transcription from Human to Mosquito
Source: PLoS Negl Trop Dis. 2010 Apr 6;4(4):e653. doi: 10.1371/journal.pntd.0000653 (PMC2850316; doi:10.1371/journal.pntd.0000653)
Supplement: Table S5 — Quantitative RT-PCR values for differentially expressed sporozoite genes. (0.04 MB XLS) [file pntd.0000653.s006.xls]

## Sheet: Sheet1
Supplemental Table S5. Comparison of Quantitative RT-PCR data with microarray expression data for genes differentially expressed in P. falciparum and P. vivax sporozoites.
Avg Ct values are the threshold values determined by Taqman assay as described in Supplemental Info Materials and Methods. P. falciparum sporozoite expression values were taken from previously published data (LeRoch, et al. 2003). QRT-PCR fold change values are equal to 2 raised to the power of the difference in Ct values between the two species.
P. falciparum Gene	P. vivax Gene	Description	P. falciparum Normalized Avg Ct	P. vivax Normalized Avg Ct	Fold Difference Pf/Pv	Fold difference Pv/Pf	P. falciparum Spz Exp	P. vivax Spz Exp	Fold Difference Pf/Pv	Fold Difference Pv/Pf
PFC0210c	Pv119355	CSP	20.8713	19.4505	0.373523	2.67721	28684.1	13189	2.17485	0.459802
PF11_0545	Pv092505	SCOT2	25.6772	22.5218	0.112239	8.90958	N.D.	13536	N.D.	N.D.
PF10_0164	Pv001715	UIS4	23.5956	23.0095	0.666152	1.50116	10763.7	16095	0.66876	1.4953
Pf_PKH_141170	Pv_PKH_141170	SCOT1	25.6016	24.5261	0.474523	2.10738	N.D.	17726	N.D.	N.D.
PFL0650c	Pv123360	SCOT4	32.2247	24.6619	0.00528893	189.074	65	2793	0.0232725	42.9692
PF11_0344	Pv092275	AMA1	25.9958	25.3594	0.643318	1.55444	1513.4	4855	0.31172	3.20801
PF14_0614	Pv117230	UIS2	28.0884	25.9828	0.232347	4.30391	802.6	2332	0.344168	2.90556
PF13_0012	Pv121950	UIS3	30.6632	25.6124	0.0301687	33.147	112.8	1082	0.104251	9.5922
PF08_0021	Pv089045	UVS1	35.4001	28.6368	0.00920552	108.63	20.6	5424	0.00379794	263.301
PF14_0044	Pv086200	S11 UVS	39.7095	25.7237	6.16369e-05	16224.1	9.5	3055	0.00310966	321.579
PF14_0279	Pv085040	UVS	30.7427	26.6831	0.0599698	16.6751	50.3	2794	0.0180029	55.5467
PFD0830w	Pv089950	DHFR-TS	32.0261	26.2734	0.0185469	53.9174	10.8	2729	0.00395749	252.685
MAL13P1.347	Pv115405	UVS3	28.9602	26.8835	0.237048	4.21855	8.4	2696	0.00311573	320.952
MAL7P1.105	Pv096306	UVS9	36.556	27.6443	0.00207634	481.617	4.5	1491	0.00301811	331.333
PF13_0081	Pv122540	UVS	43.861	26.8737	7.69734e-06	129915	36.3	111	0.327027	3.05785
PFB0105c	Pv003535	PHIST DVS	24.2732	34.1635	948.987	0.00105375	6534.8	94	69.5191	0.0143845
PF13_0163	Pv082425	DVS	29.8617	32.128	4.81091	0.207861	3555.1	286	12.4304	0.0804478
PFB0275w	Pv003745	DVS MFS transporter	25.8346	26.9463	2.16092	0.462765	2856.2	114	25.0544	0.0399132
PFD0985w	Pv090110	DVS AP2	26.2444	28.7654	5.74002	0.174216	1194.8	200	5.974	0.167392
N.D. - Not Determined due to lack of expression data from LeRoch, et al. 2003
Primers used for Quantitative RT-PCR
Primer Name	Sequence
F-Pv119355 PvCSP	TGCCCCAAATGAAAAGTCTG
R-Pv119355 PvCSP	CCACAGGTTACACTGCATGG
Pf CSP Primer9_F-PFC0210c	TGAATGGTCCCCATGTAGTGT
Pf CSP Primer9_R-PFC0210c	AGCAGAGCCAGGCTTTATTCT
F-Pv001715 UIS4 etramp10.3	TTTGGATGTGGACGACAGAA
R-Pv001715 UIS4 etramp10.3	ATAGCCCACTCCACCGAGTA
F-PF10_0164 UIS4 etramp10.3	TACTGCTGCTGTTGCTTTGG
R-PF10_0164 UIS4 etramp10.3	GTCGGATCCATCATTCACCT
F-Pv117230 UIS2	TCTTCCAGTTGTGCATCGAG
R-Pv117230 UIS2	CAGTCCTACTCCCCCAAGGT
F-PF14_0614 UIS2	TGAGCGAACTGGTTTCAAAAT
R-PF14_0614 UIS2	TTCTTTCCATTTGGATTGCTC
F-Pv121950 UIS3	GCACTGGGAATTGGGTTTTA
R-Pv121950 UIS3	ACTGGGCACTTGTCCATCTC
F-PF13_0012 UIS3	TTGATAGCATCTGGGGCAAT
R-PF13_0012 UIS3	AAATCATCTTCTCGCGATTTTT
F-Pv092275 AMA1	GAAAAGGGCGGAAATTAAGG
R-Pv092275 AMA1	ATTTTTCCTCCCCATTTTCG
F-PF11_0344 AMA1	ATTCGGATTATGGGTCGATG
R-PF11_0344 AMA1	TCCGAAGCACTCAATTCAAA
F-Pv089950 DHFR-TS	TTAAACTGAACCCGGAGGTG
R-Pv089950 DHFR-TS	CTCCATGGCGATTTTATCGT
F-PFD0830w DHFR-TS	CTGCGCAGTTCATACACGTT
R-PFD0830w DHFR-TS	AAGTGTTGGGAATGGATAGGG
F-Pf_PKH_141170 newSpz1 gene	CAACAAGCCCCTGTCGTTTA
R-Pf_PKH_141170 newSpz1 gene	TTGTGCAGGAACCACATGTAT
F-Pv_PKH141170 newSpz1 gene	GTGTGCACGATTCCACAGAC
R-Pv_PKH141170 newSpz1 gene	GCGTACGCGTAGCTAAGACA
F-PF11_0545 Spz SCOT2	GGTCAGTAGGCTGTTTTGGTTC
R-PF11_0545 Spz SCOT2	AACGAGCAGCAGAGGGATAA
F-Pv092505 PvSpz3 SCOT2	CCTAGGCATGACGTGGAAAT
R-Pv092505 PvSpz3 SCOT2	ATGTCTCTGGGGTCAAGGTG
F-PFL0650c Spz SCOT4	TTGCCCCTCTATGTACCAATG
R-PFL0650c Spz SCOT4	TCTGATTCGTTTTTGACATCAAGT
F-Pv123360 PvSpz24 SCOT4	TTTCTGGGGCTGAGAAGAAG
R-Pv123360 PvSpz24 SCOT4	CTCCCACCTCATTTGCCTTA
F-PF14_0279 Spz UVS	TCGTTTCAATTATTTCGCACA
R-PF14_0279 Spz UVS	TGGTTATACATTTACATACCTTTGTTC
F-Pv085040 PvSpz23 UVS	CTTGTCTACACCGCATGCAC
R-Pv085040 PvSpz23 UVS	CTCCAGCACCAGCATCAGTA
F-PF08_0021 UVS1	AACTTGGGCCCTAATTTTACA
R-PF08_0021 UVS1	ATACGGTGGGAGGCTCCATA
F-Pv089045 UVS1	AATTTGGGTCCTCATTTTGC
R-Pv089045 UVS1	ATCGGTGGCTCCATAAACAC
F-PF13_0081 UVS	TTGGTGGTGTAAAATTCTTGGA
R-PF13_0081 UVS	TTCAGGGTTAATGTCTGGATT
F-PV122540 UVS	GCCAACGACCTCTGTATGGT
R-PV122540 UVS	TCGAGCACCTTCCTGTATCC
F-PF14_0044 Spz S11 UVS	AACCCCTTCAGCTGGATTTT
R-PF14_0044 Spz S11 UVS	ATTTGGGATAACCCTATAAATACAA
F-Pv086200 Spz S11 UVS	ATCAAACCGAAGCAGGTGTC
R-Pv086200 Spz S11 UVS	GTGGGTCCCATCTTCACTTG
F-MAL13P1.347 Spz UVS3	GCTCTACATCCCCAACCAAA
R-MAL13P1.347 Spz UVS3	TGTTCGGCATTATTTTGTTCA
F-Pv115405 Spz UVS3	CAGCAATACAACCCTGCGTA
R-Pv115405 Spz UVS3	TTCGACGGATAAGTGGAGGT
F-MAL7P1.105 Spz UVS9	CGAACAGAAAAAGCACAAAAA
R-MAL7P1.105 Spz UVS9	TCGGATTCATAACCCTCCTG
F-Pv096303new MAL7P1.105 UVS9	CCGAATGCGTGAGTTCTACA
R-Pv096303new MAL7P1.105 UVS9	CCCTGGCACTCTGGTACTTC
F-PFB0105c PHIST DVS	TGGTGGAAATGTTGTGGTCA
R-PFB0105c PHIST DVS	AAGAAATTGTTCACGACTTGATGA
F-Pv003535 PHIST DVS	GGGGATTTGTGGAGATTGTG
R-Pv003535 PHIST DVS	CAGCGATTTCTTGCCATTCT
F-PF13_0163 DVS	TGAATTCCTAAAACAAGGTCTGAA
R-PF13_0163 DVS	TTGTCCTCGGGTTGATTAGC
F-Pv082425 DVS	ACTCGGATGACGGAGATGAG
R-Pv082425 DVS	TGATGGCATGAAAAAGGTGA
F-PFB0275w MFS transporter	GGAGCTCCTTTGTTTGGTTATTT
R-PFB0275w MFS transporter	TGTTTTCGATAAGGCTTGTGC
F-Pv003745 MFS transporter	AGCCTGCTCCACTTCACCTA
R-Pv003745 MFS transporter	CTCGTCCTCGTCGTCGTACT
F-PFD0985w AP2 DVS	AGGGCTAGCACAAGCAAAAA
R-PFD0985w AP2 DVS	CCTCCTCTTTCGAGAATTCAA
F-Pv090110 AP2 DVS	CGCAAGAGGAGGATCAACTC
R-Pv090110 AP2 DVS	CTTGCCACTGTTCGTGTTGT
