# Supplementary material for: A Systems-Based Analysis of Plasmodium vivax Lifecycle Transcription from Human to Mosquito
Source: PLoS Negl Trop Dis. 2010 Apr 6;4(4):e653. doi: 10.1371/journal.pntd.0000653 (PMC2850316; doi:10.1371/journal.pntd.0000653)
Supplement: Table S6 — Position and sequence of the putative regulatory motif in upstream regions of sporozoite-specific genes. (0.07 MB XLS) [file pntd.0000653.s007.xls]

## Sheet: Sheet1
Table S6. Occurrences of the Sporozoite-specific regulatory motif "TGCATGCA" in genes highly expressed or upregulated in sporozoites
Genes in bold were previously identified to contain this motif (Carlton, et al. 2008). Genes are listed by GeneID number, and multiple occurrences of the motif are listed separately. Distances are given relative to the start of the open reading frame, as annotated in PlasmoDB. The minimal 6bp motif "TGCATG" is extended to the full 8bp motif "TGCATGCA". Some genes have two overlapping motifs. The …
Description	ORF	In OPI cluster?	SCOT?	5' Distance	Number bp conserved	Sequence
S13, PPL1(Kaiser, 2004), SPECT2 (Ishino, 2005)	Pv000810	Yes-seed		984	8	gcgtgcttcgTGCATGCAtgcagtta
S13, PPL1(Kaiser, 2004), SPECT2 (Ishino, 2005)	Pv000810	Yes-seed		980	7	gcttcgTGCATGCATGCAgttaggcc
S13, PPL1(Kaiser, 2004), SPECT2 (Ishino, 2005)	Pv000810	Yes-seed		1035	6	aggtgtaacaTGCATGatgcgatctt
SIAP-1, Sporozoite Invasion-Associated Protein 1 (Saiu, 2005)	Pv000815	Yes-seed	Yes	1071	6	taattgaacaTGCATGagagctcaag
pf52 protein, conserved	Pv001020	Yes-seed	Yes	748	8	ttttattgtcTGCATGCAaggggtca
pf52 protein, conserved	Pv001020	Yes-seed	Yes	457	6	caaaatgcgtTGCATGtgcacatact
ECP1 (Aly, 2005), serine repeat antigen SERA8	Pv003790	Yes-seed	Yes	1019	8	aacggtgagcTGCATGCAgttgggaa
ECP1 (Aly, 2005), serine repeat antigen SERA9	Pv003790	Yes-seed	Yes	876	6	ttgcgcgcagTGCATGgtttcaccca
S24 P. yoelii Sporozoite-specific gene ortholog	Pv081555	Yes-seed		890	7	ggtgttccccTGCATGCcgagcagga
S24 P. yoelii Sporozoite-specific gene ortholog	Pv081555	Yes-seed		852	6	gccgctccccTGCATGtgcccttgcg
S14 P. yoelii Sporozoite-specific gene ortholog	Pv084410	Yes-seed	Yes	665	7	acattaTGCATGCAtgcgcggcttag
S14 P. yoelii Sporozoite-specific gene ortholog	Pv084410	Yes-seed	Yes	669	8	gcgtacattaTGCATGCAtgcgcggc
S14 P. yoelii Sporozoite-specific gene ortholog	Pv084410	Yes-seed	Yes	424	6	gaagacaaacTGCATGtgtttataaa
SAP1, sporozoite asparagine-rich protein 1	Pv092945	Yes-seed	Yes	831	6	acaccattttTGCATGggtaatttcg
erythrocyte binding protein 1	Pv092975	Yes-seed	Yes	1081	6	aaaaaaaattTGCATGtactgccaca
erythrocyte binding protein 1	Pv092975	Yes-seed	Yes	567	6	tgctatttttTGCATGgtaaacgtgt
S1 P. yoelii Sporozoite-specific gene ortholog	Pv094625	Yes-seed	Yes	1121	7	gctgtcccgcTGCATGCcgcgggaga
S1 P. yoelii Sporozoite-specific gene ortholog	Pv094625	Yes-seed	Yes	1157	8	aacaacatcgTGCATGCAacaattct
S1 P. yoelii Sporozoite-specific gene ortholog	Pv094625	Yes-seed	Yes	716	8	aactcacgtcTGCATGCAgcatgtgg
ETRAMP13, UIS3	Pv121950	Yes-seed	Yes	642	8	gaccactaaaTGCATGCAgaaaaaaa
ETRAMP13, UIS3	Pv121950	Yes-seed	Yes	807	7	tagtatgttgTGCATGCgctttagtg
ETRAMP13, UIS3	Pv121950	Yes-seed	Yes	495	8	aaacacttggTGCATGCAaatatgag
ETRAMP13, UIS3	Pv121950	Yes-seed	Yes	875	6	caaacagataTGCATGtgtaaccaag
ETRAMP13, UIS3	Pv121950	Yes-seed	Yes	1196	6	cttccctatgTGCATGgacaattttc
S23 P. yoelii Sporozoite-specific gene ortholog	Pv123155	Yes-seed	Yes	545	8	cataaacctgTGCATGCAgggaaaaa
S4, putative	Pv123510	Yes-seed		785	7	tttttttttgTGCATGCgaaaacgtt
S4, putative	Pv123510	Yes-seed		436	6	actgaagttgTGCATGtacacatagc
hypothetical protein	Pv000805	Yes		749	6	tcacatcttcTGCATGgtcacatttt
hypothetical protein	Pv000940	Yes	Yes	438	6	taagcgtattTGCATGactatgttta
hypothetical protein, conserved	Pv001000	Yes	Yes	678	7	ttttttttttTGCATGCgttgtcgtg
hypothetical protein, conserved	Pv001025	Yes		912	7	tgtacatggtTGCATGCtttaaaaaa
hypothetical protein, conserved	Pv001025	Yes		505	7	ggtaaatctgTGCATGCgcgaggggt
ubiquitin-specific protease, putative	Pv001075	Yes	Yes	217	7	tacgtatgtaTGCATGCgtagaagcg
ubiquitin-specific protease, putative	Pv001075	Yes	Yes	272	6	gcgcgaaaaaTGCATGttgcatatgt
hypothetical protein, conserved	Pv001715	Yes	Yes	1120	7	tgagcgaaatTGCATGCgcgaaaaaa
hypothetical protein, conserved	Pv001715	Yes	Yes	1103	7	gcgaaaaaacTGCATGCcacatgaaa
hypothetical protein, conserved	Pv001715	Yes	Yes	802	6	atgcacacccTGCATGtggttttgct
hypothetical protein, conserved	Pv002700	Yes		972	6	tagcgacatgTGCATGgtttgtgggt
serine/threonine-specific protein kinase, putative	Pv003590	Yes		449	6	ttttttttttTGCATGgttgtgcgcg
hypothetical protein, conserved	Pv003740	Yes		491	6	tgtaccccccTGCATGtttgccccac
hypothetical protein, conserved	Pv003855	Yes		917	6	gagacgcgacTGCATGtaccaacccg
hypothetical protein	Pv079915	Yes		292	6	aatatatatgTGCATGtgccgacata
hypothetical protein, conserved	Pv079940	Yes		912	7	cctgaatgttTGCATGCccctcagct
hypothetical protein, conserved	Pv080105	Yes		653	7	acgtatgatgTGCATGCtttatgaac
hypothetical protein, conserved	Pv080105	Yes		1151	6	acaggctattTGCATGtgtgtttata
hypothetical protein, conserved	Pv080105	Yes		790	6	attcccccccTGCATGtgtatacata
hypothetical protein, conserved	Pv080105	Yes		417	6	cgcgcttgtgTGCATGtataaattaa
hypothetical protein	Pv080665	Yes	Yes	979	7	accttcgtgaTGCATGCtttggtttt
hypothetical protein	Pv082435	Yes		355	8	tatacatgcgTGCATGCAattacgaa
hypothetical protein	Pv082435	Yes		61	6	acggtgcgccTGCATGttcgcacgga
hypothetical protein	Pv082585	Yes		1046	8	aacccaactcTGCATGCAcatacact
hypothetical protein	Pv083440	Yes	Yes	1073	7	tgtatatccaTGCATGCgcagagttg
hypothetical protein	Pv083540	Yes		48	7	catttgaacaTGCATGCgtacatatg
hypothetical protein	Pv083540	Yes		703	6	ttcttaattgTGCATGataaaattat
hypothetical protein, conserved	Pv084350	Yes	Yes	749	6	aatacgcgtaTGCATGggtggatggg
hypothetical protein	Pv084395	Yes		523	6	tatgcagataTGCATGgtctacaagc
3',5'-cyclic-nucleotide phosphodiesterase, putative	Pv084505	Yes	Yes	765	6	gatgaataacTGCATGtaatgttcgc
3',5'-cyclic-nucleotide phosphodiesterase, putative	Pv084505	Yes	Yes	203	6	gcagcgcaacTGCATGtgtacgtgaa
hypothetical protein	Pv084545	Yes		881	7	gcgacataccTGCATGCgcggaaggg
hypothetical protein	Pv084815	Yes	Yes	928	6	tatgcgcgcaTGCATGggggcccacc
hypothetical protein	Pv085765	Yes		1092	8	actatgtacaTGCATGCActttgcgt
hypothetical protein	Pv086070	Yes		999	8	gggcgcgtctTGCATGCAtattgtac
hypothetical protein, conserved	Pv086200	Yes		580	8	tttttttttgTGCATGCAaggggaag
elongation factor, putative	Pv087155	Yes		637	7	agaaccaacaTGCATGCcaaagggaa
elongation factor, putative	Pv087155	Yes		389	6	acactaagttTGCATGaaatgagggg
hypothetical protein	Pv087160	Yes		1121	8	catatatgtaTGCATGCAtgcacacc
hypothetical protein	Pv087160	Yes		1117	7	tatgtaTGCATGCAtgcacaccgcgc
hypothetical protein, conserved	Pv088870	Yes		612	8	ttcgccccgcTGCATGCAcaaaagag
hypothetical protein, conserved	Pv088870	Yes		430	8	ttcgccgatgTGCATGCAaagacaca
hypothetical protein, conserved	Pv088870	Yes		785	6	gtaaaattggTGCATGtaacgcagta
hypothetical protein	Pv088910	Yes	Yes	140	6	tgttacttccTGCATGattgcgcagg
D13 protein, putative	Pv089510	Yes	Yes	267	7	tcctttttgtTGCATGCgagtgaagc
D13 protein, putative	Pv089510	Yes	Yes	1142	6	agagctggcaTGCATGggcagaaagc
RNA-binding protein of pumilio/mpt5 family, putative	Pv089945	Yes	Yes	1019	7	aagcccacgtTGCATGCcccttcgaa
hypothetical protein, conserved	Pv090100	Yes		699	7	cccgaatgctTGCATGCgtgggtagc
hypothetical protein, conserved	Pv090200	Yes		128	6	ttccctccttTGCATGatcaacttga
U6 snRNA associated Sm-like protein Lsm4, putative	Pv091025	Yes		535	6	tatgcccctaTGCATGtttgcgcact
U6 snRNA associated Sm-like protein Lsm4, putative	Pv091025	Yes		243	6	cgagtgaataTGCATGtatataaatg
hypothetical protein, conserved	Pv091430	Yes	Yes	410	8	tatgcccctaTGCATGCAgttgcgcg
hypothetical protein, conserved	Pv091430	Yes	Yes	796	6	ctgcaacacaTGCATGtttttttttt
hypothetical protein	Pv092200	Yes		511	8	aacgccgcctTGCATGCAactcttta
hypothetical protein	Pv092200	Yes		330	7	ggcttatgtgTGCATGCcggcgaagt
apical merozoite antigen 1	Pv092275	Yes	Yes	1184	8	tccccgttctTGCATGCAaaagttgt
hypothetical protein, conserved	Pv092505	Yes	Yes	602	8	ttcacactcaTGCATGCAaactgcgt
hypothetical protein	Pv092720	Yes	Yes	460	7	ggagaaaatcTGCATGCgtggacttg
hypothetical protein	Pv092870	Yes		671	6	tacatattaaTGCATGttcatacaaa
hypothetical protein	Pv093500	Yes		595	6	gtattgttgcTGCATGtacagattaa
cyclophilin, putative	Pv093520	Yes		809	7	aacgctcctaTGCATGCcgcgtctcg
hypothetical protein	Pv094705	Yes	Yes	137	6	tggttatttgTGCATGaccctttggt
ATP-dependent RNA Helicase, putative	Pv095155	Yes		249	7	attgggcgccTGCATGCctgcagttt
hypothetical protein	Pv095385	Yes		1145	6	cttaacactgTGCATGgaaggggcga
hypothetical protein	Pv095435	Yes		1084	7	ccatatgaagTGCATGCgcgaatgcg
hypothetical protein	Pv095440	Yes		956	8	cctcttccagTGCATGCAtgcgaagg
hypothetical protein	Pv095440	Yes		952	7	ttccagTGCATGCAtgcgaaggggaa
hypothetical protein	Pv095440	Yes		97	6	tgcatctgaaTGCATGtgTGCATGtg
hypothetical protein	Pv095440	Yes		89	6	aaTGCATGtgTGCATGTGCATGtgtc
hypothetical protein	Pv095440	Yes		83	6	tgtgTGCATGTGCATGtgtctgcgcg
ATP-dependent helicase, putative	Pv097775	Yes		666	6	tgaacccttcTGCATGacactgttct
hypothetical protein	Pv098590	Yes		658	8	tatgtggtttTGCATGCAaattccac
hypothetical protein	Pv098590	Yes		289	8	ttgaaaaatgTGCATGCAaaatgaag
cysteine repeat modular protein, putative	Pv099005	Yes	Yes	1098	8	gctatcctgtTGCATGCAacctacat
hypothetical protein	Pv099245	Yes		59	6	tttaaacatgTGCATGtacgaatacg
hypothetical protein	Pv099625	Yes		684	7	ggcatcctgtTGCATGCgcgtggtag
hypothetical protein	Pv099900	Yes		360	6	ctcgttgctgTGCATGgggctatgta
hypothetical protein, conserved	Pv099970	Yes		1156	7	ctcccccttaTGCATGCtcgccagag
hypothetical protein, conserved	Pv099970	Yes		919	7	ttcttttttcTGCATGCgaatttggc
hypothetical protein, conserved	Pv099970	Yes		899	7	tttggctttaTGCATGCgcgctgggg
hypothetical protein, conserved	Pv099970	Yes		1114	6	gggcgcccgcTGCATGtacggcgcga
cell cycle control protein, putative	Pv100865	Yes		1117	7	acgactgctgTGCATGCcgtagagcg
hypothetical protein	Pv101130	Yes	Yes	750	6	tctgtgcggaTGCATGattagcacat
hypothetical protein	Pv101190	Yes		729	6	tttgacttacTGCATGtattattgta
hypothetical protein	Pv101250	Yes		967	7	agcgtgtctgTGCATGCgtatgcact
DNA polymerase zeta catalytic subunit, putative	Pv110910	Yes		298	7	aacagaaaaaTGCATGCtactccagt
hypothetical protein	Pv110985	Yes		767	7	catcccgttgTGCATGCtctcatgtg
hypothetical protein	Pv110985	Yes		632	7	cacgtccattTGCATGCccatttgca
vesicle transport-related protein, putative	Pv111025	Yes		785	6	taactacttaTGCATGtgtatgttct
hypothetical protein, conserved	Pv111100	Yes		474	8	cacatttgtaTGCATGCAtgtacatg
hypothetical protein, conserved	Pv111100	Yes		470	6	tttgtaTGCATGCAtgtacatgctta
hypothetical protein, conserved	Pv111100	Yes		22	6	accgccacacTGCATGagacgtacaa
hypothetical protein	Pv111210	Yes		577	7	tcccgttagcTGCATGCgcgtcgccg
hypothetical protein, conserved	Pv111215	Yes		715	7	ccctttttacTGCATGCgcagttggg
hypothetical protein, conserved	Pv111215	Yes		845	6	cacctatgtgTGCATGtgtccgcaaa
hypothetical protein	Pv111270	Yes		176	7	cgctacagtaTGCATGCtaattaacg
hypothetical protein	Pv111295	Yes		420	6	ctccaccaaaTGCATGgcgatatggg
hypothetical protein, conserved	Pv111515	Yes		686	8	tatggggggtTGCATGCAaagaggca
phospholipid scramblase 1, putative	Pv111580	Yes	Yes	763	6	tatatatatgTGCATGaagtgcggtt
phospholipid scramblase 1, putative	Pv111580	Yes	Yes	396	6	atgtgtcttcTGCATGacaagggagt
phospholipid scramblase 1, putative	Pv111580	Yes	Yes	242	6	cttaactgttTGCATGtcaacataca
kelch domain-containing protein	Pv111590	Yes		1128	6	ccccctttttTGCATGtacatctgat
kelch domain-containing protein	Pv111590	Yes		1026	6	ctatatccccTGCATGttttgagcac
hypothetical protein	Pv114135	Yes		503	7	catgcgtaagTGCATGCgcatatggg
hypothetical protein	Pv114135	Yes		280	7	gcaaggaggtTGCATGCgtccgtttt
hypothetical protein	Pv114135	Yes		797	6	catttacgcaTGCATGatttgttgta
hypothetical protein, conserved	Pv114500	Yes		791	6	tcactgttgcTGCATGtaaaaagggg
hypothetical protein, conserved	Pv114500	Yes		624	6	taccgtatgaTGCATGtggcatacct
phosphatidylcholine-sterol acyltransferase precursor, putative	Pv114565	Yes		488	7	tgtaagcattTGCATGCccaggatgt
phosphatidylcholine-sterol acyltransferase precursor, putative	Pv114565	Yes		924	6	tttgtctttaTGCATGattaatgatt
hypothetical protein	Pv114620	Yes		1165	6	ttttccccctTGCATGtgtctgaatt
hypothetical protein	Pv114620	Yes		455	6	aattcacatgTGCATGtacaaaatgt
hypothetical protein	Pv114620	Yes		153	6	gacaggggcgTGCATGgacaagcagg
hypothetical protein	Pv114720	Yes		1197	7	tttcatccccTGCATGCtcgccagtc
hypothetical protein	Pv114720	Yes		970	6	ctgttcgacaTGCATGtgtttatcaa
hypothetical protein, conserved	Pv114760	Yes		1006	7	tgaccgcaccTGCATGCgtggccttt
mRNA decay protein, putative	Pv116495	Yes		362	7	tccgcgtataTGCATGCcgcttcgcg
mRNA decay protein, putative	Pv116495	Yes		116	6	aaatgttataTGCATGggggagcttc
hypothetical protein	Pv116505	Yes		1100	7	tatatagcgaTGCATGCgtgggataa
hypothetical protein	Pv116505	Yes		165	7	taagccggagTGCATGCtgtacacac
D13 protein, putative	Pv117045	Yes		393	6	ttgccactgcTGCATGtcctctcacc
hypothetical protein	Pv117335	Yes		248	7	tgcacaacttTGCATGCgagatgggc
ferlin, putative	Pv117685	Yes		1098	8	cgcgggagtaTGCATGCAcgtattag
hypothetical protein	Pv118040	Yes	Yes	782	6	aaataatgtgTGCATGtggacgcata
hypothetical protein	Pv118670	Yes		757	7	ttcgtatgccTGCATGCctcaaataa
hypothetical protein, conserved	Pv118680	Yes		543	8	cttttatagtTGCATGCAttcgcaaa
circumsporozoite protein precursor, putative	Pv119355	Yes	Yes	642	8	cccctggggaTGCATGCAgaaatagg
circumsporozoite protein precursor, putative	Pv119355	Yes	Yes	480	7	ccaatccattTGCATGCttttggaag
hypothetical protein	Pv122700	Yes		517	7	tgtacacatgTGCATGCggaagtaac
karyopherin alpha, putative	Pv123150	Yes		696	7	taaggaagctTGCATGCgtacgtgta
karyopherin alpha, putative	Pv123150	Yes		863	6	tacatacgtaTGCATGtacgtacgca
hypothetical protein, conserved	Pv123360	Yes	Yes	880	6	agtgtacctaTGCATGtacatatatg
hypothetical protein, conserved	Pv123360	Yes	Yes	116	6	cataaacattTGCATGgttaaatgtt
hypothetical protein, conserved	Pv123500	Yes		484	7	actacgagttTGCATGCtcggctgca
thrombospondin-related protein 3 precursor, putative	Pv123575	Yes	Yes	217	7	cctgcggtttTGCATGCtccgtttcc
hypothetical protein	Pv123580	Yes	Yes	755	8	ttcccttattTGCATGCAcacaatta
hypothetical protein	Pv123580	Yes	Yes	607	8	aggacaattcTGCATGCAgcgcgacg
hypothetical protein	Pv123580	Yes	Yes	701	6	tatcttcaaaTGCATGgcgctcattt
calcium-dependent protein kinase 4, putative	Pv000555	No		883	6	tacctacgcgTGCATGtgcctccatg
hypothetical protein	Pv000570	No		474	8	tattaaccccTGCATGCAcattgctc
hypothetical protein, conserved	Pv000945	No		138	6	gcagcggaaaTGCATGtatgggggcc
lysine decarboxylase, putative	Pv000955	No	Yes	584	6	agtttgcctgTGCATGtggccaattt
hypothetical protein, conserved	Pv001015	No	Yes	740	6	atctatcacaTGCATGCgTGCATGCA
hypothetical protein, conserved	Pv001015	No	Yes	732	7	caTGCATGCgTGCATGCAgaaaaggg
hypothetical protein, conserved	Pv001015	No	Yes	566	6	tgtcaatgttTGCATGtgggtttaaa
hypothetical protein, conserved	Pv002710	No		72	6	cccccaccacTGCATGttcaacgtca
hypothetical protein	Pv002900	No	Yes	752	8	cccacccctgTGCATGCAaaaaaaaa
hypothetical protein	Pv002900	No	Yes	513	6	gttgcgtagcTGCATGactgcttcgc
hypothetical protein	Pv003640	No		68	8	tgttctgattTGCATGCAcacaaaaa
hypothetical protein	Pv003640	No		395	6	ttctgccgccTGCATGtcccaggctt
hypothetical protein	Pv079710	No		1058	6	ccccctcttaTGCATGtaccgttttt
BIS(5'-nucleosyl)-tetraphosphatase, putative	Pv080215	No		169	6	tgcgcaacgcTGCATGtgtactcaag
vacuolar ATP synthetase, putative	Pv080285	No		128	7	taactcaataTGCATGCgagaagggg
hypothetical protein	Pv081365	No		607	6	ggcgcgcccgTGCATGtatgtttatt
hypothetical protein	Pv081440	No		199	7	tgtttacgtgTGCATGCgtgaggttg
hypothetical protein, conserved	Pv081775	No		1081	6	tttcccccttTGCATGtgtctgcgtt
hypothetical protein, conserved	Pv081810	No		1099	6	atgcgaactgTGCATGtatatgaatg
chaperonin, putative	Pv082580	No		99	8	gctacatttgTGCATGCAtatatgtg
hypothetical protein	Pv082745	No		122	6	tatgtatgtaTGCATGtatacataat
hypothetical protein, conserved	Pv082955	No		614	6	tttttctgtgTGCATGtcagtgagtg
sporozoite microneme protein, putative	Pv083025	No	Yes	1125	8	ctctcacaggTGCATGCAtaatcaga
phosphoethanolamine N-methyltransferase, putative	Pv083045	No		236	6	cctccgcgcaTGCATGtgataatcga
hypothetical protein, conserved	Pv083500	No		1005	6	tatggctggaTGCATGtccttggtgg
hypothetical protein	Pv084400	No		859	8	aagccgcgcaTGCATGCAtaatgtac
hypothetcial protein	Pv084405	No		71	8	gcgtacattaTGCATGCAtgcgcggc
hypothetcial protein	Pv084405	No		67	7	acattaTGCATGCAtgcgcggcttag
hypothetical protein	Pv084485	No		115	8	aaatatccccTGCATGCAtttattat
hypothetical protein	Pv084485	No		715	6	ttttgcatccTGCATGtataattttg
hypothetical protein, conserved	Pv085590	No		108	6	gtgagatgtaTGCATGtgtgcacgca
glutamate dehydrogenase (NADP+), putative	Pv085625	No		775	7	ctgcatcgttTGCATGCttctccaaa
glutamate dehydrogenase (NADP+), putative	Pv085625	No		509	7	gcggcgcttcTGCATGCtgtgctttt
glutamate dehydrogenase (NADP+), putative	Pv085625	No		1095	6	ttgaggccacTGCATGtgaaggacca
glutamate dehydrogenase (NADP+), putative	Pv085625	No		641	6	cacgcccactTGCATGtgaaaggttg
glutamate dehydrogenase (NADP+), putative	Pv085625	No		316	6	ttttcattttTGCATGtaattaagca
hypothetical protein	Pv086045	No	Yes	620	6	atctctaaaaTGCATGtacagtcagg
hypothetical protein, conserved	Pv086915	No		772	8	cacacgcgcaTGCATGCATGCATGgg
hypothetical protein, conserved	Pv086915	No		768	7	cgcgcaTGCATGCATGCATGggtgta
hypothetical protein, conserved	Pv086915	No		764	6	caTGCATGCATGCATGggtgtatgca
hypothetical protein	Pv086970	No		993	6	gacaaccaccTGCATGgagtcctcct
hypothetical protein	Pv087060	No		191	6	taagcaccttTGCATGtgcgtcgtta
hypothetical protein	Pv087800	No		1170	7	agctacaattTGCATGCctgttcgaa
heat shock protein 86, putative	Pv087950	No		319	6	taggggcaggTGCATGtgcgaaacga
hypothetical protein	Pv088050	No		314	7	atgcacttcaTGCATGCtcgctccac
DnaJ domain containing protein	Pv088225	No		577	7	ggtgcgcgccTGCATGCttgccactt
DnaJ domain containing protein	Pv088225	No		305	7	cctttcatttTGCATGCtcttctcct
hypothetical protein	Pv089005	No		240	6	gttcacttggTGCATGtggccatttg
hypothetical protein, conserved	Pv089045	No		1154	6	gtgttggcttTGCATGaacgacgtgg
hypothetical protein, conserved	Pv089045	No		343	6	cgtaggcgtgTGCATGtcccctcttt
hypothetical protein, conserved	Pv089045	No		58	6	tactccaattTGCATGaccgatttcg
hypothetical protein	Pv089270	No		304	6	tcgctccaaaTGCATGtctgcatttt
hypothetical protein, conserved	Pv089485	No		1095	7	ttcttcttccTGCATGCtggttttta
hypothetical protein	Pv090135	No		789	8	cacgggcagtTGCATGCAcgtccatt
hypothetical protein, conserved	Pv090225	No		1061	6	aggcattacgTGCATGatgtgagaac
hypothetical protein, conserved	Pv090225	No		823	6	tatgtgtaagTGCATGtatatgtgta
histone H4, putative	Pv090930	No		518	7	gctcccgcagTGCATGCtgcatttat
hypothetical protein	Pv091165	No		151	6	tccaagtggtTGCATGtggcatttta
hypothetical protein	Pv091250	No		378	8	ataaacactgTGCATGCAtgaaacag
hypothetical protein	Pv091250	No		374	6	acactgTGCATGCAtgaaacagcttt
rhomboid-like protease 1, putative	Pv091350	No	Yes	70	6	ttaattaatgTGCATGtatatgttca
alternative splicing factor ASF-1, putative	Pv091625	No		342	6	ttgaggcaggTGCATGtttgagtagc
circumsporozoite-protein related antigen, putative	Pv091700	No		305	8	gccatccattTGCATGCAtctagtaa
hypothetical protein	Pv091975	No		885	8	cctatcacttTGCATGCAcacgtggg
ubiquitin domain containing protein	Pv092205	No	Yes	393	6	cgcgcaagttTGCATGtacacttaca
hypothetical protein, conserved	Pv092250	No		861	6	cccgtctgtgTGCATGtacgctcgat
hypothetical protein	Pv092255	No		513	6	aaaaaaaaacTGCATGtgcgcatcgt
heat shock protein hsp70 homologue, putative	Pv092310	No		383	6	atgacaaaacTGCATGCcgtgtgatg
heat shock protein hsp70 homologue, putative	Pv092310	No		45	6	aaaagcgagtTGCATGatgcatatat
WD domain, G-beta repeat domain containing protein	Pv092555	No	Yes	907	6	cgtgtatgtaTGCATGgcgaacggtc
hypothetical protein, conserved	Pv092970	No		1141	6	cctgctccttTGCATGatcattttct
hypothetical protein	Pv093690	No		129	7	gcggacactaTGCATGCgaatatatt
hypothetical protein	Pv094620	No		888	6	cagcaggatgTGCATGtgaaaataaa
hypothetical protein	Pv094720	No	Yes	115	6	tggacgcagaTGCATGagggagaaaa
hypothetical protein	Pv094795	No	Yes	664	8	atctgccatgTGCATGCAgaatatta
hypothetical protein	Pv094795	No	Yes	743	6	aatgaaagttTGCATGaacaaaagtt
initiation factor 2 subunit family, putative	Pv094910	No		1025	6	ttcccataaaTGCATGaaggtagagg
hypothetical protein	Pv095375	No	Yes	581	8	gagaaaaaaaTGCATGCAcattggct
hypothetical protein	Pv096185	No		1066	6	catttgagtgTGCATGtggagacaca
hypothetical protein	Pv096185	No	Yes	783	6	cacgactgctTGCATGtctgctcacc
hypothetical protein	Pv096190	No		1192	8	gtgggcgatgTGCATGCAgggatagg
hypothetical protein	Pv096380	No		958	8	cccctccgtgTGCATGCAaaaggggg
hypothetical protein	Pv096380	No		799	6	tgacgcttttTGCATGacagaaaagg
lysophospholipase, putative	Pv097560	No		167	6	atgagcattaTGCATGgttccgttgg
hypothetical protein	Pv097620	No		588	6	cgcaaatgtgTGCATGtgcgtatata
Pfs38, putative	Pv097960	No	Yes	921	6	agaatcacgtTGCATGtaacgtgtat
Pfs38, putative	Pv097960	No	Yes	698	6	ccttgccgcaTGCATGtgcagtgcgc
hypothetical protein	Pv098610	No		110	6	tcgccaaactTGCATGaacgcagacc
hypothetical protein	Pv098775	No		121	7	tgtgcgcgcgTGCATGCcaaatgcgc
hypothetical protein	Pv098775	No		1005	6	ttcgtcgtcaTGCATGtaaacccatt
hypothetical protein	Pv099035	No	Yes	293	8	tgccctcaaaTGCATGCAagcagttt
hypothetical protein	Pv099035	No	Yes	567	6	ccagcgctgtTGCATGtattattata
hypothetical protein	Pv099035	No	Yes	468	6	tatatttatgTGCATGtcgaagccac
inosine-5'-monophosphate dehydrogenase, putative	Pv099455	No		441	6	gcttccccccTGCATGCcgcggaggg
hypothetical protein	Pv099735	No		199	6	acatacatcgTGCATGtatacaatat
hypothetical protein	Pv099860	No		323	7	tgtacaactcTGCATGCgtgccgctg
hypothetical protein	Pv099860	No		435	6	tctgtcgctcTGCATGtgcaactccg
hypothetical protein	Pv099860	No		365	6	agatcaactcTGCATGtgtaaccctg
hypothetical protein	Pv099860	No		351	6	tgtgtaacccTGCATGtgcaacgctg
hypothetical protein	Pv099860	No		337	6	tgtgcaacgcTGCATGtacaactctg
hypothetical protein	Pv099865	No		447	7	cctcgaaatgTGCATGCcgcgcagcc
hypothetical protein, conserved	Pv101245	No		405	7	gtccacaacgTGCATGCggcttacgt
hypothetical protein, conserved	Pv101245	No		932	6	ccaacttttgTGCATGtaagagggca
hypothetical protein	Pv101275	No		887	6	tctagaagtaTGCATGtctgcctgct
hypothetical protein	Pv101275	No		333	6	catgagagcgTGCATGgggagatccc
enhancer of rudimentary domain containing protein	Pv110870	No		939	6	tgtgaatttgTGCATGtgtctgtatg
hypothetical protein	Pv110970	No		459	6	agggacgaccTGCATGgggggtagca
ubiquitin-conjugating enzyme, putative	Pv111030	No		429	6	cacgtgaacgTGCATGgcgttccttc
protein phosphatase 1, regulatory (inhibitor) subunit, putative	Pv111140	No		689	6	caggcattttTGCATGtatactggta
hypothetical protein	Pv111250	No		294	6	agtgaggaggTGCATGgcgccgcggc
hypothetical protein, conserved	Pv111520	No	Yes	1052	7	acaaaggatgTGCATGCctgtgtatg
hypothetical protein, conserved	Pv111520	No	Yes	1032	7	tgtatgcctaTGCATGCctaTGCATG
hypothetical protein, conserved	Pv111520	No	Yes	1022	7	TGCATGCctaTGCATGCctgccgcgt
hypothetical protein, conserved	Pv111520	No	Yes	240	6	cccttgcacgTGCATGaggacggtcg
vacuolar ATP synthase 21 kDa proteolipid subunit, putative	Pv114705	No		124	6	taacatgtcaTGCATGgattgttgaa
hypothetical protein	Pv115270	No		55	6	attacatataTGCATGttTGCATGta
hypothetical protein	Pv115270	No		47	6	taTGCATGttTGCATGtatgatggat
hypothetical protein	Pv115405	No		204	7	gtttgatttaTGCATGCtgtattttt
hypothetical protein	Pv115405	No		852	6	cacacatatgTGCATGtatgtgtaaa
hypothetical protein	Pv116955	No		76	6	cccgtaatatTGCATGtatttttttt
hypothetical protein	Pv117070	No		951	6	aaaaaagaaaTGCATGaaaaaagtga
hemolysin, putative	Pv117695	No		480	6	gcatgtgaggTGCATGtgcagatggg
nifU protein, putative	Pv117755	No	Yes	531	7	tccctcccccTGCATGCgcatataac
hypothetical protein	Pv117795	No		86	6	aatgtacgtaTGCATGttatatgtat
hypothetical protein	Pv117795	No		71	6	gttatatgtaTGCATGactgcgaaac
hypothetical protein	Pv118215	No		895	6	tttttgtgagTGCATGtcagttcata
fructose 1,6-bisphosphate aldolase, putative	Pv118255	No		369	6	acgcattaacTGCATGtataaatatg
hypothetical protein	Pv118280	No		287	6	agtgcctctcTGCATGtgatgcatcc
hypothetical protein	Pv119260	No		1134	6	atgtattatgTGCATGtttgtttttt
hypothetical protein	Pv119365	No		378	6	gccgctgctcTGCATGtatccccaac
hypothetical protein, conserved	Pv119825	No	Yes	762	6	cacatttgtgTGCATGaatgtacgcc
heat shock protein, putative	Pv122065	No		611	8	atatcaacttTGCATGCAaccagtgg
heat shock protein, putative	Pv122065	No		183	8	tttggccccaTGCATGCAtggaagag
heat shock protein, putative	Pv122065	No		179	6	gccccaTGCATGCAtggaagaggaaa
ATP synthase gamma chain, mitochondrial, putative	Pv122400	No		554	8	ttaaatagatTGCATGCAgataaatt
hypothetical protein	Pv122540	No		875	8	cctacgtgaaTGCATGCAcaggcatg
hypothetical protein	Pv122540	No		509	6	ttgctacaccTGCATGggaaaagaac
hypothetical protein	Pv122595	No		1114	7	gcacgccgccTGCATGCgcagaggaa
hypothetical protein	Pv122595	No		260	6	tgtatatacgTGCATGttcgtatgta
hypothetical protein	Pv122655	No		919	7	caccccatcgTGCATGCccatttttg
hypothetical protein	Pv122655	No		1006	6	cccctttgtgTGCATGgcggcgtcca
histone H2B, putative	Pv122930	No		20	6	ttttttttttTGCATGaaaaaatatt
superoxide dismutase	Pv123030	No		273	7	tttcacctacTGCATGCgcttaggag
superoxide dismutase	Pv123030	No		148	6	tttatatataTGCATGttcgcactcc
phospholipase DDHD1, putative	Pv123050	No	Yes	922	6	gccacaaacaTGCATGaaaaaaggca
phospholipase DDHD1, putative	Pv123050	No	Yes	701	6	tatacactccTGCATGgaaaaagaaa
hypothetical protein, conserved	Pv123280	No		855	6	tccactccttTGCATGtatgtttagt
hypothetical protein, conserved	Pv123280	No		146	6	acggcatagaTGCATGtatgtacata
iron-sulfur subunit of succinate dehydrogenase, putative	Pv123345	No	Yes	1148	6	ccacaccgccTGCATGtgcacgtttt
iron-sulfur subunit of succinate dehydrogenase, putative	Pv123345	No	Yes	1011	6	cacccctgcgTGCATGatgtgccaac
iron-sulfur subunit of succinate dehydrogenase, putative	Pv123345	No	Yes	451	6	aaagcgccttTGCATGtgtcatgcag
hypothetical protein	Pv123485	No		123	6	tgtagggctgTGCATGtaaagcggcg
macrophage migration inhibitory factor, putative	Pv124095	No		318	8	cgccctgctgTGCATGCAatgaggcc
macrophage migration inhibitory factor, putative	Pv124095	No		125	7	gcggcctcctTGCATGCggaagaggc
